# Supplementary material for: Defining the biological basis of radiomic phenotypes in lung cancer
Source: eLife. 2017 Jul 21;6:e23421. doi: 10.7554/eLife.23421 (PMC5590809; doi:10.7554/eLife.23421)
Supplement: Figure 2—source data 1. — Spreadsheet containing radiomic data, normalized gene expression, and clinical data of the discovery cohort. DOI: http://dx.doi.org/10.7554/eLife.23421.005 [file elife-23421-fig2-data1.xlsx]

## Sheet: imaging
	radiomics.Structure.Name	radiomics.Radiomics.Function	radiomics.Mapped.Structure.Name	imaging.radiomics.GLCM_autocorr	imaging.radiomics.GLCM_clusProm	imaging.radiomics.GLCM_clusShade	imaging.radiomics.GLCM_clusTend	imaging.radiomics.GLCM_contrast	imaging.radiomics.GLCM_correl1	imaging.radiomics.GLCM_diffEntro	imaging.radiomics.GLCM_dissimilar	imaging.radiomics.GLCM_energy	imaging.radiomics.GLCM_entrop2	imaging.radiomics.GLCM_homogeneity1	imaging.radiomics.GLCM_homogeneity2	imaging.radiomics.GLCM_infoCorr1	imaging.radiomics.GLCM_infoCorr2	imaging.radiomics.GLCM_invDiffmomnor	imaging.radiomics.GLCM_invDiffnorm	imaging.radiomics.GLCM_inverseVar	imaging.radiomics.GLCM_maxProb	imaging.radiomics.GLCM_sumAvg	imaging.radiomics.GLCM_sumEntro	imaging.radiomics.GLCM_sumSquares	imaging.radiomics.GLCM_sumVar	imaging.radiomics.GLSZM_highIntensityEmphasis	imaging.radiomics.GLSZM_highIntensityLarteAreaEmp	imaging.radiomics.GLSZM_highIntensitySmallAreaEmp	imaging.radiomics.GLSZM_intensityVariability	imaging.radiomics.GLSZM_largeAreaEmphasis	imaging.radiomics.GLSZM_lowIntensityEmphasis	imaging.radiomics.GLSZM_lowIntensityLargeAreaEmp	imaging.radiomics.GLSZM_lowIntensitySmallAreaEmp	imaging.radiomics.GLSZM_sizeZoneVariability	imaging.radiomics.GLSZM_smallAreaEmphasis	imaging.radiomics.GLSZM_zonePercentage	imaging.radiomics.LoG_sigma_0_5_mm_2D_stats_entropy	imaging.radiomics.LoG_sigma_0_5_mm_2D_stats_entropyPos	imaging.radiomics.LoG_sigma_0_5_mm_2D_stats_kurtosis	imaging.radiomics.LoG_sigma_0_5_mm_2D_stats_mean	imaging.radiomics.LoG_sigma_0_5_mm_2D_stats_meanPos	imaging.radiomics.LoG_sigma_0_5_mm_2D_stats_skewness	imaging.radiomics.LoG_sigma_0_5_mm_2D_stats_std	imaging.radiomics.LoG_sigma_0_5_mm_2D_stats_uniformity	imaging.radiomics.LoG_sigma_0_5_mm_2D_stats_uniformityPos	imaging.radiomics.LoG_sigma_0_5_mm_3D_stats_entropy	imaging.radiomics.LoG_sigma_0_5_mm_3D_stats_entropyPos	imaging.radiomics.LoG_sigma_0_5_mm_3D_stats_kurtosis	imaging.radiomics.LoG_sigma_0_5_mm_3D_stats_mean
RadioGenomic-001		Unknown	CT	453.182	104777	674.018	222.639	27.3727	0.781116	2.39295	4.06439	0.00234492	6.2314	0.313818	0.220754	-0.178767	0.830243	0.982171	0.908522	0.228466	0.00551249	40.2146	4.05287	466.114	1530.58	487.692	182606	7.75492	1.05128	180.077	0.0671529	0.455493	0.0542422	6.4359	0.369134	0.150579	3.2401	3.2401	3.16777	122.2	122.2	1.03294	72.9547	0.133374	0.133374	3.23598	3.23598	2.87928	146.511
RadioGenomic-002		Unknown	CT	528.316	4260.94	-216.316	19.0658	5.39367	0.61264	1.52412	1.30262	0.11387	3.16574	0.641306	0.608615	-0.157679	0.640899	0.99434	0.961541	0.371983	0.288034	45.8212	2.32854	528.483	1910.69	349.111	5.92113e+07	11.9778	1	102790	0.04402	2.79306	0.0427074	11.8889	0.684475	0.0153148	3.07137	2.83802	4.3239	52.6098	62.3426	1.3083	59.8616	0.154863	0.185683	3.05417	2.79765	3.99131	54.1085
RadioGenomic-003		Unknown	CT	1127.29	113572	-1876.39	160.306	35.9613	0.630446	2.4354	3.93171	0.00803082	5.82066	0.37707	0.300677	-0.162189	0.786656	0.988633	0.937062	0.285538	0.0340491	66.2168	3.75351	1144.81	4062.14	981.018	6492.87	20.6218	1.03636	4.78182	0.0477561	0.128983	0.0468363	25.9818	0.706559	0.591398	4.04365	3.82897	5.07758	88.7203	130.784	1.51091	134.575	0.0851305	0.102663	4.0741	3.80054	4.6623	98.2743
RadioGenomic-004		Unknown	CT	1168.46	64098.3	-1848.6	91.8392	17.1337	0.682034	1.98854	2.40958	0.0361636	4.61586	0.504689	0.45165	-0.153167	0.712491	0.994059	0.958868	0.379344	0.11541	67.8164	3.06244	1176.94	4285.01	879.442	8.60474e+08	18.6107	1.03846	628544	0.0504901	3.11525	0.0485068	20.9231	0.641293	0.00896243	3.06796	2.79161	11.4126	37.7609	66.4726	2.48136	79.351	0.182056	0.24596	3.10302	2.85829	9.89641	42.7565
RadioGenomic-005		Unknown	CT	1303.94	42101.6	-1178.65	57.7506	5.59422	0.821845	1.43828	1.19972	0.059196	3.87654	0.671484	0.645861	-0.30955	0.865821	0.998378	0.980782	0.375677	0.167982	71.8581	2.93287	1304.54	4808.47	1090.95	7.45639e+08	22.8832	1	465811	0.0290557	2.65521	0.0227588	28.6786	0.740517	0.00989574	2.13362	1.77743	17.2878	15.7452	32.5449	3.09854	44.869	0.365118	0.489025	2.31966	1.91638	14.5957	18.4764
RadioGenomic-006		Unknown	CT	714.994	42488.2	-1329	93.8962	20.6674	0.632109	2.1887	2.96016	0.0306192	4.74837	0.464865	0.404596	-0.185463	0.780466	0.985259	0.930463	0.317352	0.120987	52.7874	3.24987	727.791	2548.16	462.914	1.39153e+07	11.0707	1	15822.1	0.0390725	1.21112	0.0363507	11.5714	0.583243	0.0301724	3.3992	3.31385	3.78753	73.991	89.1263	1.11347	80.8072	0.122142	0.128952	3.65367	3.53957	3.54765	98.623
RadioGenomic-007		Unknown	CT	918.652	79116.4	-2240.38	119.232	13.4953	0.79264	1.94448	2.22067	0.0365133	4.62324	0.535921	0.486002	-0.224035	0.818114	0.990785	0.947984	0.343406	0.12773	59.7385	3.24577	925.65	3310.88	475	3.94898e+08	8.36714	1	355791	0.043737	4.38112	0.0207343	8.56757	0.47531	0.00707728	2.80958	2.60047	5.83029	37.4343	56.8763	1.71844	60.6343	0.220133	0.252461	2.95784	2.79306	5.03712	45.9127
RadioGenomic-008		Unknown	CT	1179.33	109403	-2738.22	177.15	13.9207	0.852768	2.03222	2.4453	0.0218904	5.1286	0.488672	0.428936	-0.2442	0.861098	0.992775	0.949507	0.336516	0.0991483	67.483	3.57883	1187.15	4261.06	653.095	1.21759e+09	9.68295	1	814992	0.0326654	6.15827	0.0309431	9.47619	0.456085	0.00430063	2.65786	2.33691	15.9756	30.4048	44.5632	2.72657	51.5349	0.226789	0.290679	2.70992	2.44245	12.9178	35.3874
RadioGenomic-009		Unknown	CT	628.119	136073	-1812.25	238.289	22.736	0.826252	2.29148	3.58687	0.0031134	6.0681	0.347411	0.258976	-0.216181	0.867085	0.985157	0.918535	0.262534	0.0101547	47.9228	4.05265	642.074	2163.24	463.951	1.03841e+06	10.6912	1.29268	906.951	0.112658	0.473144	0.0675984	10.7561	0.498455	0.136213	3.40837	3.07424	3.68137	68.5509	82.3742	0.866663	66.775	0.110554	0.139021	3.34434	3.17239	3.73356	86.966
RadioGenomic-010		Unknown	CT	479.172	355744	240.727	463.512	13.6341	0.955449	2.05603	2.83473	0.00401548	5.78538	0.383695	0.298238	-0.388889	0.966288	0.990864	0.933522	0.309669	0.0123868	38.2979	4.25937	509.998	1622.22	432.386	422973	5.69648	1.95455	1037.89	0.173158	3.42186	0.0975577	4.31818	0.267836	0.0525687	2.74927	2.54663	2.93952	59.5542	64.7273	-0.246421	37.2476	0.172865	0.18682	2.74911	2.49634	3.05198	80.2529
RadioGenomic-011		Unknown	CT	1265.48	290112	-4149	330.593	19.5642	0.890104	2.2366	3.21691	0.00417199	6.09032	0.385185	0.304249	-0.248494	0.900667	0.992134	0.941335	0.290873	0.0234078	68.9257	4.15109	1277.75	4526.48	825	6.48852e+07	14.5966	1	33520.7	0.0331578	0.840923	0.00875286	11.6939	0.483858	0.0339335	3.06818	2.66996	5.92868	42.5996	56.6028	1.39876	55.9783	0.155287	0.203907	3.09215	2.7276	5.44778	53.3989
RadioGenomic-012		Unknown	CT	815.387	44618.1	-1254.76	71.5419	11.9206	0.721526	1.88039	2.07222	0.0302969	4.61256	0.530816	0.480137	-0.19056	0.769744	0.993616	0.956257	0.377035	0.111039	56.5854	3.17705	832.715	2924.02	595.023	9820.6	13.0121	1.04651	20.6977	0.0609629	0.379707	0.032584	10.3023	0.489719	0.302817	3.27267	2.90762	6.81486	37.3144	68.5417	1.75546	76.1511	0.153609	0.206765	3.28447	2.9141	6.4826	37.5617
RadioGenomic-013		Unknown	CT	704.885	47332.1	-1333.92	106.407	22.3427	0.653595	2.26737	3.29583	0.0127747	5.03294	0.407569	0.334319	-0.232472	0.851555	0.982218	0.918373	0.294348	0.0505876	52.2995	3.47811	710.543	2490.22	414.576	599616	10.7176	1	638.394	0.0413924	0.360408	0.0400433	14.0909	0.671309	0.12	3.56712	3.3744	3.02065	94.13	102.68	0.700526	75.812	0.0959328	0.108683	3.59208	3.50295	2.87244	118.313
RadioGenomic-014		Unknown	CT	806.253	64252.6	-1606.02	119.503	18.0593	0.736495	2.18326	3.00868	0.00944865	5.27064	0.405308	0.328231	-0.21223	0.837767	0.988259	0.931088	0.308538	0.0381589	55.8871	3.57311	815.399	2856.5	487.692	6847.36	14.2386	1.05128	8.66667	0.0671529	0.171192	0.0663641	21	0.754005	0.527027	3.48472	3.29183	9.09813	82.4832	91.5694	2.05485	88.5806	0.117528	0.134568	3.38197	3.36356	9.03324	95.5927
RadioGenomic-015		Unknown	CT	1574.46	992379	-17255	450.822	14.1306	0.946498	1.78481	1.96428	0.0764257	4.22071	0.601551	0.566092	-0.306782	0.882567	0.99487	0.965969	0.353666	0.216227	76.5575	3.10334	1598.13	5846.42	875.519	24636.1	21.1521	1.03846	262.038	0.0504907	0.690995	0.041684	21	0.655762	0.17931	2.16475	1.88953	17.1145	18.0586	36.1944	3.20434	48.2151	0.330297	0.463222	2.32328	2.12659	13.0485	23.4263
RadioGenomic-016		Unknown	CT	465.888	43544.8	-979.781	121.673	18.2685	0.737137	2.20925	3.1353	0.00687772	5.45065	0.390907	0.310171	-0.211009	0.843303	0.981181	0.911719	0.288404	0.0343774	41.951	3.67799	476.173	1586.8	286.606	1.41338e+06	5.52275	1.36364	2029.73	0.139762	0.961305	0.13609	7.9697	0.4891	0.0508475	3.57075	3.32336	3.02149	85.9124	96.9744	0.742356	77.2705	0.0983256	0.114636	3.5637	3.46732	2.75192	99.7041
RadioGenomic-017		Unknown	CT	957.5	28651.9	-874.912	47.8144	5.76771	0.801409	1.5098	1.31303	0.0519513	3.89901	0.635176	0.604523	-0.261427	0.823713	0.997922	0.976624	0.40301	0.123339	61.5462	2.88767	966.454	3488.66	761.667	5.03223e+08	15.1382	1	491062	0.0305174	3.67301	0.0269054	13.8	0.56288	0.00869061	2.50225	2.18585	9.1853	20.9289	43.5876	2.11453	53.9255	0.296119	0.374541	2.60321	2.253	8.36598	22.7691
RadioGenomic-018		Unknown	CT	956.437	95580.3	-2508.86	131.205	13.5753	0.821103	1.94536	2.23565	0.0220055	4.89283	0.520727	0.468841	-0.248035	0.85962	0.992749	0.953113	0.364125	0.0784701	60.8932	3.45387	971.908	3430.64	583.024	9.45102e+07	12.1419	1	81610.9	0.039532	2.18688	0.00711903	11.439	0.539844	0.0149254	2.7892	2.49828	9.94627	29.6311	51.2305	2.14623	57.6021	0.207766	0.272086	2.8572	2.5816	8.61163	35.6864
RadioGenomic-019		Unknown	CT	621.534	21631.4	-802.657	64.2325	20.1507	0.520488	2.13947	2.86084	0.0220577	4.71963	0.467365	0.409397	-0.144156	0.709145	0.981234	0.923758	0.349416	0.0635872	49.4159	3.15726	629.982	2204.26	336	5.4831e+06	9.17829	1	6996.71	0.0520384	0.733826	0.0511177	11.5161	0.628889	0.0567766	3.58333	3.44189	2.42061	82.0946	107.406	0.611746	84.1365	0.0978334	0.102091	3.70167	3.60367	2.24655	99.6993
RadioGenomic-020		Unknown	CT	707.109	30525.8	-942.537	84.4753	16.1465	0.67292	2.13328	2.81439	0.0178209	4.86586	0.440241	0.371749	-0.203852	0.809956	0.986033	0.926829	0.317464	0.0720118	52.5334	3.33137	713.331	2505.74	391.406	3.88132e+06	9.11376	1	4300.88	0.0426589	0.872368	0.0418605	12.0625	0.628402	0.0426667	3.18771	2.91425	3.41978	58.5326	70.7473	0.812971	57.8791	0.126156	0.153658	3.32363	3.19705	2.99617	85.1944
RadioGenomic-021		Unknown	CT	984.112	70859.9	-1956.42	124.079	13.1974	0.806022	2.01116	2.40183	0.0211924	5.00751	0.4818	0.420912	-0.210224	0.818006	0.992117	0.946887	0.351067	0.086914	61.8502	3.44182	991.108	3535.76	553.5	2.20158e+08	9.08962	1	183812	0.0405061	3.28039	0.0343693	7.25	0.407231	0.00927644	3.13238	2.93923	5.30454	52.134	68.3681	1.39377	64.3928	0.147295	0.168978	3.15031	2.92624	4.73796	57.1538
RadioGenomic-022		Unknown	CT	430.631	43880.9	-193.039	133.562	12.6258	0.82629	2.03361	2.73208	0.00420179	5.73524	0.391096	0.305691	-0.207466	0.843358	0.990586	0.932469	0.309624	0.0100255	40.0182	3.84774	437.053	1442.01	450.167	1.74252e+07	3.72952	1	29861.5	0.0449316	3.67277	0.0317727	1.94444	0.151052	0.0123119	3.02345	2.99372	3.33573	98.7058	99.9554	0.568303	49.1931	0.145494	0.142722	2.85141	2.85141	3.48273	107.967
RadioGenomic-023		Unknown	CT	917.823	182032	-3646.71	239.909	14.4201	0.89213	2.0916	2.66564	0.00798806	5.60286	0.438014	0.36597	-0.266412	0.900527	0.995942	0.958498	0.321623	0.043876	58.6995	3.90944	932.059	3242.05	787.064	4.17579e+07	12.9485	1	30509.9	0.0345472	0.933194	0.0257384	9.76596	0.425878	0.0348665	2.81233	2.12486	5.94948	24.388	40.0261	-0.186642	46.9852	0.198364	0.288724	2.88167	2.36106	5.02934	31.6696
RadioGenomic-024		Unknown	CT	742.438	66208.9	-934.766	157.145	19.6697	0.779097	2.22736	3.30266	0.00395289	5.84444	0.369144	0.284476	-0.19949	0.836363	0.987705	0.926088	0.282441	0.0123408	53.2181	3.88666	752.975	2590.86	540.421	822823	10.149	1	629	0.0360426	0.415426	0.0124463	9.73684	0.508759	0.0984456	3.49789	3.32795	3.91698	90.6112	98.4894	0.777987	69.2581	0.104283	0.114638	3.41456	3.26754	3.85619	99.4207
RadioGenomic-025		Unknown	CT	1397.49	170253	-3469.36	125.447	14.1604	0.8009	1.95797	2.27674	0.0240601	4.74884	0.515373	0.46287	-0.210747	0.811492	0.993658	0.956074	0.367697	0.0949075	74.0178	3.30847	1406.09	5125.28	728.5	4.65417e+08	13.7469	1	281329	0.0352919	3.09786	0.00436607	10	0.459891	0.0089303	2.6561	2.34292	4.74851	36.5233	44.1471	1.08394	40.8262	0.204151	0.248093	2.69878	2.42313	4.16432	42.0502
RadioGenomic-026		Unknown	CT	621.038	55875.7	-966.584	131.03	20.5255	0.729678	2.26166	3.50397	0.00445394	5.67404	0.348295	0.259209	-0.19488	0.832373	0.984089	0.91375	0.25723	0.0122045	48.7175	3.77171	634.833	2151.45	414.194	556963	9.12853	1.05556	560.111	0.072688	0.505081	0.0428652	11.2778	0.570341	0.119205	2.92265	2.59458	3.38825	52.5384	60.0416	0.811707	46.8007	0.153817	0.189857	2.76929	2.76929	3.2313	99.8566
RadioGenomic-027		Unknown	CT	1062.26	57672	-1611.46	116.095	9.42087	0.849529	1.84845	1.94417	0.0195249	4.94039	0.533351	0.480896	-0.26258	0.873891	0.994618	0.95736	0.368332	0.0678549	64.361	3.50848	1063.39	3819.18	581	2.93366e+09	12.7624	1	2.21801e+06	0.0395327	10.4908	0.0365704	17.2439	0.666548	0.00263192	2.68311	2.39505	9.48624	30.6059	46.3067	2.13421	52.3759	0.221584	0.283742	2.75032	2.45572	8.32392	35.3995
RadioGenomic-028		Unknown	CT	824.518	52827.1	-1459.94	107.953	23.951	0.635187	2.30653	3.3483	0.0157464	5.20103	0.416835	0.34696	-0.141205	0.726676	0.982968	0.921645	0.295855	0.0800749	56.6916	3.44637	838.321	2943.17	450.167	5.23128e+07	10.8821	1	48671.3	0.0449316	1.97835	0.0410612	12.7778	0.610829	0.0163191	3.44114	3.23406	3.33839	78.6073	88.0062	0.860268	72.2853	0.110225	0.125527	3.51529	3.37248	3.07391	95.392
RadioGenomic-029		Unknown	CT	943.293	160634	-3876.41	195.418	13.0492	0.874739	1.92716	2.17116	0.0308931	4.93028	0.540714	0.490648	-0.274403	0.881225	0.993302	0.955384	0.33944	0.110662	59.9223	3.50859	951.177	3378.06	638	16641	12.2452	1	20.7907	0.0377197	0.399631	0.00523769	8.39535	0.391905	0.298611	2.50331	2.23671	12.8138	27.2782	44.3053	2.73126	55.0074	0.281635	0.345961	2.54029	2.33598	11.7204	30.2761
RadioGenomic-030		Unknown	CT	1597.83	111721	-2535.26	83.1282	3.98503	0.918781	1.38385	1.14118	0.0633592	3.71791	0.637436	0.60899	-0.281793	0.83227	0.998708	0.980436	0.443	0.138208	79.449	2.77749	1592.47	5961.67	1036	2.30672e+11	17.5933	1	1.35028e+08	0.0295803	66.9441	0.0230293	17	0.573454	0.000362398	2.03113	1.135	15.4356	3.42275	19.7658	0.414282	28.6339	0.322736	0.60716	2.0898	1.28793	12.637	4.68942
RadioGenomic-031		Unknown	CT	1262.39	119921	-3178.45	145.173	14.752	0.813035	1.88833	2.149	0.0563191	4.39311	0.570381	0.528812	-0.221583	0.806885	0.992182	0.955613	0.346483	0.148563	70.1358	3.10536	1269.8	4638.37	623.927	6.33268e+09	14.8538	1	4.27761e+06	0.0334489	12.1177	0.0289677	17.6341	0.678444	0.00216439	2.52409	2.27491	6.34108	28.0472	45.5775	1.86103	50.7909	0.252031	0.323339	2.729	2.5158	5.32985	34.6993
RadioGenomic-032		Unknown	CT	769.995	51395.4	-1184.19	129.993	17.1127	0.766866	2.17183	2.99891	0.00685542	5.53962	0.401007	0.322677	-0.185254	0.806661	0.987487	0.927621	0.306174	0.0260267	54.47	3.69644	776.407	2708.09	450.167	3074.36	12.7296	1	4.83333	0.0449316	0.180833	0.0376063	13.6667	0.630162	0.545455	3.30333	3.03535	3.62518	59.9651	74.3815	0.842028	62.3191	0.12027	0.143384	3.29471	3.06144	3.64638	67.1169
RadioGenomic-033		Unknown	CT	729.489	87352.9	-2032.33	166.958	14.6167	0.840262	2.09472	2.69951	0.0104921	5.41423	0.433274	0.361241	-0.2313	0.861122	0.989274	0.934406	0.326786	0.0485166	52.5871	3.7193	741.678	2555.26	426.526	3.42346e+07	7.42969	1.15789	34372.3	0.0951984	2.04533	0.0631358	7.26316	0.429815	0.0179076	2.84462	2.44021	4.96463	34.7654	49.3507	1.22722	48.1944	0.176192	0.238718	2.85512	2.56638	4.57406	42.7509
RadioGenomic-034		Unknown	CT	438.144	20686.5	-733.145	77.1327	12.0429	0.724833	1.9807	2.33853	0.0232421	4.70037	0.484763	0.423693	-0.219314	0.817872	0.984721	0.926565	0.347798	0.0898639	41.0759	3.28208	445.505	1505.82	256.667	1.73709e+07	3.99812	1	30084.7	0.0595768	2.92425	0.0538495	4.25926	0.357635	0.0153322	2.56753	2.30233	4.24607	32.0946	42.1689	1.26212	40.2331	0.210337	0.261049	2.79689	2.40273	3.66501	43.0751
RadioGenomic-035		Unknown	CT	1151.42	190283	-4181.38	223.066	15.7738	0.86637	2.09337	2.63765	0.0212615	5.22609	0.471836	0.408803	-0.248284	0.869315	0.991466	0.944693	0.320716	0.100382	66.3188	3.64402	1159.21	4151.44	595.023	9.50183e+08	8.14493	1.04651	631928	0.0609629	4.81606	0.0535194	7.83721	0.384272	0.00555915	2.67654	2.3861	5.53832	31.7135	45.5597	1.55309	47.6232	0.219396	0.270849	2.82234	2.52443	4.78472	41.7594
RadioGenomic-036		Unknown	CT	982.372	99602	-2543.85	158.395	16.8408	0.80814	2.09869	2.67839	0.0189535	5.10942	0.46717	0.40516	-0.230905	0.849189	0.989588	0.94038	0.339487	0.0723213	61.5441	3.54202	998.577	3522.94	540.421	7.35482e+07	8.41645	1	58477.1	0.0360426	2.00511	0.0329235	6.73684	0.408336	0.0150794	2.85574	2.62694	4.62957	38.8464	54.9876	1.42617	55.1636	0.185556	0.223928	2.99929	2.72982	4.20182	49.6921
RadioGenomic-037		Unknown	CT	1239.5	223542	-4853.75	224.267	19.2507	0.841516	2.08542	2.64905	0.0184994	5.29332	0.506482	0.45363	-0.256618	0.881382	0.991445	0.949855	0.334075	0.0722011	68.9412	3.71408	1251.06	4478.95	713.021	157776	14.2516	1.04255	90.5532	0.0558176	0.213647	0.0538949	16.6596	0.614571	0.235	2.84379	2.57419	6.62328	37.7465	55.5818	1.79443	60.6217	0.200607	0.258692	2.92854	2.70321	5.91121	41.8592
RadioGenomic-038		Unknown	CT	1167.09	296264	-5291.43	307.506	19.7728	0.878528	2.21211	3.03077	0.0102611	5.79105	0.426805	0.355766	-0.250236	0.891479	0.992126	0.945095	0.307329	0.0637816	66.1846	3.97409	1177.08	4177.9	808.52	43485.9	14.0375	1.04	51.06	0.0524947	0.455092	0.0265582	9.48	0.424222	0.230415	3.14602	2.84253	11.8095	48.0146	65.8532	2.288	71.8924	0.156292	0.199303	3.16891	2.9393	10.8941	56.3725
RadioGenomic-039		Unknown	CT	955.19	94711.5	-1987.25	174.239	16.8376	0.822458	2.17006	2.93629	0.00936689	5.51681	0.41618	0.340959	-0.22652	0.860382	0.989929	0.935446	0.304002	0.0476337	60.5236	3.77511	964.253	3394.91	553.5	4.58585e+07	12.7502	1	33294	0.0405061	1.50686	0.0314081	14.05	0.597928	0.0194647	2.94229	2.65716	8.36588	46.5281	56.7321	1.74518	54.9936	0.168413	0.205225	3.00429	2.81205	7.53452	58.3638
RadioGenomic-040		Unknown	CT	258.504	109521	1862.13	190.46	18.6257	0.822449	2.20932	3.30925	0.00386103	5.8639	0.357415	0.268957	-0.221506	0.86691	0.987651	0.923763	0.273615	0.0115608	29.3603	3.94524	267.075	836.547	500.5	44650.4	8.15319	1	303.368	0.0426043	1.34286	0.0277606	4.57895	0.32407	0.0984456	1.7274	1.7274	2.91448	171.896	171.896	1.13126	37.8978	0.336735	0.336735	1.48383	1.48383	3.19081	193.884
RadioGenomic-041		Unknown	CT	748.338	50810	-1428.08	107.717	16.1791	0.742345	2.12927	2.82328	0.0132138	5.08232	0.426613	0.354655	-0.202114	0.815557	0.986851	0.928388	0.325546	0.0540073	53.8669	3.47373	749.2	2647.39	402.5	8.76579e+06	8.95822	1	8960.21	0.047528	0.908619	0.045824	10.0588	0.545045	0.0400471	3.04826	2.7166	3.57464	48.4394	58.4092	0.858087	50.1342	0.148226	0.182921	3.07121	2.86932	3.34713	68.3222
RadioGenomic-042		Unknown	CT	1540.08	169128	-3439.24	182.621	24.6375	0.763756	2.29435	3.31941	0.00933722	5.64864	0.410946	0.339566	-0.172153	0.796286	0.993633	0.951228	0.310985	0.0342528	77.4745	3.73543	1564.76	5620.14	1234.17	1.45854e+08	21.5606	1	75341.9	0.0271398	1.00311	0.0196853	21.3667	0.614967	0.0265604	3.37485	2.99969	9.63443	50.3807	71.4831	1.97923	76.152	0.128435	0.169481	3.46873	3.05251	8.21982	54.3125
RadioGenomic-043		Unknown	CT	513.89	16174.5	-645.485	50.8989	12.6287	0.59168	1.93698	2.20383	0.0449761	4.17512	0.526241	0.475354	-0.171801	0.725454	0.985361	0.933864	0.357904	0.136675	44.9123	2.90206	519.333	1816	275.5	1.38599e+07	7.29516	1	22859	0.0574946	1.97511	0.0532371	7.71429	0.488783	0.0219264	3.17356	2.96	3.34703	59.0343	74.4106	1.07923	71.0498	0.150991	0.175835	3.41012	3.27724	2.79261	78.4638
RadioGenomic-044		Unknown	CT	819.218	174838	-2648.44	262.022	23.3705	0.839721	2.30424	3.59074	0.00403272	5.96322	0.356491	0.271632	-0.244934	0.892781	0.986809	0.923941	0.270428	0.0179705	55.1152	4.05481	830.01	2869.77	554.023	3.93529e+06	6.72403	1.13953	2943.14	0.0842056	0.783726	0.0599438	6.95349	0.392648	0.0485876	3.04732	2.66121	4.18573	47.7738	59.0082	0.968897	50.027	0.144881	0.190163	2.98292	2.84883	3.87196	70.741
RadioGenomic-045		Unknown	CT	824.378	126062	-3140	176.228	18.8078	0.802985	2.14353	2.82323	0.0175165	5.15974	0.463843	0.402329	-0.22504	0.842453	0.987239	0.934728	0.329934	0.0707005	56.033	3.56533	835.927	2929.55	450.692	5.61682e+07	9.4544	1.15385	52659.6	0.0927761	1.85489	0.0847395	9.30769	0.482985	0.0183357	2.97955	2.74607	4.16772	45.4961	62.0734	1.32714	61.343	0.169893	0.207335	3.24373	3.01798	3.57021	60.3764
RadioGenomic-046		Unknown	CT	570.536	42026.9	-1161.19	116.475	9.56986	0.847589	1.91455	2.12494	0.0210755	4.92717	0.499692	0.437021	-0.27489	0.882816	0.993574	0.949808	0.332993	0.100547	46.6379	3.50698	578.776	1976.91	500.5	7.28514e+07	8.67198	1	93104.3	0.0426043	3.97573	0.0407897	8.68421	0.473312	0.00937808	2.25167	1.81807	6.09043	26.3911	31.8704	1.4764	30.78	0.273947	0.365039	2.27579	1.98039	5.26078	31.9025
RadioGenomic-047		Unknown	CT	1019.86	277964	-5166.82	320.292	8.91627	0.945909	1.86114	2.01664	0.0131534	5.39312	0.505438	0.444437	-0.348868	0.943777	0.995711	0.95905	0.354059	0.064415	61.384	3.94443	1022.88	3619.68	669.523	3.45421e+09	7.18022	1	2.35045e+06	0.0368736	14.8278	0.0241311	4.95455	0.31282	0.00187625	2.30548	1.80303	9.49215	17.219	31.0461	2.07441	38.2076	0.289923	0.435002	2.31514	1.88874	8.69652	23.1647
RadioGenomic-048		Unknown	CT	1285.37	111599	-2405.91	145.104	20.8962	0.746894	2.2389	3.11223	0.0117494	5.44151	0.423511	0.352997	-0.192958	0.817553	0.991675	0.943813	0.308997	0.0503612	70.8316	3.66131	1300.03	4657.13	842.104	3.05974e+06	12.2622	1	1820.31	0.0286403	0.331474	0.0248846	9.91667	0.429204	0.108844	3.31761	3.0588	3.8432	63.0023	77.1072	0.95407	65.3585	0.119222	0.142333	3.37504	3.18263	3.75935	74.0096
RadioGenomic-049		Unknown	CT	888.768	101964	-2617.44	156.938	20.1887	0.771561	2.14086	2.82153	0.0166947	5.18974	0.467001	0.406183	-0.22324	0.843095	0.988375	0.93951	0.338658	0.0630045	58.4642	3.56783	904.066	3170.86	553.5	9.65641e+06	8.86028	1	7995.3	0.0405061	0.785115	0.0192171	6.45	0.353902	0.0473934	3.1586	3.01973	4.26641	52.1682	77.8422	1.40019	78.5611	0.167542	0.186682	3.28747	3.14385	3.88651	63.1178
RadioGenomic-050		Unknown	CT	924.32	35218	-1015.65	64.6258	7.08391	0.807955	1.64702	1.5508	0.0475942	4.19244	0.595748	0.557372	-0.259054	0.835414	0.997126	0.970935	0.395916	0.134042	60.3299	3.06673	922.525	3343.75	825	1.02942e+09	16.1016	1	1.02495e+06	0.0331578	7.67557	0.031176	16.2653	0.59172	0.00413712	2.60522	2.18092	7.6565	19.8327	39.4938	1.69838	44.359	0.234156	0.324432	2.6218	2.24133	7.2403	22.1039
RadioGenomic-051		Unknown	CT	510.967	378347	3332.98	433.795	28.7409	0.876287	2.42255	4.0472	0.00206307	6.47199	0.331757	0.24463	-0.218641	0.884877	0.98592	0.920315	0.242955	0.00725082	40.4816	4.29753	528.824	1743.14	652.689	28864.1	12.9027	1.04444	92.7556	0.058277	0.610784	0.0537336	12.8667	0.542535	0.193966	3.53748	3.34852	3.41295	87.9363	97.1821	0.851814	76.1926	0.100059	0.113559	3.45624	3.40297	3.3348	112.496
RadioGenomic-052		Unknown	CT	916.23	51828.7	-1531.72	77.8891	10.5505	0.772481	1.78123	1.86936	0.0363446	4.37324	0.566857	0.5252	-0.211679	0.795949	0.995022	0.962844	0.392044	0.107656	59.9795	3.08969	926.355	3314.39	682.522	1.54897e+09	16.0499	1.04348	1.46469e+06	0.0570208	8.03115	0.0484415	17.0435	0.617673	0.00390227	2.68178	2.1987	7.69598	21.3057	40.5484	1.65628	48.4977	0.229585	0.333183	2.77868	2.29173	6.68537	25.85
RadioGenomic-053		Unknown	CT	417.179	85495.6	-245.1	187.127	30.608	0.720037	2.43205	4.37597	0.00306546	5.96023	0.297303	0.203219	-0.223079	0.876685	0.975397	0.892445	0.210915	0.00817644	38.8835	3.97221	428.097	1406.22	380.194	44593.2	9.74928	1.16667	47.6944	0.100443	0.367776	0.0525977	12.3333	0.603849	0.262774	3.09178	3.09178	2.71016	162.878	162.878	0.641172	57.5283	0.132808	0.132808	3.05529	3.05529	2.6716	186.649
RadioGenomic-054		Unknown	CT	508.612	45210.7	-1219.39	116.958	13.8147	0.789696	2.07465	2.7061	0.0090713	5.24995	0.419155	0.34394	-0.224583	0.849827	0.985542	0.922363	0.330032	0.0319929	43.9444	3.60663	510.802	1744.32	315.167	3.32869e+06	5.60906	1	4641.47	0.0537383	1.12083	0.0507074	6.93333	0.464523	0.0376884	3.13999	2.91693	3.78488	55.8405	66.9673	0.898332	57.2315	0.13572	0.157433	3.19964	2.92155	3.46874	68.1221
RadioGenomic-055		Unknown	CT	419.785	245822	2911.44	322.423	22.8713	0.868335	2.2994	3.69112	0.00246728	6.22832	0.335033	0.244507	-0.240959	0.897907	0.986362	0.919668	0.25205	0.00644989	37.1395	4.1974	435.008	1407.85	553.5	356654	10.8314	1	268.375	0.0405061	0.4567	0.0121363	10.3	0.513362	0.126984	2.94315	2.93712	3.52878	77.4623	79.3245	0.680224	48.1995	0.148642	0.146775	2.78617	2.78617	3.57657	97.4571
RadioGenomic-056		Unknown	CT	1725.95	95617	-2455.86	136.887	45.2227	0.499003	2.55922	4.5122	0.00866878	5.57408	0.345316	0.264696	-0.129541	0.727164	0.986706	0.930926	0.25976	0.0302241	82.5343	3.5137	1742.33	6381.41	1269.68	8.64465e+06	26.2873	1	4464.34	0.0230815	0.304327	0.0228646	28.4468	0.801205	0.0848375	4.08374	3.79983	3.28999	87.8243	129.709	0.983853	120.758	0.0746276	0.0919452	4.22101	3.90495	3.01502	114.222
RadioGenomic-057		Unknown	CT	1574.1	105117	-2242.61	66.6673	6.23931	0.83621	1.42254	1.25396	0.0686809	3.62602	0.640526	0.613935	-0.224228	0.764043	0.997715	0.977437	0.438505	0.160375	78.9681	2.64706	1578.81	5891.59	859.019	6.89903e+10	13.197	1.11321	4.16178e+07	0.068406	37.655	0.0284122	13.6792	0.514777	0.000657625	2.16391	1.55432	23.0494	8.54243	27.0505	3.58466	37.7476	0.30649	0.514411	2.27052	1.77533	17.867	11.9237
RadioGenomic-058		Unknown	CT	813.435	114839	-2176.41	196.11	28.4272	0.749533	2.38076	3.99626	0.00504413	5.71877	0.335669	0.248904	-0.234099	0.87625	0.981617	0.910721	0.247971	0.0193283	55.5492	3.87763	820.244	2866.45	500.5	943419	11.1327	1	752.158	0.0426043	0.402112	0.0189347	12.8421	0.59842	0.109195	3.2284	3.23848	3.67609	97.4943	98.5406	0.80965	59.2048	0.124099	0.120419	3.19302	3.15434	3.715	118.009
RadioGenomic-059		Unknown	CT	998.269	303794	-3568.67	351	26.9137	0.859389	2.38728	3.95352	0.00235796	6.37428	0.329188	0.239787	-0.215172	0.878481	0.987837	0.92474	0.241503	0.0101898	60.5697	4.23642	1014.76	3524.76	728.5	42299	16.965	1	36.3261	0.0352919	0.396635	0.00547504	18.1304	0.645556	0.308725	3.34471	3.03541	5.09697	63.1043	74.4079	1.21622	67.8783	0.128069	0.153581	3.3777	3.26609	4.31966	102.283
RadioGenomic-060		Unknown	CT	463.766	73621.8	872.592	172.728	23.7582	0.760013	2.32278	3.7735	0.00329219	5.97237	0.328674	0.236854	-0.195054	0.843519	0.986531	0.919776	0.24394	0.0102332	41.303	3.92597	474.574	1569.94	595.425	58080.3	9.0018	1	60.725	0.034271	0.29812	0.0302717	5.65	0.32909	0.189573	3.56999	3.56999	2.7193	167.499	167.499	0.750876	103.934	0.0981405	0.0981405	3.15166	3.15166	2.74616	205.739
RadioGenomic-061		Unknown	CT	1536.62	14241.5	-465.7	23.493	1.86726	0.854779	1.0466	0.653372	0.122447	2.87997	0.766486	0.754383	-0.334039	0.82381	0.999321	0.988062	0.344209	0.27021	78.2614	2.32433	1534.73	5789.93	945.196	9.10352e+11	17.2453	1	5.68976e+08	0.0310958	84.7497	0.0125375	16.098	0.564244	0.00029559	1.59268	0.8391	26.4591	3.68415	14.0488	1.22694	21.9047	0.41675	0.751345	1.61802	0.93202	21.278	4.64703
RadioGenomic-062		Unknown	CT	1090.56	102716	-2426.63	170.212	18.5201	0.801218	2.14354	2.81986	0.0128264	5.42126	0.45336	0.388014	-0.223122	0.847701	0.99134	0.94492	0.326928	0.0599473	64.8871	3.70462	1098.57	3913.74	697.667	8.24804e+07	16.3619	1	57119.5	0.0360657	1.08372	0.0323108	21.4889	0.70744	0.026455	3.11233	2.93703	6.81951	53.8087	71.2025	1.76071	73.0833	0.157735	0.187184	3.1548	3.02846	6.20645	60.1012
RadioGenomic-063		Unknown	CT	1097.52	70105.8	-1990.07	105.891	10.4688	0.8199	1.81566	1.88959	0.0608285	4.34362	0.5755	0.53152	-0.244161	0.828782	0.994069	0.959124	0.346841	0.208499	65.5332	3.10658	1097.53	4003.07	581	2.6257e+09	11.9447	1	2.03938e+06	0.0395327	9.72499	0.0319133	13.3902	0.589765	0.0029076	2.60063	2.34407	8.94584	31.1356	46.9788	2.178	53.5055	0.232512	0.307106	2.69165	2.44342	7.94258	35.1096
RadioGenomic-064		Unknown	CT	690.107	43153.3	-1332.67	100.775	18.4732	0.687553	2.15154	2.81226	0.0200369	5.01786	0.464428	0.40221	-0.16567	0.755393	0.986783	0.933306	0.323211	0.0747049	51.7495	3.36736	700.397	2441.75	438.027	3.34224e+07	11.4705	1.05405	37135.5	0.0707443	1.2346	0.0702368	16.6216	0.694335	0.0296237	3.31989	3.08936	4.54731	60.7821	77.6017	1.24617	71.1503	0.126274	0.148841	3.38764	3.23904	4.10687	70.171
RadioGenomic-065		Unknown	CT	705.211	45779.9	-1264.13	115.932	21.792	0.68024	2.24171	3.17634	0.0155019	5.12327	0.425613	0.355514	-0.221376	0.841489	0.982778	0.92141	0.296727	0.0830496	52.214	3.5151	719.906	2487.99	427.25	5.36826e+06	5.88384	1	5645.28	0.0392137	0.942235	0.0379698	5.6875	0.416333	0.0382318	3.67311	3.4969	2.42253	94.6352	111.769	0.795716	99.7389	0.0989231	0.114483	3.68383	3.61455	2.37738	112.492
RadioGenomic-066		Unknown	CT	1394.52	183387	-4359.33	183.846	10.4699	0.89425	1.73113	1.7588	0.0589849	4.37502	0.609112	0.572093	-0.301247	0.882359	0.997722	0.975806	0.346348	0.148804	73.5163	3.20924	1406.12	5126.97	1449.06	1.22229e+06	23.253	1	1032.55	0.0250714	0.297186	0.0215782	24.2615	0.624678	0.134298	2.1779	1.84107	15.4919	17.6821	34.955	3.06648	47.263	0.344778	0.474106	2.23687	1.88301	14.6221	18.9609
RadioGenomic-067		Unknown	CT	733.499	55568.3	-1733.97	108.621	18.0967	0.70962	2.0805	2.62213	0.0353446	4.73001	0.509241	0.456475	-0.177528	0.762731	0.987763	0.939684	0.325221	0.132921	53.3225	3.24072	743.038	2617.02	475	3.70088e+08	7.419	1	410153	0.043737	5.90674	0.0407362	6.13514	0.364817	0.00575965	2.98362	2.90839	6.2102	47.3234	66.5022	1.68454	67.5076	0.181504	0.192215	3.21924	3.07247	4.61348	61.2041
RadioGenomic-068		Unknown	CT	1363.4	163064	-3640.44	123.367	7.0961	0.893625	1.57589	1.42958	0.0571924	4.10416	0.638588	0.606759	-0.303107	0.872159	0.99677	0.971796	0.36623	0.155473	73.0566	3.06387	1371.19	5022.42	698.188	6427	16.3697	1.125	8.60417	0.0754881	0.223579	0.0713339	19.625	0.662556	0.475248	2.13005	1.76942	17.3021	14.821	31.7938	3.1269	42.1139	0.359481	0.480911	2.30813	1.94314	13.7554	18.4733
RadioGenomic-069		Unknown	CT	655.447	44217.6	-1290.95	97.2613	33.0897	0.48855	2.34014	3.61709	0.0218343	5.00037	0.448637	0.3902	-0.188727	0.796239	0.978593	0.920472	0.304399	0.0888672	50.5717	3.37893	669.012	2324.58	475	5.10357e+06	12.66	1	6640.95	0.043737	0.811649	0.0423465	15.1622	0.659899	0.0499325	4.0152	3.95098	3.02543	125.652	151.823	0.773059	121.742	0.0783499	0.0756419	4.06929	3.97189	2.91824	136.107
RadioGenomic-070		Unknown	CT	1210.84	220735	-4238.98	235.984	17.1944	0.863615	2.16101	2.86409	0.0111762	5.6161	0.434554	0.364265	-0.245764	0.88239	0.993609	0.949534	0.314542	0.0560078	68.0025	3.86257	1217.43	4350.19	892.667	135445	14.9589	1	83.7255	0.0318729	0.279326	0.0224672	14.0196	0.523011	0.247573	3.1723	2.9295	6.4863	49.7797	68.9685	1.70893	71.5303	0.153198	0.187498	3.28767	3.06338	5.82409	63.3766
RadioGenomic-071		Unknown	CT	440.418	16276.9	-572.268	65.5404	13.1499	0.690371	2.05111	2.62393	0.0149081	4.70433	0.428712	0.355681	-0.218649	0.824568	0.983166	0.917363	0.337545	0.0486787	41.3417	3.26642	434.494	1515.46	266.385	840805	6.9184	1	1487.58	0.0522529	0.796278	0.0479053	6.07692	0.483939	0.0635697	3.18265	2.94675	2.79063	69.4714	78.6724	0.480463	54.8456	0.12331	0.14328	3.26157	3.05407	2.86119	77.0034
RadioGenomic-072		Unknown	CT	1643.24	123170	-2689.36	89.7015	7.14421	0.853388	1.56363	1.4428	0.0429569	4.17792	0.610528	0.576133	-0.253496	0.823674	0.998494	0.980148	0.415934	0.11917	80.563	3.02597	1645.91	6101.69	1498.85	1.66622e+11	20.7059	1	9.36144e+07	0.0246946	50.727	0.0039625	13.9091	0.459613	0.000473631	2.49902	1.94903	12.9479	15.3103	34.618	1.86193	45.5531	0.262055	0.39181	2.49326	1.94574	12.032	16.1902
RadioGenomic-073		Unknown	CT	450.77	6839.34	-339.448	31.3029	6.3295	0.657804	1.64642	1.51687	0.0665679	3.75121	0.598046	0.558566	-0.162482	0.682725	0.991227	0.949289	0.383497	0.165389	42.1671	2.65224	453.377	1592.79	229.704	3.31569e+08	7.22157	1.07407	651265	0.0965631	10.2766	0.06759	10.1852	0.629424	0.00440816	2.59538	2.25671	5.08584	28.6765	42.9053	1.44654	42.9964	0.224809	0.285904	2.72681	2.55479	4.59722	37.2872
RadioGenomic-074		Unknown	CT	549.647	25810.4	-862.101	74.2106	22.343	0.533724	2.24805	3.15872	0.0177564	5.02354	0.430883	0.364409	-0.137867	0.714592	0.98238	0.922218	0.321017	0.0702151	46.3318	3.30521	560.27	1925.62	402.5	1.2986e+06	10.668	1	1827.06	0.047528	0.549417	0.0467983	14.2353	0.664579	0.0817308	3.79159	3.58701	6.58509	95.3064	113.629	1.46847	104.098	0.0916046	0.105409	3.85463	3.70316	5.35117	112.293
RadioGenomic-075		Unknown	CT	428.15	21541.4	-637.912	81.9249	28.3318	0.489097	2.40317	3.96859	0.00838043	5.09847	0.341287	0.255821	-0.218954	0.843032	0.967849	0.885631	0.250991	0.0268292	40.7284	3.43473	444.833	1472.99	275.5	92620.4	8.90465	1	150.321	0.0574946	0.290969	0.0555353	10.3571	0.628677	0.231405	3.76727	3.68919	2.70054	154.936	159.429	0.162144	89.3702	0.0807555	0.0834961	3.71159	3.64175	2.88473	170.84
RadioGenomic-076		Unknown	CT	849.275	285275	-4288.92	345.631	21.6329	0.881455	2.28605	3.38985	0.00424818	6.11956	0.375641	0.294099	-0.230978	0.884618	0.990972	0.937358	0.283617	0.0212778	55.4338	4.13073	860.547	2977.85	748.104	5.83537e+06	11.5654	1.04167	3833.25	0.0546634	0.603303	0.0331822	8.33333	0.3923	0.06469	2.93753	2.70445	3.99254	50.8973	58.3598	0.971182	47.972	0.16036	0.184095	3.00936	2.82838	3.75692	62.838
RadioGenomic-077		Unknown	CT	688.225	47522	-1421.44	105.441	16.8009	0.727377	2.12735	2.76277	0.0161805	5.00305	0.450217	0.384359	-0.206276	0.81841	0.985699	0.928636	0.331539	0.0580306	51.6139	3.44349	702.765	2426.15	379.667	1.12159e+07	8.0106	1	13023.3	0.048942	1.35685	0.0465227	9	0.533441	0.027592	3.15556	2.99797	5.40949	59.0324	70.8413	1.41751	67.1127	0.145	0.16625	3.26261	3.12015	4.58174	73.5646
RadioGenomic-078		Unknown	CT	1070.54	108962	-2800.71	156.956	13.329	0.843525	1.97319	2.26535	0.03523	4.88756	0.523938	0.470615	-0.254054	0.863773	0.993957	0.956091	0.336049	0.148791	64.3305	3.45898	1083.66	3862.45	728.5	1.46432e+08	14.1469	1	119644	0.0352919	1.86676	0.0177426	14.087	0.568331	0.0164403	2.58991	2.25924	9.07942	26.1736	43.6094	2.17714	50.3605	0.240014	0.319962	2.6832	2.44496	7.97924	31.1976
RadioGenomic-079		Unknown	CT	610.244	55501.1	-1646.27	114.863	13.202	0.79093	2.01247	2.40579	0.0243168	4.84623	0.485374	0.424406	-0.223478	0.828323	0.987219	0.933466	0.339824	0.0908446	48.3642	3.38184	616.394	2138.54	325.531	3.79911e+07	6.20271	1.0625	48548	0.0816622	1.90679	0.0560203	6.75	0.445365	0.0208741	2.83132	2.60003	5.24341	43.2321	54.8059	1.58402	56.6572	0.193509	0.233896	2.94244	2.79926	4.40474	53.7939
RadioGenomic-080		Unknown	CT	850.218	165636	-2881.55	236.079	22.6427	0.829232	2.247	3.63033	0.00669847	5.54299	0.35806	0.274038	-0.309666	0.927791	0.987079	0.922795	0.254422	0.0244803	56.4511	3.94325	867.135	2993.92	581	2570084	12.3496	1	1934.51	0.0395327	0.516085	0.019181	15	0.624745	0.0718039	3.00765	2.75152	6.9549	44.4855	59.732	1.73942	62.0596	0.170841	0.206472	3.16401	3.06806	4.8374	96.9671
RadioGenomic-081		Unknown	CT	994.522	28529.6	-913.87	46.0035	4.09944	0.859111	1.31207	1.00467	0.106482	3.34075	0.698655	0.677485	-0.315991	0.844225	0.997006	0.974738	0.377265	0.283994	62.7388	2.59798	989.424	3662.96	438.027	1.44853e+10	7.83676	1.05405	1.34603e+07	0.0707443	27.5179	0.042721	7.7027	0.458477	0.0011276	1.65492	1.18016	15.6614	10.1731	20.5301	3.16296	27.7073	0.457485	0.644825	1.69436	1.37439	13.3614	11.9963
RadioGenomic-082		Unknown	CT	354.264	32223.3	-582.708	110.209	20.5406	0.687915	2.19392	3.59951	0.00606695	5.2708	0.328054	0.233155	-0.282718	0.90632	0.975631	0.892411	0.241148	0.0158693	36.4272	3.64739	362.693	1185.24	275.5	19556.6	5.98673	1	36.6071	0.0574946	0.322206	0.0524806	5.78571	0.413323	0.247788	2.57036	2.57036	3.5841	118.73	118.73	1.03132	42.9576	0.196145	0.196145	2.43862	2.43862	4.35203	153.67
RadioGenomic-083		Unknown	CT	574.227	69582.2	-1281.56	163.378	20.1421	0.778592	2.24926	3.36066	0.00589218	5.5669	0.366851	0.282165	-0.243723	0.881888	0.982681	0.91316	0.277407	0.0253755	46.4028	3.81413	584.072	1977.68	379.667	1.15091e+06	6.1278	1	1259.39	0.048942	0.70326	0.0428725	5.12121	0.381709	0.0611111	3.12857	2.85189	2.64749	66.8986	72.609	0.63122	53.6974	0.130001	0.157106	3.17009	3.03894	2.50796	90.0785
RadioGenomic-084		Unknown	CT	989.007	58009.2	-1652.49	75.7481	5.09	0.877812	1.47881	1.26112	0.0565301	3.9484	0.635918	0.605676	-0.288274	0.850719	0.997931	0.976134	0.411706	0.160705	62.3326	2.95181	991.016	3601.85	825	1.134e+10	15.9522	1	1.02583e+07	0.0331578	19.0802	0.00774736	11.7755	0.497073	0.00159127	2.06017	1.45982	11.7796	8.73293	23.9635	1.55414	31.5756	0.34629	0.533772	2.12128	1.47365	11.1717	9.4241
RadioGenomic-085		Unknown	CT	1370.12	170731	-4156.27	158.843	8.28903	0.901232	1.66907	1.61264	0.0637162	4.16252	0.601222	0.564328	-0.275261	0.850707	0.996917	0.971135	0.386552	0.184486	73.0061	3.03395	1379.5	5055	892.667	166671	13.1928	1	103.255	0.0318729	0.320359	0.0073326	9.11765	0.354691	0.186131	2.13839	1.68289	14.6609	13.2161	28.7981	2.69091	37.0153	0.32963	0.479978	2.21038	1.78882	12.4686	15.7041
RadioGenomic-086		Unknown	CT	588.873	40176.1	-1291.42	99.4211	10.3335	0.808762	1.90571	2.09718	0.0311922	4.64793	0.519274	0.46344	-0.242378	0.84028	0.989207	0.939483	0.346999	0.118443	47.6049	3.29815	593.704	2062.72	315.167	1.50335e+08	4.50385	1	197106	0.0537383	5.09118	0.0462793	3.73333	0.323445	0.0074239	2.43299	2.23067	5.48244	28.7659	40.8555	1.56478	42.2931	0.262338	0.300394	2.66233	2.38462	4.66875	39.3885
RadioGenomic-087		Unknown	CT	898.4	145332	-3472.43	196.514	16.5867	0.842457	2.09854	2.6768	0.0195119	5.18348	0.467588	0.405268	-0.245228	0.865532	0.989722	0.940318	0.333905	0.0750386	58.4242	3.61242	906.693	3201.17	526.667	1.37426e+08	9.80661	1	116218	0.0415287	2.97944	0.0400736	11.8718	0.565137	0.0102041	2.65509	2.42412	5.18459	31.5554	46.4518	1.58504	49.1877	0.215311	0.270055	2.88624	2.58194	4.45768	42.8366
RadioGenomic-088		Unknown	CT	518.893	60348.2	-379.151	159.443	24.791	0.730599	2.33876	3.88277	0.00296781	6.02351	0.320254	0.22701	-0.174318	0.813375	0.982892	0.909937	0.236444	0.00738523	44.053	3.91412	532.349	1770.86	488.083	26409.7	11.4239	1	41.4444	0.0380075	0.256166	0.036313	10.3333	0.548811	0.25	2.95122	2.95122	4.61058	136.235	136.235	1.19134	58.0198	0.1503	0.1503	2.84187	2.84187	4.25746	148.761
RadioGenomic-089		Unknown	CT	1180.31	373553	-6910.18	316.555	18.2735	0.893233	2.16086	2.84307	0.0135199	5.54344	0.454333	0.389596	-0.273127	0.904768	0.9914	0.94437	0.320505	0.0685458	66.5035	3.89273	1191.67	4236.92	668.021	194037863	9.3637	1.12766	120922	0.0770842	2.88711	0.0262991	7.29787	0.337322	0.0106071	2.84764	2.62117	6.63086	38.3057	53.9931	1.73367	56.565	0.190869	0.228116	2.99339	2.76944	5.37229	47.5744
RadioGenomic-090		Unknown	CT	559.267	27414.7	-936.049	75.58	11.0104	0.745215	1.92589	2.22183	0.0190349	4.69129	0.486879	0.426629	-0.224766	0.822771	0.988532	0.935905	0.37097	0.0543138	46.6079	3.29023	561.843	1952.25	315.167	1.56899e+07	6.5545	1	22742.1	0.0537383	2.46073	0.0522894	8.4	0.538554	0.0163399	2.84337	2.48042	3.40759	38.8147	51.3404	0.945246	44.7505	0.165521	0.213682	2.93112	2.78799	2.96598	52.8918
RadioGenomic-091		Unknown	CT	213.078	24002.7	348.951	84.6223	14.2048	0.713025	2.03508	2.9058	0.00621263	5.40451	0.380911	0.295411	-0.191856	0.794824	0.986744	0.920821	0.301704	0.0143561	27.9588	3.5967	221.502	678.365	357.5	10515.4	8.80952	1	17.7188	0.0504427	0.25522	0.0407908	8.0625	0.487572	0.336842	0	0						0	0	0	0
RadioGenomic-092		Unknown	CT	1108.3	135251	-3320.53	162.666	19.7694	0.781811	2.09519	2.65979	0.0309329	4.9921	0.508878	0.454977	-0.211656	0.819731	0.990105	0.946715	0.320552	0.124274	65.4993	3.43175	1116.19	4015.21	638	7.21056e+07	14.5396	1	49940.3	0.0377197	1.10519	0.0153778	14.3488	0.584164	0.0273537	2.99638	2.87817	7.10253	47.2091	68.414	1.90577	75.8675	0.203956	0.221221	3.14581	2.97997	6.35634	53.7704
RadioGenomic-093		Unknown	CT	682.385	47728.2	-1491.48	102.592	10.014	0.819119	1.88606	2.04825	0.0291192	4.67497	0.522248	0.467818	-0.241057	0.84	0.991284	0.945562	0.359746	0.101224	51.3498	3.31206	688.425	2410.41	368.529	3.08904e+08	4.59033	1.05882	363749	0.0769143	6.76964	0.0527147	4.94118	0.365164	0.00525909	2.47867	2.10028	6.88359	26.2339	38.9116	1.78768	41.6759	0.244945	0.330839	2.69505	2.40255	5.35982	35.1286
RadioGenomic-094		Unknown	CT	750.861	66078.4	-1858.28	129.652	14.4374	0.797771	2.05787	2.55086	0.0154386	5.14283	0.461426	0.397018	-0.208219	0.822847	0.988922	0.93676	0.348857	0.0597332	53.7406	3.51766	761.303	2652.21	438.412	1.32015e+08	7.35554	1	137601	0.040199	3.82918	0.016106	5.76471	0.405761	0.0087969	2.94573	2.65416	3.98484	39.2518	56.9563	1.20173	55.3621	0.166602	0.209576	3.03546	2.75481	3.59065	48.4937
RadioGenomic-095		Unknown	CT	1166.14	140988	-2720.62	181.206	22.2511	0.781986	2.29848	3.41051	0.00764205	5.66913	0.380801	0.301527	-0.202152	0.841409	0.991423	0.939381	0.287054	0.0343148	67.1229	3.802	1178.61	4190.87	858.5	204068	17.0761	1	120.34	0.0325027	0.264864	0.00587206	18.56	0.630254	0.248756	3.67257	3.40789	5.70069	82.7937	97.1633	1.33038	86.3477	0.0976896	0.116606	3.64894	3.4979	4.74711	100.755
RadioGenomic-096		Unknown	CT	770.634	64614.5	-947.638	156.702	33.3278	0.65001	2.47116	4.22949	0.00345933	6.03142	0.331678	0.245907	-0.148031	0.765281	0.982474	0.914446	0.244218	0.0114173	54.3965	3.86991	791.491	2709.85	609.167	2.06792e+06	14.6252	1	1689.67	0.0386049	0.314126	0.0377822	18.0952	0.679771	0.12426	3.95056	3.8542	4.87517	138.383	144.058	1.09111	102.811	0.0776215	0.0806168	3.85617	3.78072	5.1187	146.592
RadioGenomic-097		Unknown	CT	1292.54	104600	-2302.23	80.1548	4.35181	0.903296	1.42829	1.17227	0.049444	3.98605	0.642564	0.613569	-0.297821	0.860957	0.998639	0.980312	0.420753	0.119686	71.3746	2.98088	1300.62	4757.88	1003.24	7.81506e+09	16.6238	1	6.02959e+06	0.0301215	9.83281	0.00607286	15.5185	0.532359	0.00287693	2.25451	1.5242	17.6389	6.86732	26.263	2.12345	37.9131	0.301316	0.530487	2.30234	1.59077	15.4125	7.97563
RadioGenomic-098		Unknown	CT	1059.03	135189	-3091.94	183.781	19.5467	0.806077	2.13525	2.78318	0.0111875	5.4758	0.470486	0.410143	-0.230052	0.861016	0.990131	0.943848	0.338133	0.0401872	63.8101	3.75801	1068.62	3790.23	638	1.82165e+08	10.1505	1	129470	0.0377197	2.32151	0.0314051	10.4884	0.474208	0.0120753	3.16484	2.93539	6.62351	50.9789	70.3096	1.73388	74.305	0.158886	0.19501	3.21915	2.97903	6.21149	57.0578
RadioGenomic-099		Unknown	CT	963.058	96330.5	-2186.8	163.193	21.0496	0.770236	2.251	3.15728	0.0105734	5.55062	0.423182	0.352363	-0.194747	0.82261	0.989198	0.936011	0.297599	0.0568391	60.909	3.73884	972.814	3431.83	638	2.5689e+08	11.0561	1	200167	0.0377197	3.20004	0.0347216	12.9535	0.55401	0.00895087	3.22776	2.91517	3.23169	61.7917	72.1732	0.782592	58.8208	0.126223	0.154379	3.20617	3.02748	2.82007	70.2514
RadioGenomic-100		Unknown	CT	1297.92	170106	-3934.49	199.334	15.9142	0.85147	2.05766	2.53812	0.020084	5.17512	0.483699	0.424892	-0.231717	0.851608	0.993131	0.952045	0.348607	0.0748905	70.7683	3.587	1306.75	4712.77	760	1.68672e+09	13.7705	1	1.0034e+06	0.0345507	3.77296	0.0307084	13.8936	0.554526	0.00665817	2.88319	2.56996	6.59756	36.1619	51.7078	1.66723	53.6594	0.181877	0.23582	2.92943	2.61772	5.61705	41.568
RadioGenomic-101		Unknown	CT	1248.36	105456	-2667.17	96.4902	4.85771	0.904169	1.36856	1.10097	0.0841751	3.61965	0.686165	0.663385	-0.319972	0.858276	0.998378	0.981076	0.37847	0.174909	70.0128	2.77644	1252.4	4617.23	999.167	1.70967e+11	15.6411	1	1.24819e+08	0.030122	44.019	0.0231194	11.6296	0.463925	0.000615308	1.78387	1.2893	21.1324	7.86087	21.8478	3.15823	30.8003	0.441124	0.618636	1.80906	1.3584	18.3385	8.59844
RadioGenomic-102		Unknown	CT	312.698	29741.6	-750.411	102.524	14.9308	0.749518	2.04382	3.04908	0.00914964	4.86472	0.361613	0.27142	-0.358587	0.937805	0.979276	0.900655	0.284623	0.0228628	34.0999	3.5401	319.84	1036.9	229.704	3149.81	7.74414	1.07407	9.18519	0.0965631	0.320614	0.0657847	8.62963	0.576268	0.421875	3.41175	3.41175	2.23017	180.715	180.715	0.344902	81.9036	0.102881	0.102881	3.32418	3.32418	2.16593	228.041
RadioGenomic-103		Unknown	CT	1685.79	139242	-2916.04	165.487	53.9459	0.505402	2.61025	4.84026	0.0062404	6.03855	0.333197	0.251247	-0.0962071	0.631841	0.988637	0.936548	0.246826	0.0228534	81.4345	3.70755	1712.22	6207.06	1328.46	37984.4	23.1137	1.29412	18.0441	0.0827849	0.212401	0.0564743	33.2059	0.724132	0.462585	4.23896	3.92812	6.64833	100.51	139.312	1.61659	139.677	0.069035	0.0883454	4.19192	3.90554	6.49811	102.223
RadioGenomic-104		Unknown	CT	335.884	121022	1700.57	204.952	26.6139	0.770488	2.37107	3.88132	0.00275157	6.21541	0.33256	0.243099	-0.165415	0.803066	0.986955	0.9232	0.249039	0.00667105	34.1336	4.02119	350.264	1111.81	638.522	38547.6	11.751	1.13043	186.13	0.0787492	0.839689	0.0491269	7.21739	0.383149	0.129944	3.34742	3.34742	2.37866	267.005	267.005	-0.0920693	64.9837	0.105888	0.105888	3.29683	3.29683	2.30327	278.272
RadioGenomic-105		Unknown	CT	634.937	60279.9	-1717.73	124.689	15.2187	0.782189	2.07535	2.61092	0.0211679	4.91202	0.467124	0.403837	-0.236486	0.847355	0.986195	0.930347	0.332967	0.0779302	49.2949	3.44423	637.195	2227.32	346.697	1.67451e+07	9.48101	1.06061	19782.5	0.0792172	1.74731	0.0777667	13	0.647138	0.0214844	2.80235	2.59553	3.01594	44.2564	55.5626	0.981518	51.5758	0.183053	0.216063	2.99669	2.85049	2.7107	58.6182
RadioGenomic-106		Unknown	CT	501.523	363074	1726.71	461.051	29.1986	0.88186	2.41356	3.92601	0.00293138	6.27727	0.349615	0.265644	-0.252767	0.909423	0.983833	0.918243	0.255587	0.016015	39.6732	4.26376	520.574	1715.16	581	770299	8.27481	1	3716.44	0.0395327	3.11047	0.0131996	4.90244	0.299173	0.0417515	3.4049	3.29924	3.16508	87.1705	92.1787	0.916148	73.46	0.112218	0.120078	3.33553	3.25895	2.8779	114.108
RadioGenomic-107		Unknown	CT	316.834	59218.3	1479.48	133.545	9.80009	0.866482	1.91431	2.27843	0.00867073	5.33721	0.448836	0.376876	-0.249053	0.872019	0.992679	0.943231	0.356772	0.0311335	33.8167	3.70082	316.915	1040.54	450.167	2.40164e+06	8.65751	1	9330.53	0.0449316	2.07225	0.00878715	6.55556	0.401601	0.0322292	2.61538	2.61538	3.70448	95.1078	95.1078	0.755299	36.7018	0.193633	0.193633	2.24074	2.24074	3.41316	117.013
RadioGenomic-108		Unknown	CT	707.809	37878.1	-1217.39	88.8035	12.7852	0.749004	1.96213	2.26505	0.0311116	4.60534	0.513659	0.459251	-0.228858	0.826624	0.988407	0.939254	0.349183	0.109436	52.489	3.25646	709.723	2512.79	357.5	4.43873e+07	9.72008	1	50522.7	0.0504427	2.39646	0.0485689	13.3125	0.663742	0.0147398	3.0779	2.88562	4.272	55.7233	67.7421	1.30282	65.7356	0.159094	0.185742	3.12459	3.00004	4.02521	61.8494
RadioGenomic-109		Unknown	CT	444.099	40283.8	-1098.02	108.087	17.0833	0.725744	2.16348	3.02843	0.00818146	5.22171	0.39619	0.316911	-0.223533	0.846132	0.979911	0.909132	0.302935	0.0252896	41.0495	3.57342	451.431	1512.93	275.393	526218	7.92396	1.07143	760.214	0.0842804	0.555485	0.0551462	8.78571	0.567929	0.100719	3.59239	3.25081	3.32459	75.3284	90.3074	0.705525	75.6142	0.102177	0.125737	3.57374	3.34426	3.32708	98.2407
RadioGenomic-110		Unknown	CT	479.133	36519	-893.617	115.07	26.8389	0.624035	2.37606	3.82074	0.00686614	5.43973	0.349285	0.265221	-0.191344	0.821987	0.973205	0.89556	0.264659	0.0272789	42.7554	3.62349	497.961	1646.71	315.167	748772	6.95143	1	1058.4	0.0537383	0.608218	0.0481286	5.66667	0.425385	0.0837989	3.58832	3.35377	2.76632	101.165	108.332	0.414559	71.5067	0.0954546	0.10837	3.55634	3.46526	2.55068	126.909
RadioGenomic-111		Unknown	CT	704.772	109472	-1913.05	197.574	13.9513	0.867779	2.07116	2.72678	0.00532997	5.71434	0.408883	0.329627	-0.261251	0.897918	0.991202	0.937866	0.323209	0.0204969	51.3344	3.94839	711.727	2443.28	501.024	8.60775e+06	7.62871	1.14634	7997.59	0.0882834	1.07455	0.0848976	8.12195	0.426795	0.0338563	3.16443	2.92441	5.36406	52.936	67.5118	1.50817	66.6357	0.146132	0.178725	3.15825	2.91308	5.31602	62.1734
RadioGenomic-112		Unknown	CT	365.3	32651.5	141.042	107.038	26.4797	0.613115	2.32768	4.03763	0.00595432	5.28543	0.312454	0.216898	-0.297118	0.91795	0.979751	0.902155	0.214051	0.0166072	37.1516	3.67932	379.687	1227.88	464.75	4482.81	12.6196	1	14.1562	0.0379892	0.231814	0.0333121	8.25	0.484759	0.359551	2.22957	2.22957	1.7895	321.386	321.386	0.153582	35.9996	0.222222	0.222222	2.12581	2.12581	1.7705	330.81
RadioGenomic-113		Unknown	CT	1031.59	74571	-1572.48	132.493	52.6939	0.426296	2.66364	5.03335	0.00561562	5.92645	0.318942	0.236422	-0.122661	0.725461	0.984555	0.92347	0.236313	0.0200834	63.6118	3.67244	1052.38	3725.34	1076.43	5653.04	23.6627	1	4.81132	0.0254552	0.103461	0.0232883	27.9434	0.752424	0.609195	4.43193	4.21196	6.73442	134.026	171.392	1.58014	161.093	0.0574742	0.068501	4.4316	4.24185	5.94947	149.343
RadioGenomic-114		Unknown	CT	602.549	78931	-715.457	178.003	24.8092	0.754669	2.33636	3.87336	0.00291581	6.0553	0.322759	0.22987	-0.185955	0.832149	0.984523	0.914188	0.235001	0.00758476	47.5049	3.96814	614.256	2073.77	513.525	212847	9.56646	1.05	243.05	0.0654905	0.369879	0.061115	10.2	0.507532	0.152672	3.37467	3.36276	4.79091	117.975	119.073	1.05727	68.4336	0.118384	0.117201	3.23556	3.28204	4.70313	137.909
RadioGenomic-115		Unknown	CT	773.83	78765	-2125.39	142.512	14.8977	0.808365	2.04868	2.49311	0.023588	4.97462	0.489842	0.43013	-0.251395	0.864327	0.989241	0.940097	0.329748	0.10178	54.4741	3.49881	780.992	2741.32	415.615	5.96414e+07	5.33327	1.30769	59776.7	0.118398	2.46676	0.109739	6.02564	0.372053	0.0142909	2.77862	2.51529	5.31448	37.2414	52.2767	1.64715	55.25	0.207111	0.254384	2.94151	2.74017	4.59843	49.2503
RadioGenomic-116		Unknown	CT	1076.78	36207.1	-1105.34	55.013	5.9785	0.800775	1.47553	1.24997	0.0704302	3.79654	0.666239	0.638659	-0.274424	0.828058	0.996765	0.973099	0.365035	0.185054	65.2538	2.82567	1080.1	3952.31	609.167	2.62991e+10	10.8623	1	2.275e+07	0.0386049	21.8954	0.036047	10.0476	0.488918	0.00134944	2.11872	1.87788	12.9906	17.6305	33.8893	2.7778	42.7623	0.365856	0.444761	2.15821	1.91473	11.3192	19.6958
RadioGenomic-117		Unknown	CT	730.583	79739	-2027.41	154.775	16.6496	0.804618	2.12443	2.73059	0.0145119	5.30169	0.457739	0.392974	-0.219356	0.844182	0.988576	0.936137	0.327163	0.0664781	52.7637	3.63582	741.976	2568.56	475	1.04475e+08	8.30645	1	106745	0.043737	3.56294	0.0416036	10.027	0.510147	0.00948475	2.99285	2.63624	4.57736	42.151	57.0668	1.33582	55.9236	0.164898	0.215547	3.07316	2.80783	4.31064	50.8176
RadioGenomic-118		Unknown	CT	1587.49	326181	-6603.85	245.184	10.9748	0.914929	1.80982	1.90481	0.0246104	4.99711	0.561099	0.516774	-0.308055	0.910276	0.996851	0.969976	0.38035	0.0831863	78.2032	3.61613	1597.37	5808.44	996.09	1.63312e+06	15.7369	2.34328	654.761	0.158624	1.06367	0.0595723	17.5373	0.521639	0.114923	2.35455	1.76787	11.6654	13.3764	31.8452	2.18178	41.2289	0.287659	0.456524	2.40754	1.93107	10.4773	15.097
RadioGenomic-119		Unknown	CT	1325.81	549329	-7858.4	484.67	19.9324	0.921101	2.19165	2.90748	0.0109513	5.93566	0.459046	0.39406	-0.296628	0.929983	0.9941	0.95423	0.30272	0.0659201	69.5579	4.16046	1333.09	4761.69	990.188	3.11214e+08	20.173	1.875	129630	0.134805	1.89052	0.042192	26.6562	0.666708	0.0209561	2.93633	2.65653	8.17976	38.3163	57.2177	2.00001	64.5331	0.194498	0.247876	3.00353	2.70347	7.20933	43.8339
RadioGenomic-120		Unknown	CT	898.374	45806.1	-1289.52	107.464	21.1597	0.668885	2.24253	3.17328	0.0127997	5.24881	0.416122	0.344968	-0.170563	0.776976	0.986284	0.928373	0.31019	0.0537068	59.2201	3.49193	908.991	3213.31	513.784	21776	11.8537	1	22.1081	0.0407527	0.170924	0.0398524	12.9459	0.604944	0.355769	3.4841	3.24839	3.12592	75.5666	88.8113	0.839151	74.0022	0.10582	0.124622	3.54876	3.37493	2.98374	87.9888
RadioGenomic-121		Unknown	CT	446.915	115045	1122.97	222.507	14.4936	0.879534	2.08669	2.95199	0.00312882	5.96708	0.373637	0.28609	-0.246959	0.893414	0.990764	0.932524	0.296092	0.00683373	39.7431	4.06254	455.035	1495.75	513.525	1.24662e+06	5.20883	1.05	1498.78	0.0654905	1.1842	0.0369418	3.45	0.252117	0.045819	2.48493	2.45184	5.06865	67.3909	67.6838	1.13547	35.5185	0.212773	0.215522	2.48603	2.44098	4.22809	76.252
RadioGenomic-122		Unknown	CT	667.809	41912.3	-1313.56	94.8635	14.0943	0.747112	2.0046	2.39094	0.0183613	4.90692	0.492589	0.434584	-0.199466	0.802416	0.9887	0.939467	0.355664	0.0638653	50.8959	3.37752	675.471	2352.95	402.5	6.36712e+07	7.72331	1	77291.5	0.047528	3.97323	0.0226079	8	0.493562	0.00927948	3.13023	2.75404	5.71385	46.8472	62.11	1.44918	63.6339	0.156223	0.207	3.12675	2.88008	5.56479	52.2135
RadioGenomic-123		Unknown	CT	1018.18	146372	-3223.14	178.147	17.1651	0.824392	2.06626	2.56866	0.0258509	5.01949	0.503221	0.448015	-0.255059	0.867805	0.99261	0.951827	0.328322	0.0952887	62.5424	3.55334	1028.09	3658.06	744.188	1.82793e+08	13.9542	1.04167	150860	0.0546642	2.34777	0.0520621	17.125	0.617285	0.0128	3.04017	2.72505	5.07423	42.0505	61.1399	1.43052	63.7793	0.170695	0.219749	3.0808	2.85795	4.48752	48.8612
RadioGenomic-124		Unknown	CT	1396.14	163746	-3820.08	170.829	15.9995	0.829934	1.96538	2.30017	0.0351738	4.88411	0.549568	0.501875	-0.258406	0.86734	0.994151	0.960032	0.325573	0.141509	73.6862	3.45135	1407.04	5103.86	892.667	61377.2	17.5972	1	39.6471	0.0318729	0.188595	0.0242651	20.1373	0.641347	0.369565	2.65749	2.58979	9.32041	36.1285	57.3073	2.3337	68.8931	0.2738	0.292525	2.67412	2.65154	8.35176	39.3803
RadioGenomic-125		Unknown	CT	214.104	87053.6	1506.4	183.634	13.9814	0.858452	2.07902	2.79852	0.00431023	5.78379	0.391561	0.307346	-0.222101	0.866259	0.991173	0.936073	0.311829	0.011529	26.2042	3.89854	221.104	681.284	526.667	100441	10.8648	1	318.641	0.0415287	0.852642	0.0346455	8.69231	0.473302	0.119266	2.4997	2.4997	2.66893	198.142	198.142	1.03311	69.0186	0.218935	0.218935	2.4116	2.4116	2.38911	243.428
RadioGenomic-126		Unknown	CT	806.509	122983	-2411.08	180.414	19.0528	0.815557	2.20766	3.35543	0.00473903	5.64106	0.356342	0.268255	-0.250765	0.890243	0.987971	0.924546	0.270683	0.0137324	55.3568	3.86537	820.076	2832.12	526.667	178416	7.61341	1	150.744	0.0415287	0.383754	0.0366373	5.71795	0.355306	0.146067	3.2056	3.06077	3.08981	87.3865	91.7799	0.34353	52.827	0.12742	0.136183	3.0735	3.0618	3.0374	100.778
RadioGenomic-127		Unknown	CT	730.395	63305.8	-1650.18	143.506	16.6771	0.791772	2.11075	2.77308	0.0108726	5.35844	0.437001	0.368381	-0.213154	0.834916	0.987966	0.933426	0.3417	0.0455671	52.8637	3.64676	744.986	2566.02	462.914	3.56057e+07	15.0951	1	34780.6	0.0390725	1.16943	0.0353162	19.7429	0.770587	0.0296108	3.01414	2.74452	11.7525	45.8247	59.8935	2.15935	61.3952	0.160917	0.198319	3.03687	2.78533	10.1977	50.9881
RadioGenomic-128		Unknown	CT	445.929	182370	-1053.6	303.569	17.7398	0.933365	2.13615	3.38452	0.00522871	5.43743	0.336733	0.242006	-0.43752	0.974607	0.987485	0.91958	0.250538	0.0142494	38.7005	4.1206	491.758	1499.5	439.45	16503.9	6.40924	1.3	44	0.115457	0.673269	0.0608485	5.05	0.253232	0.196078	2.48644	2.52287	4.6712	60.6755	63.6355	1.11635	42.2372	0.208333	0.198488	2.50512	2.50512	4.47643	68.2724
RadioGenomic-129		Unknown	CT	1349.21	953467	-15747.7	566.726	18.2939	0.94205	2.07841	2.60307	0.022929	5.37086	0.504323	0.44977	-0.314314	0.925775	0.993059	0.954027	0.330116	0.0868486	69.6296	3.84688	1375.7	4894.22	825.519	9733.12	16.0205	1.11538	12.6346	0.0697141	0.356732	0.0140551	14.0385	0.508061	0.379562	2.54521	2.40635	13.0877	28.006	48.259	2.62288	57.0083	0.266155	0.307259	2.75954	2.5586	10.4709	34.4002
RadioGenomic-130		Unknown	CT	968.496	110562	-2861.02	145.796	21.9275	0.73777	2.16415	2.92057	0.0248961	4.94524	0.476372	0.419373	-0.196534	0.80249	0.989841	0.943907	0.333109	0.0948328	61.2362	3.39189	986.558	3492.05	635.25	5.89751e+07	13.4523	1.04545	49182	0.0595863	1.56111	0.055008	14.2727	0.585049	0.0202299	3.1656	2.82659	3.90735	47.1699	66.7762	0.926288	66.0873	0.149386	0.188615	3.3863	3.09033	3.39785	60.0984
RadioGenomic-131		Unknown	CT	291.754	69305.4	578.5	172.875	22.776	0.766948	2.28968	3.80163	0.00359712	5.81625	0.318674	0.22363	-0.240025	0.887608	0.981338	0.904397	0.230235	0.00973188	31.8844	3.92708	303.682	954.811	402.5	21293.6	6.6947	1	52.7647	0.047528	0.443155	0.0151067	4.23529	0.266269	0.184783	0	0						0	0	0	0
RadioGenomic-132		Unknown	CT	940.525	265442	-4846.27	310.672	21.5348	0.869577	2.2573	3.18305	0.0137295	5.66099	0.427014	0.356956	-0.241153	0.879457	0.987922	0.932875	0.290363	0.0747325	58.9293	3.88472	950.237	3340.91	581	400058	12.5563	1	297.341	0.0395327	0.420136	0.0061588	12.1707	0.554353	0.159533	2.91714	2.69471	4.99493	44.7209	58.3326	1.46578	58.8952	0.177805	0.220815	3.02069	2.87367	4.29512	54.4818
RadioGenomic-133		Unknown	CT	836.454	181624	-3163.7	263.759	21.8629	0.846512	2.2719	3.55352	0.00616669	5.60343	0.354826	0.268936	-0.309286	0.930666	0.986313	0.920859	0.261878	0.0284493	55.7083	3.96101	848.312	2942.1	526.667	815468	7.75823	1	620.769	0.0415287	0.496285	0.0177778	6.58974	0.403362	0.0894495	3.40744	3.25874	2.5232	82.5821	90.7674	0.590813	67.8431	0.102957	0.116125	3.35406	3.35406	2.46803	113.373
RadioGenomic-134		Unknown	CT	360.677	12048.3	-425.42	54.9679	17.4003	0.51799	2.16058	3.06853	0.0118577	4.72837	0.387465	0.306522	-0.230286	0.837777	0.974832	0.898797	0.306162	0.0324975	37.4824	3.24041	369.037	1227.75	220.88	143344	5.13525	1.08	307.6	0.0942289	0.566332	0.0929237	7.32	0.549737	0.107759	3.58143	3.58143	2.77281	134.714	134.714	0.667545	79.3261	0.0938275	0.0938275	3.49341	3.49341	2.72521	150.224
RadioGenomic-135		Unknown	CT	1666.92	156993	-3218.38	97.7879	10.8169	0.801117	1.60416	1.59776	0.0635231	3.91347	0.64911	0.621139	-0.271918	0.83559	0.997113	0.975926	0.355664	0.153144	81.1213	2.89345	1666.42	6217.44	968.19	4.38203e+09	19.7782	1.34483	2.44642e+06	0.0970059	6.88333	0.0820861	34	0.785434	0.00347659	2.36793	2.21198	10.2187	25.1374	47.3251	2.57945	59.2142	0.306214	0.393307	2.454	2.42872	8.33961	30.2145
RadioGenomic-136		Unknown	CT	892.569	77989.4	-2282.16	115.083	14.6857	0.76953	1.91256	2.21222	0.0606117	4.29329	0.56065	0.517662	-0.202028	0.775208	0.990042	0.948806	0.343756	0.145064	58.9046	3.0184	900.071	3238.5	462.526	1.34202e+09	11.8257	1.05263	1.31057e+06	0.0689018	6.01935	0.0662613	13.3158	0.607681	0.00532213	2.57529	2.43479	6.75713	31.1555	48.8361	1.90116	54.0882	0.262614	0.294209	2.84774	2.6623	5.37846	39.9845
RadioGenomic-137		Unknown	CT	642.707	43654.3	-1393.85	91.8711	17.378	0.681933	2.05153	2.54003	0.033947	4.67265	0.50465	0.450466	-0.174812	0.750691	0.984832	0.933656	0.341098	0.128617	49.9625	3.19812	655.279	2278.88	309.324	3.64924e+07	9.63157	1.81081	43394.2	0.178761	1.5974	0.127242	15.3784	0.649725	0.0277361	3.25549	3.07642	4.15764	63.4735	79.1372	1.32463	78.05	0.141643	0.165596	3.34672	3.15734	3.94479	67.3776
RadioGenomic-138		Unknown	CT	928.283	122622	-3187.95	126.827	8.81496	0.878375	1.76543	1.76187	0.0715761	4.0436	0.579378	0.535538	-0.258933	0.833235	0.993552	0.956719	0.356801	0.22702	59.9588	2.94741	926.497	3377.21	450.167	1.76316e+08	10.9987	1	162350	0.0449316	3.27333	0.0236548	15.1667	0.654323	0.00961538	2.64451	2.28407	14.7125	29.9446	44.7438	2.61617	53.4218	0.231038	0.317271	2.83504	2.53796	10.085	41.8299
RadioGenomic-139		Unknown	CT	453.64	21719.2	-792.027	67.1917	8.01702	0.790681	1.79281	1.84871	0.0258624	4.5362	0.531418	0.478887	-0.233171	0.827191	0.990376	0.942375	0.385693	0.0869045	41.8963	3.21523	457.976	1563.52	241.188	2.42532e+07	7.07973	1.625	44078.9	0.175308	2.59853	0.167903	11	0.582236	0.0182025	2.73905	2.48138	4.13464	33.0723	47.7943	1.25002	46.0426	0.192222	0.234982	2.78295	2.47968	3.97834	40.6333
RadioGenomic-140		Unknown	CT	345.612	23129.2	-403.278	101.934	16.8702	0.707403	2.12351	3.13582	0.00880094	5.12908	0.381492	0.298297	-0.258465	0.874085	0.97679	0.899318	0.280153	0.026741	36.0097	3.56803	353.153	1155.18	229.704	709162	4.39285	1.07407	1267.59	0.0965631	0.94984	0.0918056	4.7037	0.406772	0.0596026	2.82245	2.48969	2.5176	46.9891	55.727	0.554392	44.6222	0.159648	0.19941	2.89185	2.81831	2.8448	86.6967
RadioGenomic-141		Unknown	CT	1394.31	230282	-5047.94	187.152	10.5317	0.894686	1.81007	1.89664	0.0455456	4.5447	0.56923	0.525688	-0.274737	0.868589	0.995226	0.962994	0.364155	0.155838	73.4885	3.28096	1393.22	5116.34	728.5	2.07794e+10	13.883	1	1.25937e+07	0.0352919	20.5374	0.0118489	13.3913	0.55586	0.0012152	2.30201	1.94698	11.0794	20.9005	35.638	2.54571	43.8723	0.285861	0.412331	2.36798	2.12067	9.7059	24.9818
RadioGenomic-142		Unknown	CT	1189.49	167489	-3631.84	204.642	20.6394	0.815395	2.19928	2.98767	0.0133586	5.49816	0.448596	0.384067	-0.210731	0.83865	0.990744	0.943142	0.319908	0.059354	67.6299	3.73979	1198.45	4286.76	728.5	8130.3	15.5341	1	8.86957	0.0352919	0.255722	0.00858683	13	0.492551	0.425926	3.13043	2.85878	5.14449	49.6038	65.3589	1.35265	63.5965	0.151437	0.184529	3.17242	2.88631	4.73705	54.3001
RadioGenomic-143		Unknown	CT	541.843	72532.1	-1356.64	168.053	19.3731	0.790047	2.221	3.37938	0.00469852	5.70377	0.353813	0.265318	-0.223236	0.863171	0.98322	0.912176	0.270262	0.0157036	44.925	3.8487	553.269	1855.81	368.529	996309	5.19261	1.05882	1226.35	0.0769143	0.734746	0.0723731	5.05882	0.355006	0.0636704	3.40406	3.16551	2.78665	74.7264	84.9135	0.604732	65.2371	0.107083	0.125675	3.27337	3.28565	2.82364	101.373
RadioGenomic-144		Unknown	CT	1099.66	71983.9	-1923.61	80.0364	5.1014	0.87941	1.50885	1.28875	0.0597921	3.91469	0.633323	0.601226	-0.279712	0.841862	0.997191	0.971839	0.397314	0.168877	65.7547	2.92048	1101.91	4028.22	581.523	8.40007e+10	10.4941	1.13636	6.79462e+07	0.0823047	46.5535	0.0638695	11.5909	0.519128	0.000610662	2.11463	1.45462	13.484	9.71198	23.9071	2.14777	30.8807	0.314518	0.528469	2.19395	1.66267	10.6158	13.1412
RadioGenomic-145		Unknown	CT	847.104	115973	-2205.1	198.194	18.9068	0.825121	2.22081	3.18253	0.00659921	5.64265	0.388252	0.308063	-0.2492	0.887958	0.988171	0.928758	0.291528	0.0343969	56.6457	3.8848	859.788	2982.34	540.289	2.91197e+06	9.91167	1	2430.34	0.0396976	0.540268	0.0379509	10	0.501387	0.0645161	2.9129	2.66621	4.0123	51.9561	57.7172	1.0055	46.4211	0.161615	0.18662	2.9733	2.73745	3.6768	65.7894
RadioGenomic-146		Unknown	CT	1058.64	464365	-7479.88	446.766	14.3983	0.937117	2.0705	2.56969	0.0145034	5.59026	0.466827	0.402073	-0.315982	0.932078	0.993144	0.948977	0.326094	0.0644646	61.6597	3.9912	1066.38	3772.7	668.021	1.67343e+08	8.22433	1.12766	109681	0.0770842	2.35747	0.0658569	5.12766	0.276826	0.0151858	2.35259	1.97353	10.6238	21.5741	35.0129	2.15851	39.3468	0.26852	0.368835	2.57159	2.24098	7.4589	30.4469
RadioGenomic-147		Unknown	CT	542.328	236507	262.054	350.152	17.9004	0.90292	2.17297	3.20489	0.0025249	6.19271	0.366107	0.278968	-0.26801	0.915387	0.989266	0.929344	0.282536	0.00827222	42.8577	4.24678	551.039	1841.25	540.024	8.94713e+06	8.73869	1.04878	6733.34	0.0639084	1.36698	0.0278844	6.95122	0.401327	0.0310842	2.83253	2.57878	3.67968	51.8992	56.9143	0.946688	44.7134	0.170779	0.199258	2.79144	2.8185	3.29136	68.7286
RadioGenomic-148		Unknown	CT	586.903	18144.4	-698.136	59.677	13.6892	0.623421	2.00406	2.35638	0.0380442	4.44239	0.50417	0.448463	-0.15756	0.71935	0.985141	0.931523	0.348109	0.137718	47.9743	3.02678	594.754	2080.08	305.393	4.37736e+07	5.16452	1	61716.4	0.0486085	2.97598	0.0465498	4.92857	0.393766	0.013245	3.22171	2.92083	3.59065	56.6798	70.4981	1.08689	65.2133	0.13706	0.171625	3.28864	3.10197	3.04291	69.9216
RadioGenomic-149		Unknown	CT	483.614	21783.7	-769.121	79.9235	14.7716	0.684464	2.07425	2.59363	0.023433	4.76089	0.463016	0.3997	-0.189863	0.784534	0.982746	0.922199	0.343788	0.0781479	43.2334	3.26164	490.785	1677.89	275.5	1.94325e+07	8.00549	1	30467	0.0574946	2.37661	0.0564305	10.0714	0.60758	0.0175439	2.7811	2.47777	5.44766	37.7138	49.134	1.44875	47.9237	0.186615	0.2366	2.95957	2.71113	4.61055	50.6819
RadioGenomic-150		Unknown	CT	1608.11	167582	-3927.37	151.038	15.8018	0.808752	1.84894	2.10684	0.0621017	4.30246	0.589403	0.551363	-0.240686	0.822119	0.994869	0.965477	0.342438	0.193278	79.3546	3.09515	1620.4	5966.61	999.167	4.63677e+09	20.7419	1	2.39503e+06	0.030122	5.14622	0.00535636	26.5185	0.722882	0.00466241	2.49862	2.16163	8.49966	24.8694	42.6353	2.11413	51.5758	0.26449	0.370876	2.6123	2.29558	7.06284	29.0119
RadioGenomic-151		Unknown	CT	1197.92	421342	-8298.73	338.529	16.2613	0.907257	2.04232	2.4958	0.0295226	5.11333	0.506054	0.451464	-0.276485	0.890439	0.992053	0.950225	0.336672	0.120433	66.852	3.62133	1204.84	4336.91	667.5	4.58615e+09	9.08964	1	2.89681e+06	0.0368742	10.6386	0.0286896	6.90909	0.379316	0.00240674	2.48163	2.05021	8.84501	22.5308	38.8084	2.15973	45.8449	0.270372	0.375662	2.68097	2.34635	7.23283	29.6235
RadioGenomic-152		Unknown	CT	1269.27	263510	-5767.42	199.961	10.6885	0.898949	1.75979	1.82541	0.0541884	4.3769	0.589218	0.550425	-0.284158	0.868315	0.99681	0.970827	0.368416	0.140363	69.9121	3.19426	1274.92	4651.33	1053.73	8066.47	18.7616	1	8.45455	0.0295782	0.261961	0.00489259	15.8727	0.534747	0.433071	2.25475	1.8845	14.8626	18.0312	33.9562	2.7947	41.6968	0.299148	0.424158	2.3501	2.00135	12.7314	21.3253
RadioGenomic-153		Unknown	CT	860.011	129899	-2553.15	215.348	9.7978	0.914001	1.91014	2.1392	0.0135326	5.32284	0.488792	0.426558	-0.296236	0.913164	0.993779	0.950688	0.362199	0.0640833	56.8716	3.78921	866.286	3033.22	513.525	4.02434e+08	7.39077	1.05	324195	0.0654905	4.77425	0.0172264	5.7	0.306608	0.00649773	2.50418	2.05986	8.2115	23.5345	37.4012	1.85355	39.6053	0.234961	0.327736	2.55404	2.20378	7.52957	29.4571
RadioGenomic-154		Unknown	CT	297.567	82285.2	1489.63	160.809	18.3429	0.796758	2.18144	3.14287	0.00417828	5.85299	0.374356	0.288785	-0.194091	0.831087	0.99013	0.933874	0.291969	0.0105865	32.3689	3.87878	310.212	972.557	623.927	12684.6	13.3828	1	23.439	0.0334489	0.225109	0.0118482	11.5854	0.53507	0.328	3.89197	3.8494	1.96941	241.22	246.255	0.425584	170.201	0.0742022	0.0776	3.96667	3.9996	2.03019	242.396
RadioGenomic-155		Unknown	CT	298.352	26173.7	-26.3866	91.792	23.5028	0.592468	2.31303	3.71344	0.00431722	5.73084	0.334826	0.243895	-0.142844	0.747198	0.979959	0.904793	0.249026	0.0110882	33.5418	3.65333	310.972	985.192	338.73	8529.81	10.9887	1.54054	12.6757	0.151759	0.347978	0.107553	18.8378	0.734068	0.445783	4.17862	4.17862	1.82987	363.301	363.301	0.310178	140.05	0.0639648	0.0639648	4.06774	4.06774	1.96679	361.156
RadioGenomic-156		Unknown	CT	832.235	36971.9	-996.758	60.9718	4.76207	0.863746	1.46352	1.23911	0.0392692	4.0885	0.629198	0.598603	-0.312259	0.879927	0.998511	0.979233	0.429128	0.125341	57.2076	3.07362	832.782	2991.49	964.889	1.04548e+09	16.2183	1.03704	1.15504e+06	0.0486317	11.118	0.0287892	15.0741	0.539814	0.00311024	2.33803	1.66564	14.4565	9.30939	27.8473	0.1614	41.4	0.30913	0.474925	2.41072	1.65754	11.6327	10.0849
RadioGenomic-157		Unknown	CT	462.747	55074.4	-472.39	147.876	23.9325	0.72953	2.30304	3.77643	0.00483011	5.52762	0.327039	0.235143	-0.2928	0.920898	0.980675	0.905654	0.249019	0.0139451	41.5549	3.8305	483.818	1571.27	402.5	13195.6	9.95881	1	23.0588	0.047528	0.237968	0.0450514	9.47059	0.520408	0.320755	3.53853	3.53853	2.3214	144.519	144.519	0.648943	88.2311	0.097935	0.097935	3.41367	3.41367	2.13456	167.994
RadioGenomic-158		Unknown	CT	668.188	46363.1	-1291.9	107.404	18.2898	0.708821	2.17033	2.99773	0.0100442	5.28053	0.410912	0.336352	-0.182957	0.792176	0.985292	0.924564	0.319477	0.034602	50.8272	3.54037	672.276	2343.73	402.5	1.53833e+07	7.20886	1	17810.4	0.047528	1.89423	0.04119	8.88235	0.522053	0.0191657	3.34335	3.0513	3.31843	62.0305	77.7475	0.976653	72.0204	0.126601	0.156662	3.40501	3.25751	3.18539	79.4828
RadioGenomic-159		Unknown	CT	1153.26	154473	-3204.93	207.029	25.3359	0.781457	2.33775	3.5179	0.00901035	5.59886	0.392753	0.317238	-0.2151	0.851301	0.987128	0.929381	0.282209	0.0480495	66.5654	3.7966	1171.97	4147.4	653.095	1.09986e+07	8.42682	1	6800.93	0.0326654	0.691692	0.0305334	7.09524	0.402515	0.0434333	3.58742	3.40485	4.40143	80.1666	95.6402	1.13112	85.3033	0.102735	0.117781	3.60153	3.4653	4.05452	93.8964
RadioGenomic-160		Unknown	CT	1609.85	205125	-4314.32	195.57	22.6439	0.790969	2.1246	2.80483	0.0370859	5.01577	0.517787	0.467664	-0.219968	0.833839	0.992895	0.955218	0.312528	0.130795	79.1606	3.47522	1622.27	5923.95	1017.52	5.4621e+06	14.3462	1.03571	2313.75	0.0469092	0.53777	0.0226802	14.25	0.517064	0.0607375	2.87076	2.72879	7.38047	40.7932	60.7178	1.8937	66.908	0.221969	0.240926	3.03529	2.85197	6.31436	47.4851
RadioGenomic-161		Unknown	CT	1011.8	57859.8	-1729.44	88.2406	7.68449	0.846987	1.65672	1.54312	0.0870969	3.89206	0.630459	0.593531	-0.27407	0.838509	0.994643	0.963003	0.325716	0.254041	62.9807	2.88483	1006.89	3699.82	462.526	2.90929e+09	10.636	1.05263	2.50223e+06	0.0689018	11.9461	0.0638859	12.2105	0.582015	0.00249967	2.01316	1.87959	11.2811	20.7828	32.2856	2.42739	39.0021	0.377765	0.420082	2.32089	2.01681	8.96128	24.6675
RadioGenomic-162		Unknown	CT	502.711	56392.3	-261.074	151.946	18.5841	0.781892	2.18515	3.19002	0.00358201	5.93558	0.371859	0.286825	-0.188217	0.819437	0.988398	0.92838	0.293514	0.0079153	43.3289	3.90831	513.669	1706.03	526.667	702329	12.6561	1	781.846	0.0415287	0.326147	0.0343971	12.7436	0.577772	0.156	3.59822	3.5069	4.64275	111.299	114.374	1.29935	87.2126	0.104458	0.110468	3.52723	3.54636	4.54417	115.81
RadioGenomic-163		Unknown	CT	1038.89	173864	-3569.85	242.856	22.2328	0.831482	2.23105	3.12329	0.00847114	5.74982	0.433807	0.366931	-0.230483	0.868842	0.990071	0.940766	0.318488	0.0326847	62.7276	3.91764	1044.13	3701.69	744.489	495725	13.4594	1	287.822	0.0336071	0.233102	0.0314942	12.8222	0.527426	0.169173	3.23432	2.97554	5.82263	49.9898	70.6994	1.56419	70.9845	0.143066	0.175124	3.24016	3.01478	5.41753	53.5218
RadioGenomic-164		Unknown	CT	440.936	19643.9	-687.544	70.6482	10.2991	0.743875	1.9375	2.27406	0.0158389	4.84142	0.461114	0.393978	-0.204867	0.809951	0.9884	0.931718	0.365563	0.0523725	41.2707	3.32863	446	1510.41	305.393	5.46795e+06	9.84413	1	9997.64	0.0486085	1.43632	0.0444276	13.2857	0.696173	0.0330189	2.84816	2.45703	4.41305	36.849	50.1998	1.14075	46.5132	0.173867	0.22802	2.9785	2.77278	3.44568	55.555
RadioGenomic-165		Unknown	CT	658.644	65696.7	-1464.14	130.085	13.6979	0.819473	2.05181	2.52974	0.0148209	5.14063	0.459363	0.39348	-0.242405	0.864693	0.993992	0.951532	0.341803	0.0597095	50.1807	3.59246	676.518	2300.66	760	2.59007e+07	14.486	1	30015.7	0.0345507	1.71385	0.0135355	13.766	0.555721	0.021891	2.85655	2.52489	4.29115	38.0535	50.2315	1.20552	48.9515	0.179218	0.228625	2.94193	2.60495	3.67263	44.85
RadioGenomic-166		Unknown	CT	474.327	34005.4	-840.741	105.191	11.5835	0.80323	1.98629	2.45315	0.0087716	5.19326	0.437498	0.364561	-0.239897	0.862236	0.987025	0.92672	0.347855	0.0293164	42.4674	3.60409	480.243	1615.8	295	3.56142e+06	4.91204	1	5091.48	0.0555531	1.25605	0.0520652	5.27586	0.406642	0.0339977	2.56202	2.3436	4.27873	39.8208	45.5245	1.05791	38.504	0.205125	0.234595	2.74444	2.4892	3.96304	50.0626
RadioGenomic-167		Unknown	CT	266.671	83713.3	1363.95	176.112	12.2884	0.869672	2.01489	2.69326	0.00419097	5.76009	0.392105	0.306476	-0.239105	0.880808	0.990838	0.933329	0.313206	0.0103711	30.0453	3.9273	273.339	858.412	450.167	240492	6.42462	1	800.917	0.0449316	1.22839	0.0362157	3.55556	0.255842	0.0658135	2.33492	2.33492	3.09333	109.205	109.205	0.635106	32.3696	0.213611	0.213611	2.09424	2.09424	2.73862	147.353
RadioGenomic-168		Unknown	CT	675.343	96408.1	-2205.09	181.215	20.6903	0.793309	2.22693	3.18881	0.0091765	5.51195	0.405139	0.330325	-0.2323	0.863793	0.985157	0.924276	0.302134	0.0449419	50.4037	3.76766	684.477	2356.5	450.167	5.59068e+06	7.2389	1	5845.17	0.0449316	1.05389	0.042486	6.83333	0.412796	0.0367347	3.22261	3.03587	3.08916	60.9668	72.1693	0.899262	62.6458	0.128601	0.147107	3.25784	3.14382	2.77993	74.2372
RadioGenomic-169		Unknown	CT	818.542	88166.9	-1758.49	166.703	19.8232	0.785895	2.23498	3.2851	0.00596816	5.63161	0.377276	0.294644	-0.22319	0.859164	0.986982	0.924919	0.282995	0.0274302	55.9189	3.81768	828.972	2881.65	500.5	4.32786e+06	6.46647	1	3546.89	0.0426043	0.86538	0.0386936	5.89474	0.388394	0.0408602	3.3026	3.15299	3.96146	76.5063	83.3573	0.899817	63.3276	0.11999	0.130234	3.32236	3.23079	3.69728	92.2115
RadioGenomic-170		Unknown	CT	372.539	188784	1620.73	309.68	34.7741	0.805854	2.45547	4.34257	0.00368803	5.83218	0.321219	0.232978	-0.324561	0.944208	0.978028	0.904593	0.236652	0.0124873	34.8547	4.10101	396.565	1255.88	500.5	39324.7	9.89423	1	136.105	0.0426043	0.670921	0.0127034	7.31579	0.431435	0.150794	2.89945	2.89945	1.91167	204.746	204.746	0.600366	68.6413	0.155955	0.155955	2.71472	2.71472	1.96233	229.782
RadioGenomic-171		Unknown	CT	581.943	40222.6	-952.294	115.742	14.631	0.773952	2.10443	2.81765	0.0068005	5.42094	0.405718	0.326834	-0.204531	0.829521	0.987231	0.925773	0.31593	0.0205177	47.1855	3.66015	588.597	2010.42	379.667	1.41015e+06	11.2568	1	1685.55	0.048942	0.483472	0.0450342	13.7879	0.662016	0.0967742	3.14794	2.8147	20.1768	57.0784	67.6373	2.66601	64.2161	0.138835	0.170731	3.15864	2.87355	17.5697	64.5864
RadioGenomic-172		Unknown	CT	912.092	95672.9	-2340	153.191	11.545	0.858188	1.97051	2.2505	0.0201658	5.13483	0.498584	0.437587	-0.255192	0.873253	0.993397	0.950961	0.332359	0.103049	59.216	3.5981	917.476	3246.76	581	6.56992e+08	7.62132	1	543868	0.0395327	5.73503	0.0355779	6.36585	0.385999	0.005182	2.55262	2.23175	8.62353	29.1828	41.5716	1.64379	44.9684	0.240282	0.297768	2.73364	2.51151	6.3841	39.2451
RadioGenomic-173		Unknown	CT	875.568	191560	-3941.84	191.971	18.1356	0.83275	2.16539	3.08459	0.00787091	5.36512	0.394175	0.315394	-0.274989	0.900795	0.9892	0.932363	0.30595	0.0239053	57.6893	3.75553	890.779	3101.26	540.024	1.60498e+06	12.9217	1.04878	1286.76	0.0639084	0.430988	0.056199	13.8293	0.596953	0.100244	3.39049	3.21757	4.46056	75.4778	85.0787	1.31123	79.9396	0.121499	0.141768	3.48735	3.39684	4.21671	101.69
RadioGenomic-174		Unknown	CT	788.249	80670.8	-1529.14	184.519	22.2916	0.783256	2.24578	3.23844	0.00730188	5.73683	0.406566	0.332421	-0.188045	0.807278	0.989152	0.935865	0.304298	0.0399432	54.687	3.81987	799.199	2772.1	667.5	6.56677e+08	14.9314	1	536010	0.0368742	3.51043	0.035953	18.5909	0.66821	0.00833807	3.18561	2.89824	6.65413	60.1864	68.7824	1.53608	61.5648	0.138917	0.168124	3.14837	2.86711	6.44928	60.9918
RadioGenomic-175		Unknown	CT	1092.02	99186.1	-2551.63	151.324	14.4572	0.823647	2.02246	2.42022	0.0200148	5.09585	0.500456	0.443323	-0.240724	0.856584	0.992865	0.951273	0.337196	0.0800701	65.0466	3.55488	1101.85	3932.73	667.5	1.07882e+08	13.8361	1	74716.2	0.0368742	1.24899	0.0357601	16.6818	0.635008	0.0229645	2.74317	2.49295	8.73365	34.221	49.5823	2.01175	55.1208	0.225983	0.268446	2.85443	2.58193	7.55598	40.0569
RadioGenomic-176		Unknown	CT	1329.83	106198	-2659.67	103.777	7.87908	0.857843	1.53535	1.39185	0.0707215	3.96739	0.664862	0.636774	-0.316596	0.874252	0.99686	0.974371	0.343968	0.197249	72.2731	2.99105	1331.49	4903.81	733.173	3.55777e+09	11.0262	1.38462	2.20919e+06	0.10816	7.06523	0.0393921	13.4231	0.508202	0.00367985	1.91132	1.71099	16.784	15.9394	31.8419	3.26858	43.4729	0.432551	0.511501	2.03337	1.80797	15.1082	17.5116
RadioGenomic-177		Unknown	CT	1299.64	132913	-3261.32	120.697	12.6479	0.81686	1.73324	1.844	0.0687964	4.10793	0.611825	0.578325	-0.240876	0.816571	0.995547	0.968445	0.361569	0.20977	71.3474	2.96643	1314.21	4796.74	927.5	19440.8	18.0468	1	17.6154	0.0312671	0.155224	0.0281265	16.8462	0.575349	0.40625	2.36761	1.88164	10.8081	15.1373	35.8384	2.20878	47.4742	0.314823	0.453737	2.5502	2.16576	8.80574	19.8177
RadioGenomic-178		Unknown	CT	766.519	88931.9	-2340.93	152.837	20.5041	0.760271	2.16981	2.90755	0.0188178	5.16081	0.461976	0.400462	-0.207803	0.823583	0.984753	0.930037	0.327325	0.0815399	54.1615	3.52855	778.431	2716.86	414.194	4.34498e+07	7.7828	1.05556	43266.8	0.072688	1.81696	0.0632123	7.44444	0.415789	0.0192719	3.08476	2.85855	4.34443	48.3371	65.4978	1.29944	64.9143	0.16158	0.194977	3.16901	2.98715	3.65242	56.9565
RadioGenomic-179		Unknown	CT	1570.28	262870	-5585.21	188.185	15.2162	0.850388	1.80451	2.01707	0.0627613	4.35653	0.60397	0.568285	-0.27285	0.858171	0.996733	0.972794	0.341236	0.196546	78.154	3.16664	1572.78	5811.41	1512.21	6537.82	26.9946	1	7.0303	0.0246932	0.197116	0.00611472	27.7576	0.66961	0.507692	2.43617	2.20409	12.1528	24.7644	45.6351	2.71304	57.8157	0.288781	0.383713	2.52997	2.36506	10.4346	27.9398
RadioGenomic-180		Unknown	CT	1416.39	244668	-5169.69	245.658	14.3159	0.889385	2.00745	2.37233	0.0221805	5.17619	0.503981	0.447527	-0.267131	0.885272	0.99381	0.954989	0.343727	0.0922654	73.7165	3.65626	1424.38	5154.21	744.188	148860	14.4076	1.04167	97.125	0.0546642	0.495048	0.0272285	13.4167	0.540085	0.198347	2.50345	2.11273	7.52087	26.0798	39.7796	1.90757	44.5091	0.242739	0.340986	2.59416	2.22288	6.51095	31.8365
RadioGenomic-181		Unknown	CT	1044.77	79499.8	-2163.34	99.6341	11.3207	0.793514	1.80341	1.90705	0.0408227	4.38726	0.572193	0.530267	-0.248724	0.836138	0.994224	0.960711	0.372222	0.133884	63.9582	3.1446	1050.04	3798.1	638	31651.4	14.9869	1	28.1628	0.0377197	0.23448	0.0155236	14.907	0.602807	0.344	2.67396	2.39175	7.72118	30.9221	52.81	2.19886	64.7374	0.252035	0.330408	2.87278	2.72846	6.55708	39.5669
RadioGenomic-182		Unknown	CT	1254.85	246724	-5450.52	234.542	13.4717	0.890385	1.91753	2.1597	0.0318583	4.94714	0.546898	0.498981	-0.285899	0.891572	0.994197	0.959154	0.345526	0.110697	69.2692	3.54191	1259.89	4554.75	760	188418	15.3517	1	106.255	0.0345507	0.239998	0.0121986	14.0213	0.555636	0.237374	2.35412	2.15061	10.2133	23.4465	39.6598	2.40145	47.2	0.286058	0.362714	2.45907	2.19942	8.7861	26.7379
RadioGenomic-183		Unknown	CT	1118.82	35337.5	-955.416	38.2392	2.45183	0.886626	1.17622	0.832411	0.131676	2.92467	0.710679	0.693177	-0.263977	0.754204	0.9992	0.985606	0.404224	0.288399	66.6294	2.25389	1122.05	4182.46	1036	1.94012e+11	14.475	1	1.6691e+08	0.0295803	81.9225	0.0083437	8.38182	0.373635	0.000359667	1.85001	1.2624	16.612	6.83479	21.5557	2.7518	30.1041	0.404023	0.621588	1.9415	1.31489	14.8011	7.81872
RadioGenomic-184		Unknown	CT	715.183	53618	-1475.14	118.476	23.5368	0.663697	2.30396	3.40411	0.0116978	5.25341	0.399129	0.325122	-0.195338	0.815989	0.982235	0.918022	0.293261	0.050128	52.588	3.53334	727.278	2525.19	426	2.97016e+06	8.22348	1	3198.2	0.0461933	0.694847	0.0398498	9.68571	0.507545	0.056	3.56399	3.25602	2.67407	77.2115	94.4876	0.650287	75.6807	0.096043	0.119101	3.57279	3.46006	2.5567	97.4279
RadioGenomic-185		Unknown	CT	1198.11	698606	-12527.2	468.825	15.6302	0.93657	1.97911	2.32051	0.0272835	5.26091	0.530019	0.478573	-0.312523	0.919981	0.994089	0.958783	0.338075	0.117573	65.8728	3.77012	1209.19	4325.61	858.5	4.81862e+06	12.385	1	4535.88	0.0325027	1.94112	0.00709142	9.48	0.431223	0.0421585	2.78373	2.58212	8.70737	38.0049	58.5968	2.25022	69.9564	0.24362	0.287809	2.87851	2.68594	8.31882	41.4309
RadioGenomic-186		Unknown	CT	1183.74	68903.6	-1745.06	69.8122	4.41317	0.883297	1.44033	1.22317	0.0541602	3.90451	0.620483	0.589097	-0.257932	0.819936	0.998754	0.980413	0.44677	0.129398	68.334	2.85715	1189.36	4357.05	1029.45	5.37701e+09	18.0063	1.48387	3.92615e+06	0.106895	8.03056	0.0487066	18.6452	0.5529	0.00354874	2.17538	1.46321	16.5592	8.09021	25.62	2.69848	33.5265	0.300315	0.529245	2.23007	1.6226	14.006	9.73024
RadioGenomic-187		Unknown	CT	787.861	60469.9	-1760.76	126.268	13.313	0.807359	1.98052	2.26573	0.0571185	4.59079	0.538236	0.483668	-0.251575	0.848688	0.989238	0.942693	0.290688	0.219878	55.1209	3.25475	793.612	2816.57	414.424	4.17796e+08	7.31317	1	410794	0.0456012	5.58238	0.0414794	6.39394	0.42933	0.00579863	2.5183	2.23325	5.61383	30.8589	39.7552	1.69661	43.4838	0.244117	0.311353	2.52264	2.3918	4.8022	36.8808
RadioGenomic-188		Unknown	CT	317.061	33820.4	-416.644	128.578	14.3407	0.799249	2.08584	2.8584	0.00681354	5.39554	0.395056	0.312553	-0.239366	0.867542	0.980228	0.907119	0.302655	0.0320216	33.966	3.70588	321.255	1044.6	221.536	1196244	4.12043	1.21429	2069.86	0.128829	1.18511	0.0859128	4.07143	0.366488	0.0509091	2.58258	2.41627	2.88852	48.0409	50.7848	0.757851	40.3531	0.198645	0.21785	2.67621	2.62058	2.71383	62.9994
RadioGenomic-189		Unknown	CT	681.712	274828	-2308.93	338.163	23.4699	0.870747	2.31835	3.77551	0.00241312	6.22667	0.32961	0.237848	-0.266127	0.919093	0.987229	0.921334	0.240144	0.00688801	49.1102	4.25221	696.89	2350.76	609.167	460671	8.66702	1	372.833	0.0386049	1.10044	0.00377465	6.28571	0.364759	0.0948081	2.86745	2.7661	3.33172	67.9476	70.0519	0.920203	49.2143	0.165646	0.173609	2.83472	2.83472	3.39101	96.0363
RadioGenomic-190		Unknown	CT	1023.36	122522	-3187.53	148.231	12.482	0.86129	1.898	2.14806	0.0308689	4.62085	0.52954	0.481112	-0.251207	0.855263	0.99224	0.951692	0.381243	0.0915966	62.9095	3.31017	1035.1	3700.41	526.667	9.16727e+08	13.1369	1	750866	0.0415287	6.93411	0.0405924	19.359	0.724844	0.00418096	2.49467	2.08516	6.45275	21.5208	38.2152	1.68645	41.7928	0.239673	0.336108	2.6458	2.28812	5.5068	26.9584
RadioGenomic-191		Unknown	CT	591.169	23020.2	-833.072	58.8803	12.366	0.648387	1.92036	2.17844	0.0276419	4.51815	0.519533	0.468538	-0.163923	0.731588	0.988827	0.941579	0.378871	0.0762424	48.1464	3.08841	600.248	2089.22	346.697	2.07985e+06	11.3605	1.06061	2655.79	0.0792172	0.528406	0.0779842	15.9091	0.717606	0.0894309	2.98057	2.70004	5.1774	39.8526	58.1633	1.47588	59.671	0.170478	0.220061	3.1496	2.92044	4.03362	52.5755
RadioGenomic-192		Unknown	CT	805.732	61296.8	-1641.42	111.822	24.8033	0.632498	2.17521	2.97577	0.04214	4.87007	0.50175	0.449208	-0.196742	0.799217	0.986545	0.938968	0.309747	0.155932	55.9979	3.31876	817.441	2887.09	581	1.32136e+06	11.6119	1	1140.54	0.0395327	0.405823	0.039089	16.4146	0.653267	0.0887446	3.33017	3.18846	3.47936	69.2437	87.6256	1.11964	82.8168	0.136317	0.15271	3.48085	3.36148	3.40248	79.1462
RadioGenomic-193		Unknown	CT	580.319	125740	-2124.68	220.269	42.1822	0.681651	2.54977	4.99893	0.00508558	5.41799	0.284776	0.192953	-0.366848	0.955189	0.969028	0.883616	0.195267	0.0142053	46.2897	3.90792	611.205	2017	414.194	17797.3	8.87293	1.05556	23.8611	0.072688	0.279179	0.067621	9.55556	0.521766	0.297521	2.4356	2.4356	2.1664	188.606	188.606	0.0678213	33.5206	0.201102	0.201102	2.16965	2.16965	2.38915	223.889
RadioGenomic-194		Unknown	CT	993.47	110722	-2830.8	164.142	18.34	0.796621	2.10123	2.68379	0.0220109	5.08215	0.482136	0.423589	-0.232245	0.847943	0.989343	0.94214	0.337866	0.081831	61.8696	3.52629	1005.91	3568.35	567.59	6.46897e+07	9.40224	1	50721.7	0.0351345	1.53931	0.0336632	9.46154	0.48344	0.0195195	2.99687	2.89863	4.14374	46.0185	65.71	1.34842	65.0347	0.170015	0.18718	3.11101	2.96595	3.80338	53.4678
RadioGenomic-195		Unknown	CT	1426.76	76507.2	-2101.18	83.0804	5.72237	0.869345	1.45371	1.23775	0.103632	3.47964	0.662344	0.63624	-0.257221	0.792998	0.997866	0.977646	0.385895	0.227102	75.031	2.58483	1429.01	5331.56	845.608	10383.5	20.2522	1.03922	9.19608	0.0514726	0.179118	0.0311158	25.7843	0.737437	0.515152	1.86533	1.44282	22.1835	10.7249	24.6611	3.50885	34.1451	0.408669	0.571555	1.96831	1.63026	17.2832	13.6486
RadioGenomic-196		Unknown	CT	822.284	48732.8	-1472.23	105.292	11.4673	0.803722	1.89272	2.06195	0.0321702	4.73967	0.548388	0.498881	-0.257917	0.860364	0.993779	0.956386	0.339185	0.136134	56.5262	3.37725	825.39	2930.22	595.023	3.01178e+08	8.71589	1.04651	313465	0.0609629	3.20669	0.0327475	6.86047	0.346651	0.0108504	2.4159	2.15279	6.2357	28.6735	40.3465	1.76866	44.5547	0.280096	0.337043	2.59443	2.30968	5.61011	32.0102
RadioGenomic-197		Unknown	CT	1133.59	219514	-4808.82	242.739	18.385	0.858462	2.09578	2.65886	0.020467	5.31505	0.491386	0.434193	-0.250086	0.873061	0.991452	0.948368	0.330845	0.085721	65.6496	3.69248	1146.16	4081.6	682.522	4664.02	16.2178	1.04348	7.91304	0.0570208	0.267046	0.0285417	17.1739	0.630956	0.479167	2.98485	2.6633	10.1191	34.5616	57.5893	2.14796	66.3686	0.193046	0.247107	2.9832	2.65435	8.97255	38.2607
RadioGenomic-198		Unknown	CT	1223.88	324159	-6671.6	273.956	16.0605	0.887928	2.02351	2.42069	0.0463615	4.82812	0.534602	0.481865	-0.28809	0.889761	0.991445	0.949823	0.295451	0.179743	68.0981	3.46984	1233.52	4451.06	581.523	1.08092e+09	7.51744	1.13636	683025	0.0823047	4.99273	0.052612	4.77273	0.270461	0.0055788	2.1858	2.03011	8.99605	26.1035	38.5695	2.40151	48.8761	0.343211	0.402313	2.61714	2.44003	7.24174	34.6834
RadioGenomic-199		Unknown	CT	661.216	41312.6	-1348.35	90.4579	10.1773	0.797422	1.8848	2.05721	0.0325702	4.51156	0.52111	0.467639	-0.231083	0.823303	0.990037	0.942314	0.368703	0.10994	50.64	3.19879	664.917	2341.34	336	3.44987e+07	10.4204	1	44010	0.0520384	1.6274	0.0500361	13.3871	0.669935	0.0239013	2.80735	2.50142	4.14442	37.1879	51.0822	1.28077	52.4457	0.197753	0.24998	2.95697	2.76652	3.7241	47.4733
RadioGenomic-200		Unknown	CT	432.979	53366.6	-327.047	92.3991	12.4674	0.764651	1.95388	2.25938	0.0197886	4.80108	0.492675	0.433103	-0.244491	0.852641	0.995413	0.959796	0.361251	0.0653967	40.643	3.39282	442.424	1480.14	797.058	5.45874e+06	17.7372	1.23077	10096.4	0.0889328	1.2316	0.083572	17.1923	0.593774	0.0411067	3.10829	2.76901	18.7753	46.3195	62.3132	3.11456	72.2124	0.15581	0.198875	3.11432	2.81363	20.6176	52.1677
RadioGenomic-201		Unknown	CT	1139.96	102421	-2570.92	129.94	18.346	0.750352	2.0125	2.4766	0.0332046	4.80278	0.53383	0.486836	-0.226988	0.83318	0.994594	0.961312	0.344595	0.116237	66.6942	3.36912	1146.45	4140.14	973.981	15499	21.251	1.03704	13.0741	0.0486301	0.142174	0.0447247	28.4444	0.752452	0.509434	2.9682	2.77213	12.1844	41.0911	63.0489	2.32976	71.2763	0.198322	0.233219	3.15695	2.94857	9.62632	49.612
RadioGenomic-202		Unknown	CT	276.177	5357.64	-258.375	36.9576	11.003	0.530559	1.94451	2.32812	0.0257159	4.29148	0.46381	0.399042	-0.189329	0.758667	0.977467	0.908426	0.367242	0.0924782	32.8407	2.9604	279.718	930.114	165.35	689710	4.47177	1	1939.9	0.0674215	1.10897	0.0634501	4.2	0.446032	0.0546448	3.43696	3.24353	2.30333	81.7614	94.9278	0.270733	66.9542	0.100407	0.112579	3.5121	3.29576	2.56794	111.096
RadioGenomic-203		Unknown	CT	1206.56	227198	-4733.99	232.872	29.1871	0.776368	2.33471	3.59236	0.0184853	5.35874	0.424834	0.35882	-0.223265	0.851659	0.985364	0.929084	0.28336	0.0942375	67.9865	3.68297	1214.93	4368.28	638	1.04849e+08	12.6351	1	64718.4	0.0377197	1.47384	0.0351977	14.7674	0.588858	0.0180218	3.14264	2.94572	4.25145	56.7145	69.0365	1.21396	64.0199	0.143106	0.169621	3.38601	3.28818	2.99767	81.9031
RadioGenomic-204		Unknown	CT	1660.11	108277	-2865.55	125.292	8.76331	0.868301	1.67332	1.60262	0.0610715	4.23104	0.620006	0.583918	-0.288419	0.864949	0.997199	0.973369	0.351388	0.186027	80.7704	3.1111	1661.76	6156.34	1094.9	3.81118e+10	16.619	1	2.07341e+07	0.024508	19.2667	0.00890979	11.9615	0.483417	0.00122103	2.1469	1.82674	15.9805	17.3767	32.6681	2.94644	41.3127	0.337021	0.448803	2.18624	1.98117	13.909	20.427
RadioGenomic-205		Unknown	CT	1122.45	200428	-4454.63	233.239	16.6874	0.86459	2.10146	2.69466	0.0152277	5.3671	0.454576	0.389854	-0.23526	0.862378	0.991453	0.944825	0.34501	0.0585432	65.368	3.69157	1130.12	4037.52	623.523	1.46566e+09	7.29563	1.04545	993456	0.0595897	5.90831	0.0575754	7.68182	0.393342	0.00450174	2.77518	2.33347	6.61661	27.1121	46.3428	1.76707	50.7243	0.197964	0.285521	2.91432	2.54626	5.67716	36.9623
RadioGenomic-206		Unknown	CT	1809.35	70744.8	-1734.12	90.2312	15.1931	0.712364	1.9262	2.23719	0.0230627	4.79998	0.531344	0.483712	-0.206205	0.804563	0.994687	0.961648	0.380475	0.0750257	84.6305	3.33497	1813.46	6699.25	893.185	4.59346e+08	16.5724	1.11111	214654	0.0671461	2.11984	0.0347654	22.2963	0.66502	0.0110002	3.02825	2.71036	6.52815	40.2072	61.0953	1.75824	65.5835	0.176422	0.230447	3.06993	2.79088	5.78724	43.5721
RadioGenomic-207		Unknown	CT	531.71	24280.3	-840.371	75.2923	10.2491	0.757362	1.92513	2.15716	0.0273242	4.59206	0.500544	0.44045	-0.223508	0.818075	0.987748	0.933606	0.346704	0.108498	45.4046	3.23426	537.95	1853.9	275.5	2.1984e+07	5.72937	1	32437.8	0.0574946	2.54788	0.0516421	5.35714	0.424095	0.0163265	2.80906	2.51366	3.84651	43.0712	52.7524	1.20029	49.6233	0.186005	0.226907	2.90532	2.72414	3.38888	56.5827
RadioGenomic-208		Unknown	CT	742.085	91136.1	-1580.18	191.606	26.0571	0.760507	2.35767	3.62783	0.00554434	5.8724	0.375742	0.296168	-0.200972	0.84434	0.984849	0.92243	0.272555	0.0336252	52.9383	3.89889	749.561	2596.84	553.5	9214.92	13.5153	1	8.325	0.0405061	0.157377	0.0351271	15.65	0.643704	0.481928	3.75492	3.53267	4.35661	92.2776	106.808	1.19131	96.8185	0.0941228	0.109224	3.75784	3.58024	3.98347	103.405
RadioGenomic-209		Unknown	CT	678.32	142448	-1980.78	250.967	17.0518	0.872074	2.17339	3.15917	0.00450719	5.85916	0.372554	0.28722	-0.257877	0.900901	0.988643	0.926877	0.282295	0.019398	49.7895	4.02946	686.437	2345.35	475.525	8.26052e+06	7.585	1.15	7279.12	0.090474	1.0357	0.0844179	8.8	0.47642	0.0342759	2.55578	2.17674	5.63322	31.1496	39.5268	1.33256	36.5219	0.210567	0.275545	2.69207	2.50242	4.86219	58.3981
RadioGenomic-210		Unknown	CT	713.889	77959.9	-1609.76	166.414	17.6773	0.809978	2.1828	3.09534	0.00533902	5.69277	0.387998	0.307039	-0.213473	0.850427	0.988328	0.928775	0.299276	0.0177038	52.0255	3.83992	712.281	2488.45	513.919	1.1099e+06	12.5789	1	914.27	0.036999	0.31611	0.0353691	12.1892	0.581116	0.132143	2.93376	2.66228	6.68867	50.8988	57.866	1.37647	49.4218	0.162709	0.191442	3.04955	2.85883	5.05192	60.5323
RadioGenomic-211		Unknown	CT	1255.86	380703	-7495.29	299.397	19.2455	0.878213	2.1449	2.82721	0.0180203	5.3707	0.455023	0.39207	-0.231915	0.860413	0.992078	0.948045	0.344219	0.0725865	68.8698	3.67225	1263.13	4550.39	745.627	1.07848e+09	8.88359	1.23529	662180	0.0906729	4.37853	0.0391282	8.13725	0.36812	0.00601699	2.93387	2.55836	6.24304	31.1485	53.8722	1.70723	57.8975	0.178016	0.246663	3.03352	2.78141	5.48785	38.6019
RadioGenomic-212		Unknown	CT	592.277	52634	-1173.06	132.145	16.2714	0.782044	2.15948	2.89485	0.00885815	5.43384	0.413927	0.338295	-0.205076	0.837405	0.985966	0.924475	0.312342	0.0493079	47.4674	3.66849	600.195	2050.58	379.667	7.82329e+06	6.22428	1	8744.21	0.048942	1.30199	0.0192687	6.57576	0.442994	0.030137	3.22239	3.01045	6.49641	66.2663	75.2662	1.48413	64.6551	0.132201	0.151838	3.34724	3.19236	5.05512	85.6635
RadioGenomic-213		Unknown	CT	345.543	53582	330.192	143.189	21.317	0.741893	2.2686	3.59134	0.00327794	5.95813	0.335759	0.24363	-0.171948	0.805953	0.985185	0.915884	0.250993	0.00791423	35.4984	3.8789	355.364	1143.17	462.526	19626.5	9.60251	1.05263	25.4737	0.0689018	0.293542	0.0437066	9.89474	0.465173	0.311475	2.70923	2.70923	2.9242	164.057	164.057	0.728637	43.9567	0.175858	0.175858	2.5317	2.5317	3.08367	184.069
RadioGenomic-214		Unknown	CT	875.579	100503	-2627.97	156.143	21.0952	0.758705	2.25111	3.25184	0.00918767	5.53711	0.382545	0.300553	-0.154127	0.755923	0.988246	0.930949	0.293735	0.0305759	58.0264	3.56673	884.749	3122.25	581	1.60081e+08	12.068	1	149737	0.0395327	2.78677	0.0329056	11.9268	0.550456	0.0115688	3.70151	3.08231	4.95678	31.3377	74.6778	0.684605	82.1866	0.097863	0.150576	3.6982	3.10868	4.60935	40.322
RadioGenomic-215		Unknown	CT	689.339	80713.2	-1461.12	177.976	16.6654	0.82706	2.13581	3.10977	0.00566047	5.6	0.373883	0.287509	-0.253865	0.887715	0.987705	0.924416	0.281723	0.0230554	50.9475	3.8615	698.035	2395.51	450.083	3.87527e+06	6.89097	1.05556	3597.11	0.065765	0.88374	0.0639625	8.61111	0.492209	0.0405405	2.65137	2.45699	4.29689	40.6721	46.8097	1.10201	39.9137	0.196141	0.22044	2.62589	2.52666	4.55977	72.3844
RadioGenomic-216		Unknown	CT	732.466	496428	-2682.17	509.003	27.0439	0.923606	2.35643	3.94759	0.00431486	5.77405	0.330939	0.242211	-0.421272	0.976256	0.986114	0.920332	0.244681	0.0192151	49.4737	4.32169	798.032	2547.97	609.689	248262	6.74586	1.13333	180.6	0.0804877	0.720601	0.0484829	5	0.281396	0.122616	3.34331	3.23495	2.10961	87.1914	92.3706	0.517708	71.4819	0.111805	0.119487	3.24496	3.28	2.0503	109.412
RadioGenomic-217		Unknown	CT	916.685	125590	-2524.41	188.02	22.7042	0.784667	2.27609	3.31696	0.00720831	5.70461	0.397955	0.321725	-0.225465	0.86512	0.988923	0.934287	0.294355	0.0353824	59.1706	3.85456	930.184	3248.19	638.522	2.52513e+06	12.0157	1.13043	1863.15	0.0787492	0.475764	0.0751232	12.0435	0.512059	0.0976645	3.61332	3.41599	5.53603	81.1485	98.7599	1.4593	96.9072	0.111183	0.130625	3.62228	3.45715	5.15793	90.9567
RadioGenomic-218		Unknown	CT	1127.23	94812.9	-2579.47	141.885	8.56675	0.885758	1.75737	1.74743	0.0406926	4.55939	0.579489	0.535827	-0.289782	0.880496	0.995097	0.961727	0.359517	0.142665	66.1479	3.31681	1128.25	4089.69	581	4.6906e+09	8.03098	1	3.63924e+06	0.0395327	11.5879	0.03505	6.85366	0.393681	0.0024545	2.26453	1.88319	13.3158	18.0384	32.5454	2.53418	38.5079	0.288399	0.408181	2.32558	1.95518	11.5955	20.577
RadioGenomic-219		Unknown	CT	364.333	6893.09	-315.487	33.6291	12.162	0.469113	1.93352	2.20704	0.0335824	4.27833	0.51242	0.459862	-0.137264	0.673986	0.986706	0.935348	0.37596	0.100702	37.8921	2.889	373.994	1258.93	285.2	4856.47	11.1144	1.06667	15.4333	0.0870346	0.256584	0.0780578	13.4667	0.69425	0.461538	3.55772	3.2719	3.08696	71.4376	92.1786	0.815255	79.3382	0.105295	0.124373	3.62312	3.41245	2.81995	80.1513
RadioGenomic-220		Unknown	CT	731.56	187788	-3603.57	249.86	26.3682	0.856954	2.33553	3.95821	0.00974268	4.94499	0.332569	0.244233	-0.447284	0.972548	0.980861	0.906608	0.235337	0.0405101	51.9828	3.79679	785.826	2572.35	438.027	67837.8	9.30749	1.05405	62.1081	0.0707443	0.282974	0.0613854	9.59459	0.451835	0.246667	3.20757	3.20757	2.12824	114.686	114.686	0.159782	60.5547	0.114858	0.114858	3.23682	3.23682	1.89407	171.997
RadioGenomic-221		Unknown	CT	707.463	87750	-1934.32	168.915	15.2901	0.834949	2.12157	2.80173	0.0109083	5.33808	0.425997	0.351558	-0.2635	0.889655	0.988159	0.930307	0.305606	0.0607612	51.7291	3.73745	714.318	2472.48	426	6.90961e+06	7.88149	1	6713	0.0461933	1.12462	0.0440706	9.91429	0.537855	0.032022	2.76567	2.54123	3.65563	44.4741	54.1611	1.11601	50.2495	0.176884	0.218943	2.86248	2.66456	3.50189	56.3825
RadioGenomic-222		Unknown	CT	567.804	55321.3	-1502.33	125.009	12.9605	0.809803	2.03915	2.50235	0.014021	5.10844	0.45761	0.390708	-0.256729	0.875351	0.988729	0.934015	0.338942	0.0536493	46.4638	3.5948	574.367	1963.09	348.111	5.25135e+06	7.94328	1.33333	7353.44	0.128197	1.09449	0.0994271	9.05556	0.507242	0.0439024	2.59451	2.32849	9.96162	37.2904	45.4155	2.10547	46.9739	0.223121	0.271722	2.80945	2.62805	7.4493	53.7363
RadioGenomic-223		Unknown	CT	1443.31	343165	-6324.03	306.005	19.3121	0.882413	2.14341	2.77297	0.0129892	5.63153	0.47452	0.413489	-0.269465	0.903014	0.992684	0.950967	0.321901	0.0658599	74.0708	3.93409	1447.07	5225.23	809.962	89490.7	16.2518	1.22642	165.321	0.0872667	1.19216	0.0291329	17.566	0.591917	0.199248	2.80732	2.46324	6.59404	34.5993	50.3352	1.6714	52.5227	0.194206	0.255601	2.82566	2.56045	5.85132	39.2523
RadioGenomic-224		Unknown	CT	1334.49	120061	-2922.76	133.846	32.9606	0.598465	2.22088	3.30008	0.0250984	5.05572	0.495356	0.446062	-0.169578	0.763403	0.987483	0.943377	0.328756	0.0818158	72.3664	3.4006	1353.06	4890.32	808.52	188730	18.2015	1.04	118.58	0.0524947	0.16246	0.0521259	26.36	0.751776	0.33557	3.56767	3.57868	4.89949	77.4201	111.887	1.41219	107.523	0.134054	0.123923	3.64482	3.57622	4.45201	82.6245
RadioGenomic-225		Unknown	CT	461.503	90889.1	-937.2	198.544	25.3202	0.773431	2.32812	3.78986	0.00343156	5.93536	0.337595	0.248543	-0.224246	0.871354	0.979781	0.905981	0.251751	0.0113701	40.8954	3.98152	474.808	1561.57	391.029	310805	8.49318	1.05714	333.457	0.0747414	0.587137	0.0598055	7.4	0.446853	0.13308	3.29548	3.06166	3.04662	82.9738	85.6306	0.845948	62.1851	0.119357	0.140732	3.11905	3.11905	3.22901	102.888
RadioGenomic-226		Unknown	CT	1147.31	72461.2	-1975.85	84.6207	6.9549	0.847026	1.5852	1.44069	0.0657623	3.98182	0.628505	0.59543	-0.258099	0.823331	0.996543	0.970327	0.379077	0.156196	67.1678	2.90995	1153.17	4213.74	667.5	5180.48	17.0098	1	4.88636	0.0368742	0.13647	0.0340629	22.1364	0.735237	0.586667	2.30813	1.96568	13.0051	19.039	36.4644	2.79673	46.1866	0.295043	0.423679	2.28734	2.06015	11.5974	21.9233
RadioGenomic-227		Unknown	CT	643.888	401740	-1402.92	474.461	25.0095	0.900274	2.33895	3.66514	0.00234639	6.39657	0.353465	0.267966	-0.25327	0.911275	0.986657	0.924372	0.266854	0.0107425	46.108	4.33189	656.822	2219.87	511.86	1.03279e+07	9.20629	2.44	7585.72	0.192428	1.37043	0.0949284	11.8	0.485379	0.0361795	3.36755	3.13469	3.73721	63.1152	79.5463	1.02402	70.6971	0.119664	0.139814	3.39352	3.23912	3.37268	81.4227
RadioGenomic-228		Unknown	CT	621.907	68739.4	-1717.14	141.913	12.7111	0.839994	2.0228	2.57254	0.0102781	5.20559	0.436609	0.363452	-0.269685	0.889267	0.988872	0.931803	0.325938	0.0396333	48.5601	3.67761	624.534	2156.74	358.029	1.32351e+07	4.66845	1.17143	15121.1	0.103288	1.84527	0.100989	6.08571	0.387855	0.0203488	2.40805	2.1473	5.43371	30.3426	38.7307	1.46073	37.5848	0.247262	0.298237	2.62033	2.48116	5.05954	50.1264
RadioGenomic-229		Unknown	CT	681.668	71439.8	-1911.38	129.365	20.4727	0.724651	2.25085	3.25012	0.00905696	5.37876	0.386578	0.306832	-0.177671	0.796578	0.985977	0.924342	0.296079	0.032323	51.1627	3.56742	688.986	2394.87	462.526	5.84603e+06	10.6462	1.05263	6334.95	0.0689018	0.847079	0.0468039	12.3684	0.572958	0.0475	3.07421	2.60008	4.83636	31.4555	52.2508	1.03696	52.3523	0.148423	0.207421	3.21817	2.95289	2.96192	67.7739
RadioGenomic-230		Unknown	CT	955.998	52956.3	-1572.35	78.1119	9.96289	0.774327	1.74999	1.7654	0.0639601	4.07677	0.60087	0.562168	-0.212934	0.78025	0.995668	0.966273	0.348903	0.18412	61.2846	2.92274	967.178	3484.27	730.522	1.57747e+09	13.0967	1	1.47011e+06	0.0352915	8.89011	0.0326916	13.913	0.563269	0.00346177	2.68975	2.42558	11.0689	28.7142	48.3368	2.22011	56.6045	0.253239	0.296024	2.85146	2.58457	9.31641	33.563
RadioGenomic-231		Unknown	CT	1258.66	628031	-11583.5	424.691	15.9221	0.944675	2.02562	2.48653	0.0406967	4.83089	0.50944	0.456671	-0.319168	0.915999	0.9925	0.951322	0.341046	0.157025	68.0129	3.51492	1298.06	4584.83	697.667	5.02887e+08	12.4542	1	299477	0.0360657	3.46326	0.0248467	10.5556	0.474948	0.00756939	2.57946	2.30213	5.9199	26.1151	43.3383	1.71508	46.4219	0.229155	0.299206	2.80973	2.53741	4.61944	35.2731
RadioGenomic-232		Unknown	CT	960.08	102976	-2466.01	171.383	29.4787	0.703076	2.34529	3.58415	0.0129125	5.57621	0.419311	0.353177	-0.167594	0.776658	0.986446	0.932054	0.30229	0.055844	60.8129	3.68678	978.696	3435.02	682.522	830081	13.3809	1.04348	675.652	0.0570208	0.264956	0.0560964	16.9565	0.626057	0.166667	3.74883	3.52627	5.33446	87.5875	106.063	1.44394	101.057	0.0974013	0.115042	3.71009	3.51885	5.14359	89.3427
RadioGenomic-233		Unknown	CT	448.049	97025	560.648	198.262	13.0113	0.877356	2.02822	2.69306	0.00345999	5.93958	0.39812	0.314877	-0.24341	0.88822	0.99474	0.949794	0.320544	0.00729557	40.0864	4.04221	457.091	1497.48	740.761	97746.8	15.9591	1	86.7826	0.0352894	0.309549	0.00982425	12.9565	0.54151	0.247312	3.1298	2.92511	6.11546	67.2169	73.4878	0.880264	57.0206	0.145015	0.157121	3.13782	2.91143	5.87767	77.0756
RadioGenomic-234		Unknown	CT	554.56	327762	3085.82	360.847	51.859	0.749232	2.68194	5.40266	0.00146843	6.81035	0.280096	0.190878	-0.145043	0.786187	0.980024	0.906967	0.195917	0.0040868	43.6938	4.30162	577.815	1912.7	777.462	12534.7	15.5565	1.23077	26.5962	0.0889372	0.550172	0.02898	13.5	0.51903	0.297143	4.27371	4.17646	2.31644	200.466	207.794	0.151389	122.004	0.0561773	0.0594641	4.14843	4.17503	2.32838	213.883
RadioGenomic-235		Unknown	CT	427.547	357735	4162.39	384.292	19.3379	0.90513	2.22627	3.1778	0.00276537	6.25868	0.385827	0.30471	-0.259064	0.912851	0.990462	0.936181	0.296033	0.00789398	36.6768	4.26712	441.869	1434.73	587.52	11385	14.9936	1.84	195.12	0.152449	1.10633	0.0543957	15.48	0.574325	0.19685	3.40665	3.24448	7.08185	75.8744	84.9002	1.66831	79.8277	0.120367	0.135351	3.48446	3.41276	5.90235	93.5943
RadioGenomic-236		Unknown	CT	583.724	48176.4	-1101.57	136.139	16.2023	0.785285	2.15346	2.90853	0.00806012	5.46007	0.410878	0.334304	-0.203145	0.830122	0.985993	0.924044	0.309033	0.0365155	47.061	3.69279	592.806	2017.19	379.667	2.19054e+07	7.82386	1	25606.2	0.048942	2.13899	0.0464136	7.90909	0.499454	0.0171073	2.96872	2.65563	5.2187	51.2539	58.2716	1.2702	50.6772	0.162938	0.19687	2.961	2.80961	4.57729	62.8013
RadioGenomic-237		Unknown	CT	452.787	38574.5	-807.372	121.11	27.2819	0.631499	2.38046	3.9959	0.00664931	5.36616	0.333128	0.246052	-0.233506	0.86752	0.972287	0.89048	0.242282	0.0275518	41.4356	3.6495	470.36	1549.38	305.032	193423	8.41568	1.06452	270.484	0.0842629	0.393661	0.0791416	10.7419	0.60359	0.154229	3.24654	3.15087	2.14096	89.4281	90.9772	0.415113	58.2733	0.11602	0.120436	3.21056	3.21056	2.2663	133.477
RadioGenomic-238		Unknown	CT	1317.76	143149	-3628.41	156.849	22.0059	0.749509	2.05747	2.69674	0.0509708	4.56177	0.537885	0.493221	-0.19705	0.783753	0.988999	0.946751	0.325172	0.173029	71.666	3.17037	1328.28	4848.73	668.805	1049562662	11.3587	1	679735	0.0307521	5.65944	0.0298285	11.7317	0.543849	0.00455353	2.80982	2.72592	4.71129	41.0097	63.9182	1.56859	67.1601	0.219908	0.239311	3.07266	2.9726	3.82643	52.4971
RadioGenomic-239		Unknown	CT	654.474	66958.2	-1632.85	140.494	18.8675	0.760968	2.21658	3.08168	0.00861323	5.45218	0.410377	0.335597	-0.202038	0.829398	0.98475	0.922563	0.30187	0.0361416	49.9604	3.68173	663.06	2282.47	414.576	9.67086e+06	8.42431	1	10403.7	0.0413924	1.37678	0.0369285	7.24242	0.462568	0.0268075	3.29822	3.02057	3.20856	64.4388	76.2488	0.8354	63.3868	0.120538	0.145325	3.30944	3.07981	2.96684	74.0392
RadioGenomic-240		Unknown	CT	1245.33	165487	-3623.65	205.021	34.6841	0.708645	2.47431	4.17732	0.00497862	5.98651	0.332319	0.244524	-0.142921	0.757446	0.987611	0.928902	0.245059	0.0170139	69.3596	3.79183	1260.72	4504.42	910.2	11313	18.7999	1	7.46	0.0312603	0.166532	0.0106038	21.36	0.676057	0.515464	3.93354	3.63547	6.03196	76.2076	111.872	1.58889	115.064	0.085314	0.109777	3.95806	3.67266	5.50945	86.714
RadioGenomic-241		Unknown	CT	504.467	59386	-1238.27	142.785	23.2647	0.746352	2.29692	3.72551	0.00572315	5.34415	0.329416	0.238372	-0.297928	0.92108	0.978864	0.901807	0.257608	0.0161725	43.5674	3.73665	522.708	1729.53	368.742	32596.2	6.80998	1	43.6774	0.0484857	0.285074	0.0446292	5.64516	0.416361	0.221429	3.73085	3.66932	2.33161	159.25	161.527	0.222159	83.5496	0.083242	0.085287	3.49282	3.49282	2.27118	176.447
RadioGenomic-242		Unknown	CT	1405.29	246774	-5462.69	196.643	13.1464	0.873052	1.83188	2.00357	0.0398721	4.6162	0.578811	0.538354	-0.274994	0.870723	0.994999	0.964325	0.356691	0.115418	73.7397	3.33	1412.51	5154.29	858.5	23676.3	17.3492	1	18.18	0.0325027	0.170914	0.0307005	19.48	0.642941	0.37594	2.39176	2.01447	14.0955	18.3258	37.5462	2.8516	48.6493	0.289405	0.414978	2.47064	2.14539	11.8871	22.7866
RadioGenomic-243		Unknown	CT	1486.76	237924	-5226.79	180.008	9.85322	0.897101	1.74201	1.76748	0.0467576	4.48522	0.580662	0.540316	-0.271395	0.862008	0.997164	0.972067	0.386311	0.154106	76.0057	3.22891	1497.55	5476.51	1170.61	318464	19.1521	1	177.316	0.0241726	0.274853	0.00475958	19.1404	0.596864	0.17757	2.41735	2.00882	12.4512	18.6762	37.9882	2.6253	47.709	0.272562	0.403204	2.47135	2.09	10.9021	21.3155
RadioGenomic-244		Unknown	CT	739.538	117344	-2708.89	193.516	18.0722	0.82666	2.14686	2.8787	0.0125076	5.37766	0.439003	0.37123	-0.247103	0.872894	0.987648	0.932921	0.326326	0.0517614	52.7477	3.72948	750.625	2596.74	450.692	4.07781e+07	6.81392	1.15385	39714.1	0.0927761	2.3226	0.0815463	7.05128	0.41339	0.0150347	2.99353	2.7464	5.63655	43.5892	59.2019	1.45165	58.3346	0.163584	0.201014	3.06668	2.82639	4.81821	56.3799
RadioGenomic-245		Unknown	CT	1769.17	71186.8	-1694.16	69.903	10.4764	0.739177	1.7136	1.7317	0.0605805	4.08399	0.599799	0.563149	-0.200037	0.759245	0.997365	0.974425	0.379476	0.167699	83.7689	2.88264	1779.41	6612.53	1158.78	2.27484e+06	22.8958	1	1118.47	0.0280656	0.228128	0.0237451	30.7241	0.754605	0.142506	2.83826	2.53446	9.9705	33.6611	57.5154	2.37246	71.5078	0.232702	0.302802	2.8641	2.6162	9.3806	35.8879
RadioGenomic-246		Unknown	CT	1309.85	272697	-4448.99	292.081	27.1501	0.829756	2.3862	3.79907	0.00384	6.17372	0.355552	0.272185	-0.199903	0.851398	0.990004	0.934311	0.261695	0.0188562	70.5294	4.08669	1322.95	4706.81	892.667	1.39822e+07	17.9021	1	6913.25	0.0318729	0.537964	0.0214694	16.1765	0.57628	0.0696721	3.43481	3.28311	4.09382	86.4457	94.3595	0.857583	69.1298	0.109808	0.119069	3.428	3.27995	4.06756	95.2819
RadioGenomic-247		Unknown	CT	1602.42	348099	-6808.33	286.798	21.2954	0.860771	2.16499	2.89134	0.0146961	5.55818	0.460563	0.399232	-0.232364	0.866426	0.993541	0.954057	0.34084	0.0584756	78.3839	3.79862	1612.03	5849.93	1092.95	3.00494e+08	18.053	1	141892	0.0250406	1.40721	0.0224477	19.8727	0.614988	0.0163253	3.09297	2.80724	7.785	38.082	63.5402	1.83928	67.8174	0.164784	0.210168	3.11958	2.88472	6.74737	43.5568
RadioGenomic-248		Unknown	CT	580.865	39529.5	-1063.06	101.082	16.5045	0.720837	2.16491	3.0015	0.00835786	5.25086	0.394873	0.314478	-0.197169	0.818604	0.983886	0.917151	0.299927	0.0277098	47.3148	3.54683	583.91	2016.95	336	1.13214e+06	7.25301	1	1471.16	0.0520384	0.614642	0.021871	7	0.473138	0.0833333	3.03965	2.84819	2.78451	72.1784	76.8001	0.315533	47.5564	0.139004	0.153578	2.94989	2.8418	3.04066	88.4087
RadioGenomic-249		Unknown	CT	1041.55	82806.5	-1908.28	150.563	18.8104	0.777285	2.1852	2.94438	0.010162	5.55059	0.433558	0.363795	-0.187835	0.808688	0.994193	0.9526	0.314962	0.0531614	63.5167	3.7155	1049.08	3726.82	1073.5	1.04214e+06	16.6869	1	735.768	0.0290578	0.342208	0.0133623	12.8571	0.480972	0.119914	3.13137	2.92012	8.12825	55.5372	67.9388	1.79538	67.0635	0.15008	0.175947	3.18441	2.94124	7.51778	60.0964
RadioGenomic-250		Unknown	CT	339.9	27799.7	-476.105	108.611	20.1336	0.688799	2.23477	3.46398	0.00666289	5.26661	0.349268	0.260838	-0.24883	0.87924	0.972808	0.890068	0.265817	0.0223851	35.645	3.62395	345.422	1134.61	238.5	150620	5.95679	1	262.808	0.0618155	0.510911	0.0592128	7.46154	0.531927	0.114537	3.27936	3.16665	2.88896	92.8139	94.88	0.706154	62.4816	0.118975	0.127209	3.17068	3.17068	2.88499	119.109
RadioGenomic-251		Unknown	CT	461.198	29006.4	-947.467	81.7471	12.5433	0.754095	2.02417	2.62101	0.0129747	4.80217	0.415638	0.337415	-0.250934	0.862612	0.985915	0.921893	0.328845	0.0393488	42.1341	3.36378	472.705	1585.26	305.214	601474	6.99078	1	1029	0.0535689	0.728759	0.043145	7.35714	0.490328	0.071066	3.44951	3.24292	2.46525	72.6242	91.6064	0.541316	73.1407	0.103367	0.119263	3.49131	3.30217	2.15957	99.5329
RadioGenomic-252		Unknown	CT	1644.94	92875.4	-2517.35	102.564	7.94245	0.857112	1.60234	1.51668	0.0665784	3.93716	0.616295	0.583619	-0.244083	0.807424	0.996694	0.971335	0.401144	0.154519	80.5303	2.85832	1651.2	6135.52	760.52	4.60587e+09	10.9375	1.12	2.37957e+06	0.0724863	5.93379	0.0361058	10.52	0.45135	0.00399393	2.16963	1.68663	14.636	12.9133	29.2878	2.80551	37.0374	0.308534	0.481138	2.21417	1.75712	12.2875	15.4082
RadioGenomic-253		Unknown	CT	625.814	45884	-1203.73	117.142	13.7441	0.78664	2.07237	2.70342	0.0104239	5.17865	0.422964	0.347877	-0.237475	0.857804	0.987264	0.926646	0.32051	0.0394726	48.9844	3.59332	633.843	2177.94	368.903	5391670	5.88002	1	6432.68	0.0440054	1.16152	0.0415909	5.32258	0.407253	0.0333692	2.92262	2.60119	3.28881	45.4181	54.1089	0.960698	48.6236	0.162227	0.206367	2.91154	2.84961	2.89822	64.837
RadioGenomic-254		Unknown	CT	1082.43	166048	-3811.11	219.386	13.1568	0.886818	2.01095	2.39769	0.0194997	5.181	0.483937	0.422654	-0.267799	0.886417	0.992851	0.949223	0.342897	0.0850038	64.2127	3.65282	1090.63	3887.13	609.167	1.15005e+08	7.74057	1	84212.9	0.0386049	1.79588	0.0145988	6	0.275541	0.0174346	2.54046	2.16782	7.14328	24.4558	39.0899	1.78176	43.6723	0.244304	0.327456	2.69358	2.36496	6.01393	33.198
RadioGenomic-255		Unknown	CT	936.949	44853.5	-1415.78	68.7752	10.4895	0.73842	1.69681	1.73311	0.0866672	3.76479	0.606807	0.572772	-0.189534	0.72993	0.993228	0.960263	0.381202	0.234382	60.7409	2.68733	939.562	3439.06	475.525	7.46248e+08	10.7101	1.15	700167	0.090474	5.68136	0.088098	15.4	0.634698	0.0055991	2.53051	2.19426	7.33989	24.3996	43.1055	2.02843	50.1582	0.25082	0.350327	2.70813	2.42406	5.76559	30.1666
RadioGenomic-256		Unknown	CT	609.024	33055.1	-1049.86	91.1011	15.6714	0.70841	2.0868	2.66455	0.0175323	4.91668	0.451878	0.386507	-0.20079	0.807017	0.985826	0.928973	0.347282	0.0663767	48.5847	3.37031	618.897	2135.68	346.697	8.64142e+06	5.80232	1.06061	11107.8	0.0792172	1.62131	0.076364	5.90909	0.403211	0.0248494	3.20017	2.87168	5.19987	55.8707	68.3169	1.40136	64.0933	0.136608	0.174207	3.1892	2.97282	4.81755	63.671
RadioGenomic-257		Unknown	CT	1139.33	14516.6	244.741	46.4628	16.1064	0.482397	1.98349	2.39129	0.0220393	4.71425	0.481923	0.423341	-0.139249	0.708345	0.994999	0.96093	0.391548	0.065304	67.2827	3.08584	1144.15	4167.71	1125.35	421445	20.308	1	246.104	0.0233239	0.162911	0.0231376	22.2083	0.7017	0.195918	3.94178	3.84465	5.27194	79.9074	145.628	1.63361	151.005	0.107029	0.122763	4.20024	4.09774	4.59583	105.428
RadioGenomic-258		Unknown	CT	818.698	87742.3	-2055.59	157.899	23.252	0.7429	2.26577	3.30306	0.00914275	5.56899	0.407403	0.334593	-0.193139	0.812049	0.988182	0.933467	0.303665	0.0427889	56.0351	3.72744	826.486	2894.24	623.523	1.5581e+07	14.2134	1.04545	14309.8	0.0595897	0.729937	0.0562642	16.8182	0.611703	0.0495495	3.51455	3.3059	4.72464	70.6047	88.6616	1.24848	82.2442	0.113757	0.130084	3.50753	3.30005	4.75395	79.0225
RadioGenomic-259		Unknown	CT	801.696	76994.3	-2098.07	132.491	18.3529	0.753683	2.1212	2.71612	0.0209773	5.07321	0.482814	0.424071	-0.1957	0.801073	0.98876	0.940092	0.326256	0.0811755	55.6102	3.46938	810.785	2851.33	513.525	5.16673e+08	8.25163	1.05	504560	0.0654905	6.57155	0.0235489	6.85	0.404151	0.00492126	3.23447	2.90214	3.94698	51.7784	69.1026	1.07451	67.3078	0.143567	0.178614	3.29568	2.9606	3.70376	57.1807
RadioGenomic-260		Unknown	CT	341.806	29115.6	-784.955	101.805	19.2849	0.702816	2.20271	3.3136	0.00994343	4.85263	0.363742	0.27687	-0.331456	0.924818	0.974095	0.89475	0.274628	0.0297821	35.8386	3.512	361.586	1147.18	238.5	65788.2	4.45872	1	135.346	0.0618155	0.515583	0.0244235	5.76923	0.271243	0.145251	3.086	3.086	2.86444	124.765	124.765	0.665274	55.2545	0.132781	0.132781	2.8983	2.8983	2.75055	145.21
RadioGenomic-261		Unknown	CT	936.931	194690	-4100.07	204.344	14.6414	0.868935	2.10734	2.7388	0.0106848	5.3599	0.426933	0.353001	-0.257579	0.885911	0.990765	0.93792	0.318343	0.0517636	59.6469	3.73754	948.279	3330.51	526.667	1.27024e+07	11.5248	1	10039.4	0.0415287	0.915831	0.0323862	10.4872	0.530992	0.0379747	3.21699	2.99664	3.04626	64.4132	73.4349	0.795744	59.2396	0.126059	0.14604	3.25308	3.03089	3.1165	78.1331
RadioGenomic-262		Unknown	CT	331.152	29807.1	-334.214	116.942	20.1285	0.70887	2.2313	3.41445	0.00518549	5.4919	0.356635	0.269788	-0.218789	0.853564	0.976355	0.898355	0.273523	0.0153068	35.0328	3.69801	335.92	1099.37	266.034	222809	6.56444	1.06897	378.517	0.0899948	0.526298	0.088318	9.06897	0.565885	0.109434	0	0						0	0	0	0
[truncated: 590 more columns]

## Sheet: expression
	RadioGenomic-017	RadioGenomic-055	RadioGenomic-227	RadioGenomic-222	RadioGenomic-212	RadioGenomic-191	RadioGenomic-259	RadioGenomic-110	RadioGenomic-003	RadioGenomic-034	RadioGenomic-138	RadioGenomic-021	RadioGenomic-155	RadioGenomic-199	RadioGenomic-108	RadioGenomic-050	RadioGenomic-088	RadioGenomic-207	RadioGenomic-228	RadioGenomic-121	RadioGenomic-106	RadioGenomic-105	RadioGenomic-151	RadioGenomic-220	RadioGenomic-260	RadioGenomic-102	RadioGenomic-129	RadioGenomic-079	RadioGenomic-195	RadioGenomic-051	RadioGenomic-099	RadioGenomic-114	RadioGenomic-144	RadioGenomic-218	RadioGenomic-122	RadioGenomic-163	RadioGenomic-012	RadioGenomic-037	RadioGenomic-002	RadioGenomic-004	RadioGenomic-180	RadioGenomic-236	RadioGenomic-147	RadioGenomic-008	RadioGenomic-157	RadioGenomic-158	RadioGenomic-040	RadioGenomic-249	RadioGenomic-027
geneid.3643	5.20515	5.61574	5.67928	5.31734	7.1969	5.40573	5.2184	5.60743	6.54443	5.84899	5.84916	5.29589	6.0955	4.7801	5.25075	5.82831	7.35328	4.44979	6.06809	5.96858	5.48817	6.85234	6.64028	6.59255	7.20654	5.51144	5.41295	6.66286	7.20793	5.07355	4.61473	5.94512	6.22326	6.28114	6.21863	4.76268	6.2261	5.1774	4.88462	7.95135	5.8837	4.56718	4.15872	5.47475	4.92437	4.05155	4.12775	6.74485	4.94568
geneid.84263	7.09799	6.58505	7.74785	7.19628	9.34649	7.66267	7.43843	8.46302	7.95221	7.93643	7.25472	7.55398	8.44692	8.04572	8.39711	9.03452	7.87352	7.52359	8.30154	8.03087	7.71239	7.45325	6.74963	7.7965	7.56993	8.67845	7.95717	7.59932	8.4657	7.89743	8.42929	7.26618	7.00608	7.45706	8.46719	8.00373	7.93259	8.15399	7.93085	7.60759	7.82096	8.07022	8.71853	7.72365	7.51582	7.12737	7.17727	8.98036	7.60826
geneid.7171	9.55962	9.77787	10.6487	10.9498	9.67378	10.6682	9.22718	9.69676	10.1855	10.049	10.4481	10.601	9.87894	10.1085	10.4458	9.25434	10.0991	10.1054	10.6909	9.00896	10.2786	9.90989	10.4398	9.38651	9.22674	9.25626	11.5559	9.53931	9.44639	10.3402	9.35344	9.72163	9.21686	10.5151	9.65027	10.3817	10.8182	9.46325	9.77738	9.66699	9.82525	10.6944	9.66276	10.248	9.98671	10.0218	9.78267	8.97428	10.4496
geneid.2934	8.39681	9.08241	9.12799	8.0989	9.35864	8.42181	8.64386	8.44575	9.23301	9.35087	9.08049	9.58234	9.37978	8.45942	9.39665	8.3933	9.4662	8.56405	8.61928	10.1476	8.20152	9.29333	9.828	8.90712	8.60834	8.71087	9.14446	10.2077	7.23153	8.50542	8.99219	9.39215	8.02839	7.5402	9.02691	9.53317	8.80311	8.84266	8.01197	7.83144	7.97323	8.94742	8.52752	8.50488	8.94667	8.45372	9.19844	7.91163	8.28911
geneid.11052	7.60372	8.6395	7.36942	7.63988	8.74169	8.30679	6.70682	6.02434	6.84001	8.42755	8.15639	7.52366	8.12861	8.43524	7.48861	7.62863	7.51136	6.8839	8.2247	8.53484	8.2358	7.79846	8.06297	8.52372	8.86983	8.31581	7.53434	6.7243	8.55968	6.63364	8.00442	8.32943	8.02641	9.5238	7.06976	5.60658	5.24267	6.47866	7.86285	7.0814	8.06708	5.96204	7.51795	7.52696	7.43564	6.57233	7.31448	5.62714	6.54356
geneid.1241	7.99061	6.78127	7.20377	7.97188	7.6165	7.7571	9.42716	9.5536	9.2348	8.48132	7.83558	8.56589	7.46595	8.73146	8.70764	7.69121	7.37275	8.97752	6.97108	7.70872	7.09614	8.65919	9.23031	7.94294	7.50551	7.04777	10.0783	8.67899	8.74624	9.6769	8.33985	7.50699	8.22646	9.54626	8.61485	8.40532	9.22035	9.20119	8.73526	8.20235	9.72204	9.52574	8.57162	8.14193	8.81457	10.2499	9.01221	9.87016	8.38293
geneid.6453	10.0444	9.54183	8.97225	10.1596	10.3767	10.4674	10.7147	10.3558	10.7906	10.5639	9.95368	10.2336	11.0723	10.3466	9.8098	10.2499	10.2231	10.7974	10.5058	9.36525	9.92022	10.2475	9.87037	9.94855	9.62317	9.55913	10.1269	10.9064	10.2153	11.4252	10.4444	9.82912	10.0545	9.23166	10.9623	11.2397	10.7467	10.1479	10.1224	10.633	10.1311	10.4336	9.87592	10.6207	10.6126	10.5032	11.1636	10.8383	10.7321
geneid.57541	9.05493	8.86611	8.32837	8.6677	8.70146	8.12936	8.00318	7.91219	7.84432	8.46849	8.49277	8.65317	8.83249	8.3567	8.37855	8.94978	8.65349	8.08229	8.77826	8.52829	8.93445	8.83481	8.48198	8.02079	8.59119	8.75643	9.2998	8.60687	8.41718	8.83569	8.49695	8.70336	8.29038	8.58783	8.92257	8.36933	9.01858	8.91324	9.28517	8.91878	8.17821	7.77401	8.83546	8.70921	8.75985	8.69103	8.26495	8.18249	8.53209
geneid.9349	7.38317	6.4227	7.26923	8.47425	6.60199	5.88763	4.7763	5.25064	3.94377	3.65542	6.16284	6.48103	4.00766	4.86114	5.46405	6.90229	5.69812	4.28104	7.70487	5.11348	8.42353	6.62268	7.22574	6.06942	6.8501	5.94847	8.46562	6.18384	7.58488	6.77078	3.56135	5.45727	4.65211	7.47125	3.46927	4.1943	5.12222	6.15585	8.3487	4.85719	5.22159	4.07572	3.92606	6.56794	3.61417	5.07201	3.58732	8.25183	4.28786
geneid.11165	8.17701	7.19629	7.44918	7.27148	7.34465	7.82906	6.93673	7.1824	7.15162	6.71721	7.45011	8.47538	6.93302	6.56711	7.48561	7.9808	6.76384	7.07585	8.07288	6.97796	7.96602	7.25484	7.64892	7.05798	6.43138	7.8364	7.97893	7.16169	8.20713	7.30675	6.46368	7.06503	7.61561	8.14905	6.61942	7.07194	8.41488	8.31948	7.14666	9.22616	8.01336	7.21893	6.73805	7.95125	6.85961	8.12991	6.59127	8.05781	7.65624
geneid.441631	6.17748	7.17114	6.7418	6.89352	7.64789	6.85435	6.2765	6.33167	8.10017	7.33735	8.2522	7.76477	8.01699	6.68628	7.45393	6.2993	7.94718	8.67054	7.38744	6.82718	6.37779	6.357	6.96629	6.56689	7.66754	6.22537	6.14083	6.92449	9.51523	6.82172	8.38156	8.30191	8.93057	8.27039	7.44666	8.09098	6.93776	6.71851	6.21411	9.53544	5.67413	6.2607	6.14019	8.59921	7.85128	7.64209	8.4558	5.97558	8.24269
geneid.55384	7.63611	6.27542	6.26546	6.8775	7.86293	5.94798	7.7703	6.78874	8.57548	8.49938	7.2163	9.02565	7.8165	7.54977	8.18028	11.229	6.49242	9.37192	9.95517	7.7941	6.82066	7.01983	8.07792	7.80793	6.46845	6.08205	8.3874	8.70979	6.83786	7.3004	7.60415	6.62592	7.59149	8.06022	8.6267	8.5054	8.87272	7.13634	6.70534	7.65669	8.99568	7.81519	7.72278	8.88873	8.47421	7.81165	8.72106	11.8742	9.44859
geneid.2101	8.84701	8.44688	8.04705	8.00127	8.65292	7.9549	8.55166	8.37107	8.47683	8.41966	8.08205	8.48165	8.33357	8.42908	8.80437	8.11873	8.17827	8.2507	9.07054	8.63005	8.33969	8.40714	8.61843	8.55343	8.6257	8.40044	9.19982	8.12803	8.67005	8.90348	8.15893	8.11331	8.70895	9.46598	8.20032	8.27777	8.87028	8.74636	8.37254	8.65891	8.41792	7.94683	8.40597	8.35291	8.45442	8.27426	8.59341	8.49527	8.23006
geneid.4247	8.24837	9.14249	9.91957	9.3452	9.46	9.36654	8.60283	8.69969	8.67433	9.07275	9.81495	9.66537	9.51917	8.9281	9.22045	9.80081	9.72431	8.83942	9.16114	9.11459	9.62346	9.33082	9.3075	10.4412	9.20614	8.62942	9.27487	8.24546	9.71343	8.80554	8.60492	9.39914	9.43032	9.09434	9.38545	9.05381	8.2371	8.8085	8.96665	8.97999	8.88099	8.27424	8.75925	8.61121	8.55562	9.22633	8.14198	8.67263	9.08863
geneid.6223	13.5913	13.1204	13.3305	13.0766	13.4009	13.1366	13.136	13.0714	13.3189	13.0467	13.2459	13.0156	13.1677	13.1955	13.3592	13.0307	13.1448	13.4323	13.1826	13.1668	13.2705	13.0933	13.0395	13.0815	13.2078	12.9867	13.5751	13.3958	13.1653	13.4034	13.1096	13.254	13.3321	13.1702	13.1689	13.318	13.3834	13.5254	13.5189	13.3854	13.3214	13.4499	13.1413	13.5613	13.3369	13.5704	13.2417	13.2556	13.4536
geneid.57492	7.50513	8.709	7.68277	8.48154	7.78297	8.5469	8.09186	7.97974	8.00188	8.3019	8.38433	8.26531	8.82208	8.37744	7.67225	7.10533	8.82044	8.48338	8.30876	8.92223	8.08043	8.18991	7.80949	7.63449	7.87936	8.46772	7.3023	8.23802	8.72394	8.29938	8.89106	8.8443	7.88166	9.05116	8.36026	8.50672	7.6544	7.47337	7.54885	8.47089	9.49511	7.71009	8.11334	7.71712	8.37028	7.38268	8.6714	8.67244	8.20673
geneid.55333	6.27954	6.04878	7.1709	6.65611	6.96271	6.48192	7.19799	7.03444	6.38152	6.91816	6.56601	6.71108	6.82653	6.44628	7.70336	7.51662	6.5648	5.91784	7.0511	6.68983	7.54309	6.37574	6.61488	6.13362	6.19282	6.37925	7.06092	7.50296	6.27895	7.7622	6.4424	6.82341	7.02246	6.73516	6.75896	6.43007	7.45001	7.24585	6.91494	7.0497	6.40435	7.0769	6.85937	6.68232	6.50884	6.63386	6.49242	6.39906	6.44639
geneid.3297	8.52036	8.45646	8.87911	8.37148	8.00722	7.76038	9.04084	7.96533	8.70927	8.16299	8.07059	9.03073	8.08292	8.25305	8.01249	7.8673	7.85601	8.04157	8.09186	8.27813	8.73664	8.53315	8.49512	8.49546	8.59833	8.87507	9.72214	9.04407	8.6235	8.38249	8.15492	7.94606	8.33146	8.91356	8.24574	8.33137	9.37992	8.94852	8.33174	7.59389	8.24794	8.73418	7.99912	8.94325	8.45716	8.58901	8.55782	9.5155	8.13739
geneid.5664	8.24525	8.18621	7.6149	7.81776	8.28155	7.53266	8.64788	7.82916	7.70369	7.5991	7.88819	7.76264	7.84734	7.75486	7.90583	8.52796	7.79142	7.89573	7.40114	7.17876	7.58703	7.88491	8.2211	7.85976	8.13116	7.76865	6.30594	7.87475	7.25449	8.70493	7.91391	7.9839	8.10919	7.42915	7.54872	7.90022	8.49399	7.35911	8.24458	7.71624	5.4701	7.31566	7.58065	8.1013	7.38782	6.724	7.88875	8.17085	7.61776
geneid.51003	8.50286	8.41746	8.51218	8.39339	8.98734	7.97321	8.52622	8.8154	8.46245	8.63431	8.45123	8.29183	8.87176	8.35601	8.71921	8.77943	8.59713	8.29482	8.63192	8.65597	8.62809	8.56319	8.44506	8.31237	9.02457	9.38681	8.35671	8.73306	8.83288	8.82236	8.35914	8.63707	8.29735	8.23697	8.38981	8.30524	8.68924	8.30857	9.03014	7.87958	8.85349	8.59689	8.02325	8.93381	8.08141	9.34857	8.31994	9.32054	8.22232
geneid.29103	4.72165	4.7927	6.57894	5.22351	3.54181	3.28143	4.0909	4.03903	3.71519	3.87762	5.32621	5.18096	3.59789	3.99483	3.74996	4.33987	4.65731	3.91195	4.76381	4.13161	5.98816	3.90352	4.42691	4.4454	5.283	3.44794	3.54825	7.50166	5.57299	8.82826	3.56384	4.19153	3.74048	5.05317	4.29935	4.19237	4.23286	4.50536	3.3492	3.43874	3.61621	3.75305	2.98396	3.38515	3.75513	4.0567	3.13841	4.24033	4.30075
geneid.54714	2.84448	2.4882	2.33684	3.49829	2.45378	2.56411	6.05388	2.47216	2.90124	2.46026	2.57918	2.62638	2.39576	2.54915	2.88313	2.56201	2.32255	3.02936	2.91812	2.46062	2.97186	2.39359	2.39657	3.06745	2.93725	5.35537	2.99528	4.66137	5.96199	4.07217	2.99695	2.60588	2.87915	5.58177	2.71448	2.88546	2.69634	2.73773	4.12785	3.71504	3.84503	3.24926	2.93406	2.18016	3.30975	3.37398	2.61625	2.88992	2.72357
geneid.54764	6.20723	6.78822	6.26753	6.64956	6.88111	6.63373	5.89693	6.37809	6.67606	6.97523	6.88762	7.20383	7.17641	6.81815	6.15686	6.42383	7.1468	6.67566	5.94111	6.83875	6.44547	6.90555	6.43952	6.75558	6.7039	7.27409	6.56936	6.23372	6.79817	6.13717	6.99304	6.88748	6.94081	7.04275	6.56447	7.14479	6.27531	6.06567	6.4233	6.46508	6.47728	6.18375	6.39017	6.44013	6.22786	6.10655	6.35178	6.67703	6.56126
geneid.64215	8.99904	7.83968	9.0368	7.63223	7.4428	7.88703	8.05581	8.94793	8.95661	8.24459	9.01716	8.42741	7.96725	8.62086	7.69077	7.51522	8.71453	8.991	7.85956	8.20518	7.80204	7.77704	8.00885	7.90107	8.33303	7.413	7.4326	8.69613	9.24064	9.01352	9.01128	8.48591	8.91503	7.87093	9.39501	8.99446	9.39179	8.05968	7.99733	9.42739	9.09806	8.47618	8.29778	8.13892	8.84125	8.27189	8.10291	9.39298	9.56143
geneid.114885	4.62487	5.8427	6.31347	5.82153	6.08239	6.37265	5.09831	5.26618	5.22195	5.98449	5.82776	4.12386	5.36854	6.05323	5.32933	6.41955	6.1048	5.22614	6.16242	6.42879	6.0633	5.44873	5.82968	5.51861	5.87842	5.05759	5.40187	4.49567	5.51903	4.29864	5.49203	5.85624	4.51019	6.26946	5.50438	5.26867	4.46136	5.46442	6.10812	3.70204	5.27894	4.95913	5.76666	4.73598	5.07115	5.01843	4.15664	4.96968	5.59766
geneid.9551	11.4845	10.1586	10.5126	9.54135	9.86026	9.14997	10.2802	9.80381	10.3358	9.93254	9.7118	11.225	9.62834	10.4284	10.6616	10.6945	9.4248	10.4964	10.5296	10.2745	10.9596	9.85871	10.3933	10.3744	10.1532	10.5059	11.4493	10.4805	10.4507	11.2167	10.0696	10.1527	11.1703	11.1887	9.85292	9.98262	11.6006	11.3918	11.0105	11.6751	10.5096	10.8121	10.8806	10.9178	10.3242	10.8177	10.1717	11.1503	10.571
geneid.6903	8.48639	8.0715	8.69763	7.43729	7.77949	7.48476	7.87503	8.65979	7.91299	7.64648	7.88574	8.46939	7.75807	7.94582	7.46024	8.65619	7.9724	8.03441	8.26133	8.17751	8.96283	8.15694	7.76022	7.91164	8.31202	8.24839	7.66765	7.90583	8.57448	7.65978	7.45439	8.24124	7.98804	7.99927	7.54788	7.73844	8.39564	6.8541	7.66105	9.0443	8.30749	7.7011	8.04518	7.52052	7.83195	7.73895	8.00352	8.57537	7.98002
geneid.10857	7.36452	7.41576	7.77039	8.26357	8.45865	7.91983	7.39766	7.0469	6.0101	7.15545	7.41179	7.03359	7.78203	6.89842	7.36158	8.99125	7.35467	6.39042	8.75487	7.77226	7.15422	7.95908	6.86455	7.22935	7.46405	7.86783	8.12927	7.20731	6.66306	7.10378	7.3296	7.24555	7.20837	6.84433	6.79203	6.86774	7.12738	8.11408	8.86701	6.73365	7.99982	7.4531	7.50052	7.1342	6.60878	7.77409	6.47825	6.69737	6.65619
geneid.7273	5.6076	5.2877	6.1413	5.18374	6.60401	5.26745	5.18549	6.77359	7.92798	9.45133	6.6223	5.05203	6.52012	8.76214	6.14221	5.12588	6.78305	7.16273	4.55496	8.17916	5.61741	5.96446	5.55425	6.61782	6.56719	7.80628	4.19219	5.6761	7.92374	6.20899	9.0685	8.00904	4.71092	4.76569	7.11242	7.09766	4.61767	5.41114	4.9769	5.53982	6.08987	7.02695	8.94956	4.71148	6.70774	5.58565	6.80709	7.91163	7.4342
geneid.79577	7.69682	7.78326	8.3525	8.64513	8.09823	8.01303	6.23953	7.09511	6.27263	7.02317	7.66901	7.68273	7.66007	6.83007	7.16373	8.40645	7.75437	5.74874	8.25681	7.36246	8.15565	7.68136	7.37538	7.28366	7.68667	8.57433	8.9132	6.45486	7.84646	7.28573	6.93008	7.52958	6.97092	8.08192	6.53541	6.98544	7.00711	7.02441	7.34202	6.63111	7.72009	6.96747	7.24025	6.95152	6.17701	7.45199	6.08612	7.56099	6.52668
geneid.1678	5.31745	3.69593	3.07857	3.17737	3.78363	2.98744	5.46994	6.16765	4.741	4.4329	3.56276	4.8399	3.70643	4.58648	5.40567	4.24296	3.27687	5.95183	6.09551	4.5853	3.61933	3.50694	5.47242	5.68406	3.21486	3.44359	5.11549	4.81228	6.30543	5.47836	5.00231	4.585	5.71774	5.29017	4.59779	4.3685	5.05982	6.39531	5.93324	6.80284	6.9116	6.31619	5.91938	4.48846	6.67193	5.0523	5.51704	5.07672	5.37907
geneid.5970	6.00716	5.75122	5.47909	5.61032	4.93995	5.33251	5.34912	5.02748	5.39938	5.20259	5.31085	5.98668	5.37434	5.63059	5.49463	5.4596	5.33628	4.80676	5.52712	4.93412	5.26735	5.32883	5.53039	5.36789	5.64292	5.31301	5.88759	5.89775	4.72192	5.50088	4.84612	5.16282	5.0799	6.55455	4.85044	5.14097	6.23694	6.06599	5.49468	5.77922	5.56308	5.52019	5.08943	5.96487	4.60553	5.54609	5.32734	5.27785	5.1274
geneid.219537	5.05178	4.53331	5.18645	5.19135	4.68218	4.63498	5.14097	4.67682	5.17474	4.87133	5.06648	5.18526	4.93672	5.50209	5.54343	5.04199	4.99204	4.57051	5.08148	4.89643	5.01775	4.615	5.03977	5.0136	4.68319	5.03334	4.70712	5.5715	4.68543	4.59194	5.18847	4.96766	5.11701	5.059	5.21819	4.28529	4.72464	4.66522	4.48282	4.69849	4.72457	5.10692	4.92802	4.81401	5.56641	5.2753	5.34844	4.67588	4.62488
geneid.6588	4.40313	5.24879	6.16537	6.66664	6.70845	4.89551	3.3941	4.3145	8.10851	8.07766	5.74182	4.79151	4.7919	4.1904	5.50235	2.9756	8.18526	3.82309	5.72495	4.03451	3.77358	6.83228	3.62986	4.87645	4.35316	4.76671	4.5978	3.60279	4.12736	3.28082	4.40335	7.67	4.04489	6.05488	8.1368	6.74969	5.1751	4.15928	5.2635	4.58627	4.2676	7.80016	3.85976	7.47773	4.68187	3.65141	7.22751	3.20046	5.14321
geneid.22930	7.93383	8.29483	8.57148	8.65109	8.18356	7.9061	8.23066	8.45012	7.99652	8.25244	8.58378	8.39265	8.2394	8.33378	8.83003	8.89894	8.41118	7.75245	8.63083	8.30807	8.73857	8.16534	8.41327	7.49771	8.48826	8.75022	8.5543	8.3473	8.20907	8.31211	7.63044	8.52885	7.34485	8.44535	8.03785	7.91123	8.26351	7.69263	8.35473	8.00672	8.02576	8.48007	8.1873	8.28083	8.09507	8.05426	7.49174	7.35591	8.13726
geneid.9649	5.96828	6.94357	5.96409	5.8834	7.75188	6.58626	6.46969	6.54422	6.08234	7.53203	6.88718	5.63115	7.11456	7.07543	7.44587	6.83726	7.29487	6.48298	7.48975	7.9911	6.35702	7.99116	5.90955	8.49853	7.80444	6.73183	3.8578	6.55008	7.0742	6.21195	7.34741	7.16053	7.47652	5.2436	6.562	6.57267	5.7104	6.56188	6.41859	6.91985	5.87969	5.36121	7.7995	6.78676	6.34996	4.88454	6.93436	6.7998	6.02165
geneid.57493	5.99859	7.22553	6.91361	9.29775	7.16021	8.53247	5.11613	5.85017	7.08929	8.03348	8.37808	7.51249	8.1262	8.27559	7.20702	6.68837	7.77717	6.58012	6.29382	6.60059	5.58655	8.11785	7.00002	7.03393	6.91168	7.92636	6.30108	6.15522	6.81255	6.3246	8.37807	6.93342	7.0869	6.17527	7.01112	7.98066	8.8249	5.70081	7.34274	6.0429	5.85902	6.57064	6.92318	7.87749	7.61184	5.97365	6.99836	5.18785	7.73037
geneid.2887	10.5504	7.98503	8.31072	8.1015	7.3115	8.39982	10.5239	9.00342	8.78572	8.14756	8.40597	11.4771	7.96544	8.03927	8.06288	9.26158	8.01416	7.76908	8.86882	8.7379	6.16782	8.66629	9.70586	9.03838	7.41722	9.10005	11.5029	9.02928	8.16705	9.31934	7.87898	7.92399	8.80405	8.89038	7.54223	8.11159	9.50757	7.78986	9.30332	9.91071	9.45834	9.70826	8.6687	8.2515	7.89271	8.72873	8.33773	10.3497	8.4479
geneid.7879	8.42541	9.37093	9.98666	10.3433	9.89807	10.1232	8.84287	8.82311	9.38423	9.24257	9.54865	8.83745	9.47415	8.98971	9.3509	9.8876	9.38198	9.06862	9.65541	9.04601	9.55901	9.49423	9.44894	9.20542	9.50125	9.6342	8.97527	9.72482	8.77263	8.76217	9.60497	9.49565	9.07157	9.93208	9.60458	9.34904	9.59366	9.98914	10.175	8.14859	9.30136	9.26277	8.68939	9.24298	9.26086	9.80274	8.65071	9.18129	8.88727
geneid.8766	8.07379	7.73885	7.70244	7.78335	8.13332	7.42539	7.41778	7.44915	7.99647	7.89281	7.83623	7.8063	8.10561	8.07616	7.10884	6.90754	8.35639	8.19207	7.23574	7.9398	7.65711	7.7169	8.41686	7.41576	7.85824	7.5775	7.53035	7.40146	7.46075	8.24795	9.20226	7.81606	7.48011	7.32975	8.04838	8.30124	8.08217	5.85369	7.5965	7.5986	7.95145	7.19556	7.90062	7.95452	8.33216	7.4733	7.88608	7.54825	7.5898
geneid.55234	5.377	5.0446	6.3466	5.28211	5.90143	5.54184	2.79122	4.51654	4.4448	4.61334	4.9662	4.94006	4.72737	3.84181	4.44516	6.25943	5.29392	3.39876	6.27395	5.10701	6.06032	5.18502	4.10135	4.94178	5.50116	5.69594	5.0118	4.67405	5.22156	4.2426	4.11368	5.09574	3.50897	5.93724	3.95123	4.4507	4.60091	4.74852	4.14003	3.98201	4.5438	4.58555	4.51751	4.57341	3.47036	3.55869	3.29941	4.93553	3.64512
geneid.5420	9.7571	11.2644	10.9122	11.6217	10.9795	11.6128	9.98623	10.1311	10.701	11.1258	11.1737	11.7574	10.9395	11.2168	10.9657	10.7855	11.4894	10.0281	11.2363	11.2214	9.962	11.2909	11.3878	11.0537	11.3082	11.3433	9.45211	9.65524	9.56659	10.1903	11.8313	10.7782	10.7835	10.0388	10.9303	11.4395	9.59996	9.47971	10.0324	9.62451	9.78774	10.2873	11.0709	10.8087	11.3286	9.40405	10.4916	8.40609	10.7736
geneid.2314	5.64093	5.80973	5.16234	6.18825	5.75697	5.34613	6.05369	5.70981	5.97369	5.27669	5.81528	5.91752	5.68958	5.44935	5.49978	5.49109	5.69571	5.66938	4.8016	4.94941	5.76057	5.77744	5.73998	5.22099	5.87648	5.33523	5.2088	6.26596	5.32278	6.46506	5.80351	5.53112	5.08182	5.38692	5.64614	5.65429	6.95592	7.23656	5.84761	5.72534	5.008	5.68576	5.84943	6.42379	5.57878	6.23773	5.66674	6.17312	5.76764
geneid.57381	7.38632	8.13815	7.75063	8.72264	8.57916	8.58365	7.55144	7.71144	8.97777	9.41041	8.62282	7.73668	9.8339	8.69853	7.60029	7.66741	9.78449	9.38458	7.4057	8.27976	6.69272	8.75122	7.74233	7.95832	8.12604	7.97886	6.93462	7.96216	6.56914	7.76796	10.0001	8.67865	7.14231	7.52967	9.13423	9.33215	7.71028	5.89559	6.00781	6.78683	7.10168	7.66178	8.41227	8.64085	9.10955	7.0668	9.85077	5.94964	9.26849
geneid.10211	9.21748	9.32273	9.05941	9.71597	9.43189	8.76942	8.52261	9.05238	9.16975	9.2059	8.92902	10.2901	9.08975	9.19112	9.17133	10.0862	8.85974	8.48657	9.08362	9.06937	8.99838	9.40587	9.00885	9.03889	8.7594	10.0548	8.36895	9.28561	9.37949	9.21819	8.90867	8.75767	9.68957	9.84231	8.82606	9.09257	9.82043	9.29039	9.74566	10.6655	9.61833	8.58638	9.12592	9.30013	9.02673	8.75451	9.18556	8.9856	9.00312
geneid.51574	8.86438	8.57288	9.28031	8.70431	9.34684	9.6	8.7688	8.91532	8.75688	8.89156	9.08997	8.73012	9.13432	9.12055	9.0222	9.37363	9.19155	8.88182	9.18293	9.36368	8.8927	8.88855	8.64907	8.9036	8.74115	8.87573	8.95874	8.70371	9.2509	9.29326	9.31459	9.12725	9.02593	8.88068	9.22471	8.9789	8.72271	8.71585	8.9704	8.66081	8.81554	9.16232	9.24487	8.89862	9.04964	9.37287	8.41922	9.06464	8.90386
geneid.493856	5.15898	5.87309	5.09267	5.61199	5.3643	6.41387	4.6605	4.36477	4.89349	5.05334	5.14183	5.47781	5.56205	5.37633	4.78102	5.53039	5.55085	5.28044	5.23249	5.05081	5.52619	5.49677	5.43872	4.81887	5.55396	5.38218	5.27615	5.43931	5.83027	5.80622	5.08379	5.002	5.4434	5.15668	4.70001	5.25453	5.43528	4.54927	5.16033	5.18594	4.89273	5.20723	4.9547	5.57197	5.18493	3.88781	5.2536	5.32215	5.29482
geneid.1021	9.61987	7.15913	8.56853	7.63739	7.8179	9.51207	6.14699	6.46284	7.74799	7.88219	8.57054	9.268	8.17318	8.00813	7.30731	6.77713	8.88912	7.80465	8.04876	7.34063	8.43058	7.65015	7.30127	6.12591	7.98027	8.4499	10.5864	7.19972	5.96047	7.13681	8.96468	8.02844	6.88226	8.04458	8.34814	8.72385	8.27384	7.6493	8.0108	7.02049	8.98853	9.71512	7.56472	6.97813	8.01497	9.33175	7.18694	5.81613	8.24274
geneid.7125	4.61899	8.24495	4.83493	4.62665	6.18028	4.31535	6.68127	5.3481	5.19415	4.61756	4.56748	4.65377	5.696	4.60781	5.47333	9.03784	5.53547	4.88597	5.61969	5.3139	5.32296	5.01305	4.95067	8.50831	4.73449	5.09731	5.88992	4.38242	6.86459	4.64888	5.54517	5.53465	4.85352	4.40813	5.71292	5.32824	5.94194	6.29473	5.09166	5.37954	4.7002	5.44638	4.60222	6.97022	6.57534	4.38273	6.37449	8.5265	4.60459
geneid.23271	7.37951	6.58468	6.76041	8.18144	7.9094	8.17783	6.3618	6.36879	6.98188	6.53591	7.06636	7.24112	7.31388	6.15265	6.89159	7.52718	6.91108	6.41657	7.29255	7.06671	7.34106	7.54233	6.72714	6.68815	6.86613	7.49707	8.3083	6.67771	7.52093	7.86641	6.80071	6.65609	7.33793	8.01916	6.76655	6.93519	7.20817	6.99138	8.78486	6.92261	7.20664	6.95294	7.0898	7.31487	6.35426	7.63257	6.48057	6.91647	6.27744
geneid.9856	9.89881	5.51356	4.31103	8.18989	4.00207	4.46892	5.71756	6.00456	4.88986	5.89645	4.70162	5.4861	4.47179	4.5085	4.45292	5.27882	5.22164	5.7164	4.53661	5.84519	5.49168	6.11968	4.53304	7.84403	6.57935	8.25962	3.64471	5.2035	4.73492	8.99072	5.73684	4.37746	3.45925	3.75102	5.10219	4.13434	6.26612	7.49458	7.66144	3.95402	7.02895	4.50956	4.26506	6.54795	3.66049	4.95583	5.05605	5.4467	4.84053
geneid.23432	6.65854	7.10064	7.2441	6.59419	6.07269	8.74807	7.35345	6.60313	6.47011	6.69957	6.46629	8.17041	6.65922	6.62255	6.4142	6.31453	6.68653	6.90832	7.55523	5.77664	5.26492	7.33373	7.88187	5.90101	5.27711	4.98993	8.23007	6.89589	8.19297	4.84428	6.67197	7.29568	6.65207	8.27374	6.49555	6.93836	6.68377	7.56528	7.20503	6.89902	7.58508	7.31438	5.72833	8.13562	7.05468	9.65675	7.09829	6.74474	6.88472
geneid.51232	7.04417	7.88168	7.2233	8.07473	7.75412	7.96249	5.44113	6.3031	7.977	8.94001	8.56377	7.05996	9.84935	8.33773	7.19683	6.95005	9.97427	5.90385	7.31692	7.42822	8.20663	9.08535	6.817	7.00374	8.71868	8.11324	7.19616	6.65815	5.98755	7.42577	8.82434	8.21481	7.21538	7.69035	7.90565	7.41017	6.6093	7.03284	7.36292	4.28879	6.5861	6.46416	6.95114	6.82103	6.95354	6.41359	6.92833	5.57682	6.05822
geneid.2055	7.3344	7.09262	6.44459	7.54744	7.4646	6.33252	8.18304	7.69789	9.3565	8.27283	7.51356	8.41489	7.8161	8.5655	7.76057	5.81862	7.74479	8.65392	6.20153	7.93329	6.28941	7.5171	7.86289	8.13163	7.67394	7.17126	7.82057	8.9728	8.10197	9.15495	8.32001	7.2615	9.4171	6.34044	8.73755	9.04068	8.85952	8.85108	7.74904	8.9837	8.02368	8.82539	8.10178	8.83676	8.96029	8.20267	9.18604	8.6195	7.93187
geneid.6301	7.58516	8.94205	7.65781	8.74746	9.83343	9.05968	6.40531	6.40441	7.48082	8.18532	7.9311	7.51905	8.61988	8.57886	7.47363	7.73153	7.97431	6.78566	8.26829	7.59951	8.50702	8.67604	6.8686	8.51197	8.13874	8.58223	8.58422	7.63834	8.99311	6.66805	8.29596	8.12491	7.41117	6.86419	7.80037	7.74802	6.03263	7.47693	8.29838	8.61751	8.03567	6.8901	8.37035	7.57657	8.24721	7.82406	7.48805	7.69115	7.06951
geneid.23428	7.57814	8.80247	8.51444	8.49256	10.3709	9.92029	9.93616	8.54503	10.3041	9.6147	8.57752	8.49831	9.93694	9.84867	9.11511	10.4661	8.71309	10.1914	9.76638	9.9239	8.54493	9.4727	9.5256	9.81404	9.43049	10.2023	12.0405	9.16912	9.77423	8.53435	9.18371	8.96192	10.5578	8.43299	9.56608	10.1495	8.8303	10.3836	11.2654	8.52941	8.48221	11.5791	9.18025	8.97543	9.66132	12.2309	9.51327	11.0198	9.8798
geneid.91368	5.87559	5.22925	5.09398	4.79079	5.43634	5.08632	5.82543	5.88618	4.55309	4.22873	5.36923	6.10015	4.86787	5.05707	5.13946	6.31786	4.63652	4.79755	5.6893	5.21317	5.37164	5.053	5.82972	4.41775	6.07016	4.63128	5.69999	5.53847	6.14108	4.90798	5.41522	5.78608	5.94353	5.18747	4.88633	4.35495	6.04617	5.55287	5.89659	5.49148	4.89571	4.31154	4.70424	6.56627	5.07115	6.18331	4.73762	6.26737	5.31515
geneid.65258	7.00196	8.03799	7.32911	7.3516	7.46191	6.95683	7.1495	6.19174	7.02295	7.59799	7.60803	6.77209	7.22379	7.56828	7.39983	8.47157	7.55376	6.8142	7.49453	7.6929	7.3348	7.14291	7.29832	7.32519	8.35564	7.70335	5.73254	7.18292	6.17021	7.70384	7.75785	7.34779	7.24838	6.93647	6.96004	6.94449	8.30507	7.08639	8.7089	6.00435	7.02743	6.97257	6.98965	7.198	7.26305	7.01752	6.6696	6.10153	6.94625
geneid.10642	3.87306	5.11034	3.72182	3.55122	2.57432	7.6081	5.54228	5.48405	3.61158	3.30469	3.16949	7.03399	3.48951	3.37188	3.44029	3.71312	3.153	4.36569	4.22046	2.98262	8.63846	2.63248	6.0919	4.29174	8.34105	3.94539	8.19103	4.66173	4.27764	8.81977	3.57649	3.52876	4.70464	7.86669	3.35588	4.05059	7.53763	5.55014	4.63718	3.8974	5.0395	7.92704	4.23285	4.39911	3.99407	3.57278	3.86303	9.99932	3.85485
geneid.80232	7.75364	7.51712	7.5407	8.49211	8.72175	8.07137	7.69189	6.96889	6.99255	7.19003	7.80442	6.702	7.55804	7.47324	7.41627	8.25416	7.62618	6.74111	7.56365	7.21623	7.65645	7.78285	7.44707	7.4875	7.69816	8.00026	6.74082	6.76192	7.60681	7.226	7.21507	7.82584	7.42235	7.07723	7.02715	6.71163	6.33525	6.17488	7.25056	5.25415	5.34438	5.77272	6.96522	7.66097	6.41306	6.4677	7.44711	7.0242	6.91799
geneid.51377	7.34208	6.33237	6.90037	7.27725	7.15282	6.5883	5.64144	5.57656	4.19021	5.16632	6.38851	5.61175	5.48885	5.28303	5.91292	7.51585	6.10341	3.97962	6.98511	6.14882	6.76078	6.36556	5.48127	5.6453	6.84625	6.76626	7.16285	4.97113	7.39307	6.28184	4.69572	5.88331	6.35094	7.1126	4.83091	5.53559	5.30485	4.31421	6.60106	5.73929	5.95193	3.94238	4.89848	6.00565	4.69992	6.26259	4.38018	7.23144	6.25236
geneid.5046	6.52273	6.64821	7.49042	7.91127	7.07554	7.29626	8.19652	5.98818	6.92705	6.92783	8.60579	7.22019	7.72187	6.40968	7.11238	7.14011	8.33025	6.71807	6.27708	7.76914	6.80941	7.62624	6.78659	7.57044	9.25239	8.9755	7.12348	6.85282	4.03339	7.22163	6.60928	8.27541	6.15779	8.68707	6.95211	6.60251	5.71089	5.8171	7.20009	4.147	7.52577	6.5257	8.74365	7.77346	6.81423	5.56937	7.03677	5.91245	7.39077
geneid.51372	9.35081	9.8788	10.3591	9.25256	8.71479	9.08811	9.77682	9.90715	10.3225	9.55215	9.29888	9.22804	8.99196	8.31418	9.10191	8.101	10.0039	10.5009	7.59993	9.41496	9.18375	9.65487	8.88015	8.57752	10.3981	8.62724	8.19083	9.43765	10.5772	8.98149	9.66125	9.8353	9.05787	10.2266	9.17527	9.31023	9.65025	9.09598	8.79266	10.1904	10.5718	9.84179	10.1463	9.8274	9.94785	7.90767	10.298	9.70485	9.67035
geneid.113540	4.70241	5.60699	5.41322	5.51681	4.62469	4.81712	7.32592	6.88659	5.93585	5.26074	6.44013	9.00813	5.00518	6.06158	6.28672	5.07418	5.27369	4.81944	6.10374	5.88665	5.38403	5.16381	8.08816	5.27568	5.74488	5.01883	5.84206	6.59077	4.66724	4.56811	4.87128	5.9894	4.78044	4.72067	4.24038	5.59494	7.35264	4.9401	4.30649	5.27777	5.7082	5.30297	5.58658	5.08258	4.89081	4.81486	4.88733	6.18881	5.55581
geneid.6711	3.78373	5.36444	5.57264	5.63016	5.26676	6.09296	4.259	4.91783	6.22404	5.9884	5.30336	5.21866	6.39692	6.50256	5.23635	5.02901	6.5162	5.63064	4.03834	4.75745	5.57409	5.78802	4.51327	5.22485	5.50527	5.90332	4.73574	5.16439	4.95341	4.24113	8.31914	5.71311	4.0489	4.71809	5.81298	6.06381	5.16393	3.7283	4.7709	4.12699	4.51339	4.39203	6.12181	4.89123	6.19148	4.81647	5.03934	3.4315	5.25339
geneid.55667	8.99044	8.82724	10.473	10.0374	10.0019	9.28503	8.14854	7.60539	9.31168	9.08966	9.40056	8.34206	9.23729	8.92943	8.43047	9.22612	10.1531	8.72448	9.09595	8.60153	9.29645	9.57986	8.73148	9.25413	9.2697	9.53072	8.41156	9.84192	8.54313	8.81617	9.60029	9.69023	9.10701	8.20933	9.46236	8.82805	8.36468	8.84011	8.01965	8.38167	8.36859	8.25989	9.66675	9.16335	9.02284	7.62383	9.2382	9.47354	8.24199
geneid.1997	8.0416	9.24444	9.2628	9.5127	9.5743	9.05216	7.65686	7.78636	7.97044	8.69375	9.56942	7.99913	9.41596	8.55639	8.48507	9.1145	9.5739	8.33445	8.64507	9.14173	9.24385	9.11948	8.37474	8.96793	9.14456	8.79091	7.80896	7.86883	9.06808	7.99615	8.55566	9.56955	8.46072	9.25075	8.74035	8.1429	7.53715	7.66167	7.96798	7.26133	8.76749	7.87168	8.89002	7.66672	7.95315	7.93652	7.94066	6.72972	8.55272
geneid.51691	5.99115	6.61464	6.9943	6.95825	7.16021	7.43067	5.39887	4.68613	4.72692	6.31769	6.3504	6.2959	6.32	5.61049	5.84091	6.93973	6.85379	4.50369	6.94972	6.43032	6.70449	6.86072	5.82611	5.95879	6.49449	6.27607	6.81528	4.96298	6.34049	4.58701	5.89835	6.70091	5.79371	7.40975	5.83371	5.38778	5.064	6.15206	6.49609	5.6489	6.38995	4.73487	6.02433	5.87671	5.43072	6.09699	4.1416	6.06096	4.06461
geneid.9644	6.9659	6.53664	5.48615	7.53089	6.79462	6.78827	5.25334	5.32715	5.154	7.31194	6.70872	7.14583	7.29973	6.12667	6.54069	6.07401	6.88891	6.11564	6.25799	5.7696	6.00419	7.17863	6.5728	6.57616	5.9977	7.21904	6.83268	5.87003	7.76078	6.04505	5.5842	6.34069	6.83797	6.37618	6.26326	6.63565	8.55733	4.28528	5.81414	8.46485	5.84885	5.50482	5.69972	6.63536	6.2374	6.33082	5.73299	8.09866	6.10452
geneid.114991	8.55945	7.42224	7.41861	7.2382	8.05424	8.2565	8.62001	8.83408	7.35703	7.71775	7.84645	7.77615	7.59408	7.19068	7.67556	6.96805	7.72626	8.48184	8.16178	7.67942	7.97777	7.78474	8.40631	7.82152	8.61535	7.7986	7.29556	8.46792	8.3215	7.92737	8.25452	7.43019	8.56462	8.10652	7.68496	8.06199	7.72837	8.24443	8.28556	9.06561	8.23296	8.57783	8.24635	8.18132	8.27989	6.89291	8.28068	8.57778	7.20586
geneid.25798	10.9471	10.6842	10.5605	10.1275	9.6209	9.27659	10.0528	9.23578	10.6778	10.7065	10.0243	10.8185	10.413	10.732	11.1112	10.503	10.0862	10.4573	10.4003	10.3862	10.2017	10.4075	10.7127	10.5894	10.4352	10.5909	10.8002	10.0755	9.54837	10.4071	10.8173	10.3293	10.4467	10.3393	10.4164	10.2448	11.1689	11.1365	10.4303	10.0217	9.55288	10.0863	10.6574	10.4614	10.7873	10.5255	10.5794	10.3642	10.5127
geneid.114882	9.94314	10.9027	11.3781	11.2493	10.8936	11.6437	9.1008	9.07033	9.43676	10.366	11.2831	9.72989	11.017	9.94367	9.84362	10.1612	11.2435	9.34181	10.161	10.0966	11.1065	11.0128	9.62433	10.2349	10.2614	10.6964	10.4683	9.6341	10.1932	9.32198	10.931	11.0775	10.0191	10.0005	11.0027	9.68989	9.15157	8.82014	10.0383	9.23915	10.3742	8.54161	10.5282	9.21675	9.88031	8.99676	9.51035	8.87064	9.91071
geneid.5074	7.35765	7.69271	8.35793	8.74184	7.70391	8.19729	7.87625	7.14543	6.04545	8.02767	7.222	8.06026	6.18508	6.55577	7.49686	7.71768	7.60378	6.60553	8.76646	8.28643	8.75125	7.54096	7.40226	8.0602	8.14788	7.42917	8.82121	6.72323	7.81799	6.93677	7.5201	6.93682	7.87559	8.13472	6.24311	7.55492	7.26075	7.34552	8.49298	7.76425	8.60568	6.69681	7.65187	8.43123	6.69576	7.35948	7.98692	8.02402	7.07117
geneid.6645	7.80477	9.19001	8.84518	9.19276	9.11313	8.69746	7.18827	7.14257	8.25707	8.67717	9.35234	8.62935	9.67846	8.85216	8.4671	8.39244	9.52555	7.75581	7.96255	8.57954	8.87904	8.74535	8.05144	8.05818	8.73968	8.83543	8.48144	7.43434	8.11154	7.52158	8.96699	9.25163	7.87705	9.18237	8.4572	8.47608	7.03718	6.67206	8.30227	7.79327	8.60363	7.24966	8.44455	7.48785	8.02814	8.26146	8.33408	6.27348	7.99965
geneid.51284	5.55509	8.02399	8.25852	6.75186	6.4433	6.4071	5.67191	7.49636	6.85282	7.66923	8.16826	4.15426	7.22813	7.25658	7.92446	6.75142	7.60484	8.01769	5.55952	5.85123	7.06779	7.91424	7.07276	7.47646	7.10664	6.57332	3.0653	7.05485	3.72393	4.48853	7.10908	7.50238	5.54662	4.88016	7.04554	7.30233	5.59642	6.22919	4.44297	4.96589	4.8381	6.13214	6.83328	6.80863	6.78087	6.48313	7.18519	5.14121	6.79929
geneid.9057	5.73401	6.49739	6.11817	6.23371	5.73629	5.51132	5.67567	5.51973	5.59944	5.57324	5.67403	5.91357	5.40848	5.93206	5.59683	5.92101	5.82106	5.81582	4.59338	5.69122	5.78943	5.76132	5.22048	4.75465	6.14519	5.14338	6.28218	4.83562	5.06227	4.94395	5.53911	5.7417	4.78048	5.89861	4.80258	5.25768	6.17222	5.51048	5.3931	5.61338	4.62387	4.87896	5.76356	5.69845	5.79362	4.59209	5.55817	5.58252	5.73484
geneid.23339	5.8867	5.48868	5.82142	6.79421	6.29308	6.34515	6.96042	5.86006	6.96351	7.15634	6.59826	6.98538	7.15568	6.77312	6.85926	6.28912	6.67417	6.87512	6.21255	6.85317	6.34403	6.39804	6.66914	6.50303	6.15553	6.93498	6.65367	6.85466	5.74043	7.19569	7.03248	6.02478	6.8309	6.19161	7.3376	6.94703	6.9356	6.33639	7.03547	6.36898	6.80201	6.71835	6.66574	6.27445	7.09785	6.37247	7.08534	6.87747	6.77641
geneid.167227	4.94915	6.91176	7.01474	6.89162	7.28397	7.14368	6.25577	6.35866	5.18709	6.78484	7.14427	6.77763	6.71825	6.55305	5.65639	6.68982	7.49159	5.89286	7.1409	6.8167	7.22827	6.95771	6.27024	6.5264	6.32165	6.73436	5.34934	4.38495	6.60635	4.95598	6.38953	6.56498	5.38601	5.95619	5.42006	5.85029	5.08614	5.80207	6.10075	5.33508	5.47345	4.84007	6.1572	5.26246	5.65419	6.11306	5.48069	6.41766	6.52353
geneid.10603	3.90752	4.24207	3.70445	3.63886	3.35991	3.46749	3.86941	3.6213	4.04158	3.47998	3.57175	3.78369	3.72084	3.77809	3.48264	3.95473	3.67666	3.69924	3.4685	4.08902	3.54825	3.69162	3.86765	3.61271	3.48164	3.76896	4.64251	3.87894	3.79815	3.74204	4.17036	3.93166	4.39522	3.83086	4.03594	3.89707	3.8684	3.35156	3.61754	4.19953	3.63763	3.50292	3.71751	3.83397	4.14405	4.41792	3.6515	4.00519	3.84087
geneid.11044	10.002	10.2234	10.0887	10.8812	10.2998	10.5316	10.255	10.0221	10.2189	10.2084	10.1276	10.6843	10.3059	10.4098	9.77412	10.3062	10.0687	9.67506	11.1327	10.4396	10.2811	10.1163	9.43761	10.9005	10.5588	10.1967	10.6877	9.21762	9.98662	9.75113	9.84175	10.0127	10.2588	10.9489	9.7661	10.1267	10.063	10.7291	10.2866	10.808	10.9224	10.1098	10.1451	9.95026	9.70328	9.99216	9.96558	11.2083	9.83056
geneid.118	6.01614	6.11267	6.19147	6.67738	6.7291	6.56842	6.04588	5.97348	6.41525	6.74477	7.00635	7.16514	7.47672	6.79396	6.5471	6.79473	6.96625	5.86321	6.55336	6.5201	6.65887	7.31782	6.41871	6.29336	6.56423	6.76665	6.12691	6.92316	5.62874	6.67277	7.00216	6.57643	6.3289	6.14608	6.12841	6.35551	6.11224	5.82177	5.87099	5.94785	5.46666	6.45331	6.27987	6.05026	6.41637	5.56383	6.75794	5.14899	6.14932
geneid.286	6.73236	4.95164	8.70744	5.0315	4.39202	6.14558	3.43533	5.68501	6.50777	3.94202	5.87281	5.24398	5.75015	5.46299	5.18473	4.91476	7.34384	6.46991	5.54454	6.42684	6.79346	4.78683	4.79359	3.78083	4.87757	3.56669	4.90722	5.58631	4.98903	7.8347	5.19236	5.15432	6.92497	4.3086	5.7895	6.21832	4.77648	9.30018	3.9639	7.99265	3.74686	5.57796	4.6419	3.96522	6.12657	5.43654	5.84153	5.76371	5.8912
geneid.256309	3.28709	2.89871	3.51268	3.79955	4.15708	4.16221	3.2905	3.09739	2.60259	4.4225	2.71599	4.10951	2.50672	3.31937	2.7257	3.22957	4.47906	3.17438	4.44656	5.10704	3.40799	3.92291	3.53836	4.52864	2.57148	3.80677	2.62408	4.43568	5.45897	3.02375	3.18452	3.36503	3.73617	2.67043	4.20526	2.60557	3.33688	4.44869	2.68885	3.43421	2.59636	2.4303	3.8331	3.85882	3.04509	2.58417	3.03814	4.67349	4.19132
geneid.27183	7.79007	7.05416	6.97261	6.7899	7.42687	6.9821	7.69109	7.23637	7.81384	7.25596	7.7482	8.54946	7.86242	7.19243	7.70711	7.62211	7.64141	7.24997	7.03256	7.40708	8.03265	7.47236	7.7086	7.12061	7.52742	7.23413	7.42325	8.09896	8.26876	7.77287	8.1009	7.58099	7.89142	7.94151	7.7178	7.78151	9.31521	7.14229	7.90382	7.82192	7.5083	7.61274	7.29904	7.73904	7.62061	7.84396	7.30602	8.24732	7.67105
geneid.4715	10.8257	11.1579	11.4938	11.0361	11.2495	10.8504	11.8989	11.5534	11.033	10.7297	10.9404	11.2228	11.1865	10.8728	10.5785	11.7525	10.9508	10.9106	11.2901	10.9066	12.0654	10.9755	11.4074	11.4133	11.3206	12.0877	12.1627	11.3408	11.9496	11.393	10.7197	10.9874	11.3254	11.2409	10.5436	10.9192	11.573	11.1262	11.3739	11.5117	11.2624	11.291	11.0276	11.4758	10.9635	11.3255	10.8934	12.2332	10.9124
geneid.5052	12.2293	11.6905	11.8614	12.3882	11.8036	11.4403	11.9945	11.2681	11.2262	10.8789	11.555	11.0234	11.0613	11.2444	11.3933	11.8169	11.3981	11.4297	11.4432	11.0497	11.7801	11.3351	11.2822	11.9198	12.1083	12.1713	11.6551	11.2184	11.433	11.6007	11.0225	11.0963	10.8103	11.0833	11.0783	10.8977	11.1653	12.2217	12.3575	11.0687	11.7926	11.701	11.423	11.8966	11.0002	11.9012	10.8703	11.7417	11.1717
geneid.23168	6.16959	6.6099	7.002	7.33005	7.23855	6.69232	6.65091	5.75446	5.70011	6.29502	7.03339	6.4816	6.9437	6.5705	6.03764	7.03643	6.95113	6.02038	6.17163	6.92903	6.71596	6.91541	6.30096	6.10924	7.29545	6.80042	7.02302	7.02864	6.3887	6.63731	6.90348	6.62517	6.11263	6.44686	6.93925	7.21858	6.41729	6.31439	6.33839	6.38355	6.47188	6.33899	6.17665	6.09276	6.31921	5.7776	6.07822	6.34567	6.63419
geneid.3759	8.52731	7.95078	9.21903	9.78075	8.28012	9.03814	7.78729	7.9991	10.283	10.6222	9.78752	7.85985	8.99539	10.2405	9.19928	8.1908	8.69702	9.56693	8.20696	7.49565	9.49782	9.66755	8.9261	8.44566	9.08797	8.48999	7.19676	8.26969	7.21231	8.66723	8.92613	8.74051	7.85788	9.74034	9.43284	9.73579	8.00283	7.34311	10.8601	7.32307	9.79984	10.1138	8.63039	10.3089	9.10798	10.261	8.97146	7.45546	9.52087
geneid.483	9.68102	9.24905	9.93084	9.39119	9.08651	10.8089	8.68284	9.44491	10.0242	9.69316	9.70928	9.456	9.33494	9.89381	9.49034	9.82893	9.18551	9.92501	9.28542	8.5204	9.96428	9.57705	9.90426	8.86392	8.92005	8.96826	10.7289	8.75309	9.55824	9.57848	9.69153	8.91147	8.66729	10.6359	9.71591	9.89706	9.53757	9.21484	11.2533	10.4468	11.7602	11.552	9.05615	9.31043	9.50301	11.3484	8.97121	9.774	9.84744
geneid.5126	2.29855	5.23887	2.87723	2.82244	6.81967	3.57292	2.41368	3.00354	4.10959	6.26474	4.13243	2.43761	5.66996	4.51509	2.60418	2.85674	4.95215	2.98623	3.35726	3.31495	2.95854	4.25688	2.49646	8.4805	8.34993	9.25893	2.69971	3.34071	8.25691	4.51457	4.045	4.9357	3.68016	2.5032	6.83503	4.0979	2.88686	3.06394	2.35464	2.52983	2.71316	4.93791	3.12273	7.18718	4.10702	2.946	4.67958	2.2724	3.04427
geneid.6710	7.06639	7.35602	7.697	6.63486	9.80355	6.49123	8.82287	9.39558	7.52599	7.43007	6.45777	7.9717	7.90437	7.24506	6.84897	7.19063	7.07557	7.37588	7.24625	7.54289	6.89758	9.15624	8.77228	7.9668	6.87119	7.02331	8.22744	7.92923	9.31363	7.78995	7.72175	8.26213	7.84556	7.57177	7.75709	7.96621	8.80836	8.07978	7.70366	9.59285	8.24317	8.18512	7.43995	7.78687	8.27711	8.11597	8.65071	8.77018	7.33269
geneid.29114	4.7357	4.77573	6.10777	4.73182	4.49754	7.38439	4.60575	4.62687	5.13211	4.57719	4.84059	5.54052	4.84358	4.59173	5.09649	4.69865	4.59078	5.50649	4.75949	4.76751	5.09525	4.62606	4.75224	4.1751	4.59456	4.46946	8.2339	4.69577	6.22665	4.97014	4.89071	4.77948	5.56903	5.64887	5.38446	3.89469	4.49695	4.56038	4.80259	8.95474	5.51911	5.51388	4.68989	4.86633	4.68407	5.17246	4.88653	8.05306	5.61826
geneid.54832	2.09735	3.91726	3.65318	2.65409	3.06606	2.78813	2.47703	2.28584	2.39338	2.52032	2.668	2.60982	2.71437	2.62196	2.21823	2.55432	3.34146	2.49538	2.21814	2.67031	2.79851	2.69726	2.1244	2.36855	2.77395	2.79203	2.73126	2.4893	2.32328	2.38623	2.58886	2.7472	2.21894	2.71871	2.68943	2.32454	1.95907	2.43482	2.62999	2.29362	3.3624	1.82948	2.33442	2.54915	2.26028	2.09834	2.40741	1.98527	2.43036
geneid.27430	10.6598	10.8026	11.432	10.9626	11.5778	11.5677	10.7836	11.1785	10.1177	11.0439	11.513	10.7575	11.1188	11.0749	11.0316	11.1633	11.524	10.8721	11.0894	11.1277	11.223	11.3333	10.83	10.529	11.4823	11.3633	10.7562	10.4697	10.6894	9.86556	11.1953	11.4717	10.5691	10.9692	10.8244	10.5378	10.3196	10.5398	10.728	9.96942	10.2301	10.5407	11.1157	10.8882	10.735	10.259	10.5257	9.95387	10.8483
geneid.51186	8.0571	8.46434	8.26062	9.34349	8.07555	9.33451	8.4232	8.87423	8.33343	8.27855	8.32622	8.70441	8.40969	8.31406	8.46395	9.24709	8.16489	8.41326	8.40232	8.38977	8.7373	8.55291	8.64533	8.36553	8.73912	8.27221	9.18363	7.37336	6.61564	8.92387	7.90293	8.15694	8.02767	8.74389	8.1864	8.38125	8.45401	9.59124	9.50545	6.71534	8.9861	8.86274	8.2432	8.53041	8.33042	9.19551	7.88886	6.63549	8.70525
geneid.6415	9.99666	11.0718	10.9321	10.0085	11.9458	9.88037	11.4778	9.86811	10.6912	10.4581	9.80134	10.247	10.7383	10.4722	10.8594	10.5053	10.2528	10.136	10.2691	11.2463	10.3323	10.8166	10.6711	10.5786	10.5607	11.1479	11.2557	10.7306	9.35641	10.1697	10.2321	10.8631	10.1745	10.0577	10.4132	10.2947	10.2078	10.108	9.74882	10.1128	9.9106	10.7204	11.1884	10.5886	10.2986	9.88706	10.4344	9.70291	10.2084
geneid.2926	8.74908	8.42409	6.86262	8.15938	8.57479	8.3584	7.90945	7.4921	8.32766	7.81461	7.56538	8.39194	7.86345	8.11415	7.2219	7.11016	8.07913	7.70665	7.76039	8.30069	7.66575	8.5101	7.35558	8.41735	8.92419	8.65813	6.93081	8.41154	8.1804	8.37172	7.98796	7.79161	9.05566	8.68314	7.39563	7.73316	8.43262	8.76936	8.30419	8.62063	7.24605	7.30343	8.03958	8.80496	8.11762	7.39777	8.15459	8.21708	7.88119
geneid.10999	8.1334	8.07608	8.06314	7.94394	7.49231	6.76493	7.55415	8.05113	8.16662	7.57717	7.81607	8.52469	8.07645	7.80605	7.97001	8.42673	7.94044	7.64298	8.21316	7.38012	8.39332	7.61583	8.07934	7.5331	8.27055	8.55399	8.88048	8.86258	7.4644	8.66952	7.2182	7.4524	7.94732	8.48709	7.20991	7.85639	9.04031	8.4284	7.79204	9.37596	7.50626	8.60567	7.68194	7.92374	7.94378	7.2226	8.2881	8.8236	7.93544
geneid.54491	6.70838	8.02355	7.12236	6.46917	7.46032	7.00208	8.33561	8.42239	8.62327	8.40269	7.96056	6.283	8.54739	8.94388	7.62969	7.60183	7.63061	7.94102	10.3738	7.77478	6.93157	8.01188	7.54886	7.83771	8.2476	8.4071	5.41759	8.34084	10.3128	6.92122	10.0203	8.16704	8.70578	5.4338	7.40183	8.18184	8.01337	7.30579	4.93825	9.6253	6.72266	7.84606	8.90017	7.58988	8.72154	6.57537	8.03591	11.0282	8.883
geneid.10606	6.7929	6.17221	7.30126	7.39004	7.40706	7.10971	5.74135	6.41891	5.48818	5.34614	6.51321	6.84789	6.18477	5.38911	6.35978	7.71747	6.04434	5.37953	7.81932	5.56582	7.78894	6.79758	6.88351	6.1854	7.01854	7.4291	8.12325	6.19308	7.41531	6.97614	5.33544	6.17421	6.19981	6.50267	5.05454	5.62287	7.17278	7.7805	7.14666	6.85782	7.64012	6.93029	5.55818	6.83676	5.07792	6.8585	4.31385	7.68341	5.95653
geneid.6206	12.6205	12.5623	12.3519	12.0869	11.9864	12.2273	12.1296	12.4441	12.7252	12.2984	12.4328	12.3997	12.2852	12.7034	12.1122	12.5958	12.6761	12.5169	12.4767	12.7083	12.2499	12.2407	12.1767	12.4328	12.3684	12.5385	12.3914	12.2737	12.3902	12.4109	12.2537	12.6288	12.3386	12.4348	12.4515	12.5013	12.2475	12.4494	12.3305	12.0671	12.0546	12.4782	12.5152	12.3503	12.3002	12.6055	12.416	12.5733	12.4018
geneid.10000	5.11769	5.04563	5.19745	5.93506	6.09836	7.80941	3.60859	5.43384	6.31027	5.55033	6.1902	5.85432	6.6417	5.62002	5.50522	4.7154	6.62052	5.85217	5.08929	4.93516	4.91004	7.04862	4.92026	5.30419	4.95482	5.14388	5.03521	5.35302	4.68372	5.18783	6.26485	6.13056	6.12276	4.14833	6.8541	6.80093	6.85979	5.73081	6.75363	4.32348	4.51568	5.38917	5.13097	6.30404	6.16739	5.08833	5.65897	8.47658	5.99006
geneid.10109	9.49222	8.88756	9.61199	9.43859	8.87268	9.38292	8.80333	9.6141	9.25993	9.04764	9.11763	9.15235	8.83844	9.16425	9.09588	8.55474	9.07448	10.0374	9.2978	8.50012	8.70698	8.94139	9.06125	8.81815	9.14405	8.99778	9.42536	9.28614	9.59043	9.40191	9.35347	9.09824	8.73659	9.74728	9.33625	9.5501	9.48009	9.13623	9.37917	9.46122	9.67105	10.0407	9.38085	9.23335	9.2403	9.34187	8.85296	8.42579	9.59363
geneid.221078	6.53389	6.22926	6.8505	6.7135	7.35336	5.94274	5.60459	5.50438	6.54483	6.98664	6.07726	6.26296	6.34766	6.87333	6.18738	7.09027	5.82011	5.46246	6.7547	7.10895	6.9423	6.22014	5.95932	5.73604	6.0438	6.65265	7.42724	5.07427	7.39292	6.00089	5.65897	6.0674	5.76203	7.2511	6.33022	5.86844	6.72541	5.61402	6.47706	6.1782	6.04904	5.70777	6.66895	6.19425	5.43854	5.86796	6.25501	7.41819	6.55735
geneid.9967	5.93473	6.0423	6.24882	5.81166	6.25743	6.07277	5.84777	5.34764	6.10026	5.38403	6.09778	6.26386	6.12114	5.83157	6.23912	6.14536	6.02024	5.74621	6.39328	6.05198	6.82159	6.05465	6.11806	5.50343	6.54988	6.28697	7.22498	5.78256	6.14829	5.64199	5.44002	6.29002	5.47942	6.43144	5.16321	4.9306	6.15393	5.77511	6.05044	5.73474	6.98107	6.62597	5.50919	6.26671	4.98585	6.41804	5.83407	6.04695	6.07382
geneid.56833	10.1212	9.57121	9.86201	8.53923	7.78892	8.06937	7.82902	9.25682	10.1428	9.39679	10.3517	9.3745	9.10454	10.291	10.5873	8.27438	8.28206	9.41543	7.75171	8.65046	9.30497	9.13321	10.0412	8.90638	8.81471	8.05405	7.22587	9.85207	6.91579	7.72066	8.51326	10.2317	7.46036	6.82818	9.02412	9.21746	9.312	10.3751	6.91494	9.02222	6.88155	9.6768	9.03122	8.81236	10.225	9.43251	9.25499	8.84301	10.5053
geneid.286190	2.92095	2.56115	2.80678	2.86613	2.34514	2.30693	3.60031	3.22915	3.71956	2.58723	3.17552	2.91958	2.77103	2.68349	2.76613	2.5415	2.49352	2.95972	3.79074	3.17303	2.8127	2.35915	2.39155	2.32947	2.54613	2.98209	2.84211	3.84576	2.57858	3.60992	2.39897	2.87082	3.21155	2.71599	2.73453	3.13367	3.14294	2.6053	2.49294	2.97996	3.1399	3.63265	3.07075	4.13575	3.16839	2.76652	2.49223	2.57373	2.33793
geneid.202243	6.73534	7.10371	7.08255	7.42492	8.56014	7.07752	7.05556	7.16035	6.12858	7.49519	7.38477	6.63641	7.13343	6.68574	7.08297	8.16112	7.72163	6.70638	8.55335	8.31645	7.19547	6.93493	7.39128	6.88832	7.49761	8.48206	4.93275	6.93233	6.82119	6.63364	6.28696	7.20273	7.40204	6.39115	7.25196	6.96662	6.7793	7.25932	6.57944	5.64037	5.27155	4.84757	6.82527	6.71896	6.56411	6.63281	6.86997	7.319	6.25832
geneid.92154	5.03062	7.04063	6.44986	7.33028	7.35816	7.21096	7.08195	6.62908	6.60402	7.2855	6.33376	7.85731	6.28839	6.48294	6.35886	6.31558	6.96468	7.17038	5.99189	6.34661	6.16212	6.4172	6.81213	6.52475	5.94956	6.06351	7.62197	7.72192	6.16067	6.15251	6.47505	6.17244	7.28339	8.38672	6.40558	6.34926	7.40523	5.65461	6.51777	7.90526	6.16784	6.53583	7.51795	7.58037	6.13772	6.83799	7.84047	6.44856	6.33455
geneid.10455	8.84713	8.25823	8.38488	8.39356	8.72677	8.37994	8.51286	9.03073	8.46169	8.25334	8.24782	8.95014	8.39926	8.14954	8.3224	7.6158	8.89007	8.62946	8.11058	8.26295	9.33953	8.48955	7.86389	7.79123	8.7436	8.11473	7.99421	8.28324	9.16027	9.04347	8.7808	8.36357	7.93629	8.89245	8.60968	8.35365	8.94773	9.174	7.46118	6.34296	8.94591	8.80786	8.43213	8.64767	8.23398	9.48444	8.00726	7.89852	8.56208
geneid.6383	8.87962	8.63667	10.1102	9.3278	8.92585	10.7387	9.8894	9.36433	9.79522	9.48929	8.86227	10.0647	8.65213	8.64329	9.18628	9.56967	9.07746	8.64456	9.30436	8.25895	8.56102	9.01371	9.7105	8.63136	8.54595	8.02863	10.5459	9.35717	8.07372	8.94653	9.58995	8.59969	9.75838	8.28763	9.70606	9.91045	10.1023	9.3151	7.45236	8.88418	8.75391	10.4911	8.64545	10.3838	9.00452	8.15161	9.10098	10.4098	9.39989
geneid.7328	7.68596	6.7056	7.89054	8.21191	6.85483	7.59797	7.42761	6.89472	6.89813	6.54548	6.63413	7.68512	6.33488	5.51685	7.03621	8.23625	6.33066	6.31297	7.71279	7.17671	6.86842	6.81806	7.67813	7.05336	6.86424	6.89654	8.27136	7.39563	6.62624	7.70378	6.8208	6.94747	6.33417	7.48873	6.87948	6.8038	8.35313	8.0193	7.37133	5.98882	7.1013	6.14148	6.53277	7.13196	5.91365	7.60937	5.515	6.26249	6.9821
geneid.821	8.28965	8.73013	7.88134	8.22848	9.09299	8.43051	7.39103	7.48167	6.73319	7.24873	7.80859	7.43071	8.15292	6.89603	7.2327	8.24942	8.02813	7.0035	8.05688	7.09832	7.74726	7.76578	6.84467	6.45173	7.80782	8.38791	7.11473	6.91017	8.0895	7.84265	7.63388	7.5554	7.56217	6.68195	7.36658	7.3155	7.43822	7.22644	8.04616	7.63741	7.66155	6.69802	7.35041	7.23981	6.49765	6.67491	6.82292	7.95864	6.79823
geneid.83737	7.30984	7.52972	8.99605	10.1497	9.69522	10.3498	7.13061	6.43283	7.83949	8.19818	9.46649	8.67215	9.16936	8.73267	7.85094	8.69003	9.26175	7.36007	8.60127	9.21993	8.95952	8.98971	8.84533	8.5584	9.16259	8.99979	9.57739	7.79748	8.47627	8.47405	8.72886	8.98832	8.30663	9.33691	8.16936	7.82365	7.64541	8.74014	8.54744	8.2371	8.27146	7.42289	8.00996	8.03053	7.8553	7.72344	7.29146	7.66297	7.99815
geneid.154810	8.98715	7.8497	7.33067	8.28311	6.56673	8.34071	8.46315	7.90676	8.55541	7.55645	7.09742	8.49495	7.47341	9.20379	8.20882	7.23391	7.57481	7.80217	6.45291	7.69836	6.76714	7.39551	7.39219	7.49995	7.36984	7.63787	8.68475	8.34861	5.64622	8.44165	8.22336	7.15672	6.82641	8.88488	7.35871	8.07373	7.81849	6.70241	7.51064	6.00559	8.41824	8.79635	7.74174	7.67535	8.1762	9.37511	7.66508	6.73619	8.35084
geneid.9784	9.13207	8.95395	9.05624	8.4943	8.31901	8.56505	9.30443	9.55292	9.38777	8.72682	9.20254	9.103	9.03483	9.01803	9.41218	8.88782	8.74213	9.40225	8.52195	8.71303	8.71658	8.85167	9.1419	8.89236	8.72132	8.6526	8.80079	9.42769	9.05665	9.16117	9.34665	9.02679	8.56734	8.97214	8.92367	9.2718	10.2632	9.06399	9.68625	8.95571	8.95786	9.42108	9.40741	8.86301	9.0721	9.08501	8.84205	9.85297	9.67916
geneid.6760	7.57814	6.4745	7.87947	7.48725	7.09418	7.05175	6.82312	7.01546	6.54989	6.43086	7.03437	7.87432	6.97957	6.702	7.15365	8.81476	6.9329	5.69827	8.15515	7.22958	8.67424	7.49918	7.02837	6.8165	6.76478	8.70524	8.0805	6.63943	7.50117	7.01784	5.80972	7.39553	7.05994	7.50343	6.50414	6.82245	7.33957	6.80221	6.54831	5.95604	7.92996	7.88079	6.1758	7.41286	5.76063	7.35252	6.11203	8.07625	7.39754
geneid.65979	8.23274	7.9734	7.99836	7.41699	8.05312	8.09263	9.07323	7.93853	8.33076	7.52242	7.45038	7.98333	7.64554	7.80521	8.02564	7.88467	7.66592	7.99722	8.49281	8.0848	7.57387	7.25297	7.9824	7.94686	7.92628	7.79664	7.86784	8.89644	7.96398	7.91459	8.23378	7.56312	7.95453	8.65156	7.94944	8.40384	8.43312	7.91066	7.66105	7.95309	8.12001	8.33495	8.16038	8.84721	8.13829	8.21575	8.41753	8.54634	7.70808
geneid.151195	5.75853	5.75017	6.51035	8.13054	5.85749	5.44052	5.32508	4.86314	5.17451	4.8513	5.54073	5.20775	4.97377	5.50866	5.53671	5.92866	5.46895	4.36399	7.65977	5.16199	6.50824	5.15452	4.56011	5.16957	5.15496	5.03197	5.85585	5.23827	5.58992	6.14571	5.33185	4.96676	4.40733	5.22636	4.81506	4.80699	6.16419	4.78846	5.35638	5.66007	4.59377	5.07067	5.61013	5.26597	4.48703	6.02222	4.38925	5.45066	4.34671
geneid.10371	8.08639	5.49977	8.94628	6.19427	5.73147	7.7413	4.23787	6.303	5.65003	4.72295	6.14025	7.16094	5.49931	4.73519	6.49952	6.04276	5.45644	5.75229	7.43476	4.04147	8.89609	5.62492	6.15049	4.26317	5.9216	4.13603	7.3153	4.71458	7.19134	4.95988	5.77386	7.00182	6.16103	7.14149	4.84667	5.18849	6.74195	3.57911	6.60106	3.08585	6.76584	4.16598	6.67648	4.17585	6.12503	5.05932	4.6824	6.63266	5.03978
geneid.4649	7.92181	8.51997	7.5286	7.84412	8.69245	7.04894	7.55546	7.6895	8.12921	8.15676	7.52447	8.16712	8.24478	8.1917	7.20943	8.05503	8.23201	7.90248	7.25525	8.60985	7.61355	8.29237	7.4936	7.39109	7.72935	8.22977	8.42187	8.05594	6.81657	7.34644	8.57651	8.1769	7.39063	7.28856	8.17164	7.93964	7.94495	7.38538	7.14215	7.62676	7.67857	7.5016	8.48135	7.75064	8.15888	7.79821	8.42595	6.61638	7.9027
geneid.51700	7.76247	8.93626	7.85791	9.58092	8.6276	9.57764	8.94699	9.22091	8.56469	8.42039	8.2433	9.49429	7.92432	8.07693	9.19982	8.60102	8.28461	9.12192	9.24255	8.31648	8.06523	7.61336	8.80896	8.16566	8.47163	8.4439	6.67697	8.47923	8.75214	7.9449	8.49649	7.92247	7.21694	9.59649	7.85734	8.34231	7.83419	10.6512	10.9764	7.31065	10.3197	10.2246	8.77617	7.78779	8.87551	10.9642	8.46077	7.07527	8.59104
geneid.84905	8.22125	8.08735	6.79757	6.94321	6.26877	6.0815	7.09074	6.94418	6.5127	6.44113	6.58213	6.55729	5.7914	6.10881	6.69513	7.28239	6.53615	6.7752	6.79807	7.22601	6.99651	7.01805	7.91333	7.11766	6.70941	6.46913	6.5241	8.03823	6.86699	7.07716	6.34282	6.62948	6.24565	7.12036	6.11951	6.59371	7.19793	7.32444	6.44526	7.03825	6.25567	6.06419	6.44883	6.99272	7.40309	6.63281	6.79338	7.05902	6.77496
geneid.100506802	6.19352	6.37202	6.13504	6.19803	5.45575	5.46592	5.99605	6.08989	6.45617	5.98031	5.88414	6.14784	6.33365	6.63206	5.74847	5.35723	6.48201	6.34294	5.63871	7.52247	6.23732	6.18944	5.40547	6.02835	5.98951	5.76552	5.31599	5.70718	5.89364	4.99499	5.23278	6.84436	6.26541	5.48436	6.57865	6.46165	6.14346	5.74585	6.18362	5.78538	4.98536	5.67536	5.73329	6.58874	6.04208	5.9694	6.63578	5.97025	6.33791
geneid.3684	8.79137	8.82133	9.40921	8.58474	8.89608	8.62492	8.35325	8.83078	8.51113	9.9837	9.32285	8.67846	8.91491	8.84962	9.43986	8.69295	8.76399	9.18571	8.23062	8.2992	8.7124	9.50435	10.9796	8.94803	9.02066	8.02014	6.31632	8.42348	7.25511	7.40043	9.84829	9.2626	6.66674	8.01932	9.9975	9.55907	8.44787	8.81301	6.63214	7.32043	6.74202	8.40694	9.11413	9.07908	9.73305	8.5714	9.36182	9.38476	8.92622
geneid.1355	7.25341	6.8453	7.35644	7.36021	7.27557	6.51283	6.58515	6.51803	6.95432	6.74225	7.28734	6.8434	6.8601	6.79478	7.19923	7.53156	6.75481	6.77523	6.95132	6.61888	8.42522	6.97512	6.7565	6.80592	7.61819	7.70887	7.69659	7.52509	6.76634	7.94107	6.3986	7.09179	6.39576	7.2894	6.84421	6.9449	6.94042	6.52012	7.53253	5.96948	6.24417	6.43882	6.51252	7.48331	6.62327	6.96908	6.28953	8.10677	6.74133
geneid.85004	7.10763	7.92797	6.93267	8.46991	8.95578	8.50166	6.25304	6.81162	7.3218	8.38841	7.54909	6.82872	9.14627	7.12692	6.43786	7.05533	9.27684	7.17272	5.95873	7.79087	5.77945	8.46956	7.55059	7.15673	7.38093	8.05547	4.39584	6.17453	2.73648	5.65462	8.76949	8.40252	6.09441	5.83303	8.63905	8.45588	6.33191	3.70734	7.4798	5.44106	8.26768	6.50881	7.7596	7.08443	7.84816	5.77993	7.98469	5.02967	7.5767
geneid.84054	4.86373	4.153	4.32166	4.19156	5.21211	4.37995	5.05704	5.34928	4.81318	4.74603	4.22673	4.89735	4.76135	4.63869	4.74559	4.25312	4.47009	4.85095	5.0892	4.30991	4.43123	4.41501	4.55228	5.08385	4.68156	4.46456	4.79633	5.13294	4.95142	5.26954	5.36006	4.4969	5.32849	4.48881	5.08641	5.26908	4.93348	4.74481	4.8366	5.25916	5.01936	5.07756	4.83415	4.72623	5.47103	5.21348	5.42918	4.96564	4.51038
geneid.23451	7.70898	7.81458	8.20691	8.18138	8.95497	8.78242	7.102	7.25343	7.22739	7.51259	7.92537	7.18477	8.07911	7.50419	7.1944	7.48242	7.99053	7.11824	8.07776	7.99356	7.89389	7.88961	7.3212	7.6137	7.60161	8.00682	7.26065	7.75998	8.26509	8.21889	7.73853	8.29633	7.70817	7.43671	8.1733	7.0696	7.08346	7.50122	7.53128	7.75161	7.46288	7.3178	7.94913	7.04334	7.19474	6.94417	7.29831	7.0241	7.41167
geneid.4320	9.17817	9.13116	10.3674	9.98411	6.60932	10.9014	8.85219	8.94577	5.97186	10.1824	8.01827	12.3846	7.4557	5.17088	12.1783	9.47639	9.67036	7.41321	9.30549	7.53298	9.21444	8.67892	11.4879	9.21954	7.3812	7.78039	9.39307	10.8895	8.31083	6.51162	4.75942	7.56216	8.74048	9.2292	6.82738	10.5146	11.5653	10.0609	7.8815	7.80179	10.2046	8.21915	6.47311	11.1243	6.48637	10.6078	7.58623	7.99191	7.73323
geneid.84944	3.97515	3.68369	3.5778	4.83908	4.08823	6.39021	4.16804	3.8303	3.6538	4.65639	3.48921	4.01099	4.19784	4.07937	4.33813	4.04778	4.56388	3.17622	3.71643	4.82882	9.55932	4.27817	4.64258	4.45056	3.72442	6.31109	6.87347	3.83735	3.4294	3.55906	3.574	4.03159	4.50024	3.70711	3.7456	3.69133	3.75774	3.58651	3.52352	4.27447	4.19559	3.218	3.30424	5.64823	4.18604	3.34728	4.00152	3.31508	3.61884
geneid.22839	7.6926	7.13064	7.50502	7.5228	6.78892	7.94055	8.37751	8.13184	8.39106	7.56988	7.38521	8.72192	7.28211	7.57448	7.49523	7.51041	7.12269	7.53718	8.34383	7.523	8.10397	7.36982	8.34403	7.37689	7.19492	7.10002	9.71119	8.35577	8.09751	7.87139	7.73075	7.20166	7.85599	8.17384	7.9312	8.07683	9.61779	7.96866	7.76753	8.48495	7.7414	8.33616	7.56264	8.23118	8.10358	8.06868	7.60022	8.73944	7.96211
geneid.57226	2.77644	4.7872	5.57223	4.66719	4.14639	3.97002	3.5338	3.81446	2.96836	3.21405	3.81758	3.00977	3.65359	3.55877	4.03901	4.34047	3.48832	3.95002	4.78939	3.15056	4.42933	3.19126	3.77817	3.91322	4.11958	3.69055	4.13974	3.6157	4.12329	3.28271	3.30883	3.65809	2.66777	4.27965	3.81678	4.20529	4.0987	4.31741	4.80124	2.69305	4.57822	4.34141	3.14813	3.4505	2.88346	4.42119	3.10907	2.85084	3.59059
geneid.25917	4.42022	4.80187	4.81977	6.19135	6.08919	4.90194	4.11908	4.8031	4.59927	4.48788	4.28596	4.79413	4.74755	5.04317	4.45022	5.32106	4.79417	4.97024	4.19898	5.0695	4.63196	4.22889	3.51437	4.64885	4.66785	5.3204	4.86569	4.21343	4.35153	4.78271	3.93734	5.33525	3.74675	4.51058	3.43717	3.96204	3.50119	5.01149	4.82132	4.45743	4.14575	3.77234	4.19196	4.9416	3.78744	4.18776	4.08987	4.09727	4.30907
geneid.9337	8.60602	9.14581	9.53563	9.17959	10.5136	9.5874	8.89388	9.09052	8.31562	9.6329	9.47126	8.8898	9.70966	9.54748	9.0969	10.6841	9.66967	8.6734	9.83696	9.62465	8.91428	10.1268	9.08958	8.97665	9.45629	9.54292	8.6025	8.37447	10.2611	8.37105	10.033	9.84113	9.42823	8.94592	9.19085	9.15425	7.73963	7.96866	8.39355	8.34705	8.84477	8.03273	9.21498	9.04014	8.82935	8.36381	9.27443	8.83308	9.23269
geneid.100506518	7.8305	6.15362	6.44786	6.58807	6.40595	6.23081	7.85077	7.24456	7.18173	7.29612	6.31582	7.2337	6.66525	7.22867	7.51441	6.17108	6.41968	7.19245	6.70187	6.85015	6.22948	6.53381	7.31168	6.73631	6.8453	6.61056	7.43068	8.20077	6.80797	8.02728	7.67409	6.37292	7.59164	7.54688	7.70479	7.02134	7.70709	7.82339	7.57131	8.42841	7.07296	7.66498	7.27392	7.60531	7.74719	7.90638	7.75146	7.65182	7.47432
geneid.6770	3.25433	3.97746	3.78088	3.38373	3.72622	6.2374	3.89054	3.71274	5.38996	4.02231	4.41441	3.68036	3.86745	4.62907	4.07371	4.08258	4.71216	4.41892	4.07048	4.14463	4.18707	3.55241	3.30268	3.33898	4.53907	3.42888	3.83137	4.00822	3.87857	4.28116	3.96165	5.01285	3.89557	4.99775	4.15834	4.19237	3.77045	3.9928	5.32807	3.06222	5.45089	4.02526	3.80796	3.63196	4.90069	6.74502	4.80725	4.38688	4.78051
geneid.1911	6.41669	7.45268	6.52014	8.11215	7.63971	8.44003	7.93069	6.69676	7.96625	8.35401	7.33187	8.00868	7.71629	7.34447	7.86454	6.99583	7.67701	8.0587	8.07684	7.86606	8.10809	8.00999	7.64063	6.80263	7.79051	7.94771	7.83447	7.74341	7.49625	7.50856	7.64328	7.37337	6.75345	7.93605	7.18825	7.99059	7.78149	6.94603	7.59184	9.05199	7.6077	8.38348	8.23657	8.10226	8.00435	7.04147	8.10572	8.17257	7.68166
geneid.5530	8.55186	8.31054	7.85716	8.34228	9.28547	8.95414	7.16344	7.13884	6.70995	7.2978	8.08311	7.8814	8.25112	7.00935	7.4035	7.95233	8.2764	6.57319	8.7121	7.98282	6.66809	8.09629	7.27501	7.48893	7.72259	9.18748	7.4859	7.73758	8.52809	7.95297	7.80692	7.66427	7.65916	6.88124	7.70314	6.94417	7.62641	6.61204	7.47481	7.90032	7.22289	7.25499	7.66143	7.69746	7.01292	7.30539	6.77084	7.71726	7.33454
geneid.139065	10.3574	4.26301	6.00375	6.24257	5.51485	5.33779	4.962	6.30527	5.99339	5.50099	6.46356	6.21799	5.0684	5.92216	6.17942	4.83486	5.40363	5.39439	6.8855	4.86105	5.12379	6.80135	5.52704	5.64727	5.21766	4.90181	5.43083	5.5949	8.95997	5.5074	5.5911	5.19752	6.66878	6.07384	6.20273	5.8473	5.43191	8.08172	5.06365	5.68416	6.86668	4.9528	5.01655	6.38759	6.23834	8.79731	5.35186	5.82181	5.47485
geneid.10325	5.66259	6.11347	5.88161	5.89309	6.504	6.70793	4.55116	5.61806	5.23645	5.80034	6.03834	5.4624	6.16281	5.6788	5.83811	6.70238	6.05694	5.44354	6.48985	5.89518	6.49645	6.37092	5.57236	5.61637	5.55713	5.62246	6.1321	6.2307	5.14766	4.76891	5.90928	6.04893	5.75006	6.16081	5.99563	5.74766	5.23615	5.92915	6.48807	5.17349	5.90906	5.36429	5.40824	5.64017	5.50418	6.38724	5.09271	5.57682	5.60009
geneid.55	6.91895	6.40633	6.1462	5.05878	6.77785	6.15537	4.5399	7.09877	7.16396	6.90202	6.04217	5.5761	7.0936	7.16654	5.71189	7.75515	5.96372	6.41417	6.67749	7.50904	5.32296	5.00262	6.57868	7.07533	6.77688	7.05571	6.0852	6.95652	6.95442	6.13219	6.4991	6.10793	6.21549	9.10177	6.12126	6.35551	6.36673	6.81839	6.47365	5.47751	8.36742	6.40046	6.39582	4.9588	6.04298	8.74041	5.95378	7.27177	7.18116
geneid.286336	6.55808	7.37158	7.27594	6.2453	5.96494	5.52401	6.33661	6.86401	7.64338	7.57413	7.89379	6.26893	7.32885	8.04606	7.42236	5.75689	7.26024	6.85548	5.9542	7.25709	6.75716	7.35498	6.95561	6.17306	6.92752	6.61624	5.23679	6.48112	5.37083	5.51161	7.05823	8.18133	5.81015	5.96411	7.3589	6.97304	6.20417	6.47702	5.92676	6.14246	5.58842	6.81363	6.75263	5.98943	7.8774	6.81005	7.29004	6.1654	7.00944
geneid.285343	9.685	10.1466	10.1067	9.66071	10.4744	8.56652	9.05265	8.33928	8.47007	8.66113	9.16003	8.64316	9.29288	8.88216	9.04617	10.3698	9.07511	7.81476	9.3771	9.10223	8.39475	10.4447	8.74342	9.91158	10.5721	10.4647	9.31434	9.23546	9.49575	9.35975	8.82975	9.10583	9.22522	8.40122	8.89405	8.22177	8.94837	9.02518	9.11473	9.05215	9.95654	7.63187	9.46313	10.3816	8.66425	8.20556	8.41948	10.0053	8.38731
geneid.412	8.55139	9.15338	10.6279	8.87397	9.35712	8.48332	8.34917	10.6221	8.54414	8.54123	9.08885	9.19976	9.1861	8.96195	8.99917	9.10705	9.75176	9.01897	9.13363	9.55268	7.67412	8.54207	8.75268	7.87253	9.02218	7.20543	5.62926	8.86587	8.21271	7.74274	8.88427	8.76219	8.81515	7.57616	9.18025	8.7354	8.84157	7.92315	7.72379	7.94447	7.35905	7.66661	7.77401	7.95568	8.53249	6.68951	8.86042	8.48891	8.69568
geneid.51720	6.77027	6.47261	7.47191	6.95217	7.33337	7.29939	6.14653	6.47391	6.18068	7.01072	7.20201	7.18968	7.18508	6.45973	7.01915	7.29683	7.01827	6.36817	7.31028	6.85584	7.0006	7.171	6.58833	6.01299	7.11746	7.00486	6.73975	6.12689	6.6424	5.85538	6.44629	7.27317	6.39993	6.95841	6.54769	6.61238	6.75408	5.67545	5.75301	6.02829	5.94544	4.98191	6.43181	6.61944	6.29581	5.9537	6.20893	6.38911	6.53756
geneid.6016	6.90166	6.21557	6.73901	7.48222	7.89944	7.25509	6.74097	5.2433	6.39362	6.59216	6.85454	6.03657	7.03461	6.39203	5.98859	7.69826	6.23074	5.2995	6.32518	6.84727	5.948	8.15742	6.44569	7.82477	8.09418	9.2785	5.91557	5.14555	6.98393	8.60072	6.76306	6.58746	7.17479	6.30354	6.93787	6.34112	5.43297	8.16856	8.56672	5.30901	5.48696	5.49115	6.79186	6.4905	5.95189	7.09	4.74265	5.70423	5.99342
geneid.25814	8.57779	8.9552	7.65881	8.60201	9.13669	8.80554	7.77998	8.07497	8.38663	8.31827	8.12254	7.44141	8.98343	8.17815	8.11266	8.01638	8.40768	8.4247	7.84241	8.43665	8.26763	8.39056	7.98684	8.08776	8.67136	8.76375	8.18356	8.41316	9.04424	8.95125	9.04521	8.39677	8.02728	8.72969	8.69151	8.29621	7.8014	8.6346	8.80256	7.6604	8.60403	8.85689	8.51968	8.28323	8.35365	8.22437	8.315	7.89222	7.66394
geneid.51742	7.31416	7.87982	7.75776	8.16149	8.35083	7.89437	6.62323	6.09305	5.77222	7.47312	7.88796	6.93037	7.46652	7.15874	7.45596	8.03589	7.88667	6.33865	7.65089	7.06087	7.64728	7.78685	6.98995	7.39879	7.615	8.42184	6.98415	5.67356	7.66354	6.37629	6.41244	8.08719	7.21772	7.37851	6.53291	6.49462	5.00027	6.25192	7.0765	6.00418	5.23189	5.41848	6.83785	6.65788	5.95028	6.30567	5.9252	6.65422	6.24057
geneid.8543	6.23099	6.68076	5.78836	6.74123	6.61987	7.70395	4.98321	6.16765	6.85957	6.95506	7.09434	6.52018	7.97546	6.992	6.11262	6.30111	8.46623	7.50291	6.13174	7.01036	5.803	6.84304	6.78881	5.49654	9.01959	7.62799	4.88102	5.40391	7.44202	6.64422	7.8945	6.81732	6.86186	5.93321	7.82203	7.38294	5.83272	5.84281	5.68568	5.80164	8.23922	6.91195	5.76442	6.64622	6.73976	6.43768	7.6917	4.84027	6.24212
geneid.63977	8.72926	8.09671	7.7544	8.05955	8.73619	8.05447	8.82149	8.51683	8.31818	9.12254	8.09267	8.74461	8.25857	8.70006	8.60124	8.38647	8.25838	8.68037	8.36358	9.21866	8.51518	8.15165	8.49391	8.0539	8.31475	8.44963	8.66906	8.2283	8.64023	8.22839	7.4173	8.75549	7.74128	8.60538	8.36265	8.74304	8.3806	8.27583	8.30181	9.31021	8.20836	8.62126	8.19433	8.3534	8.53803	8.84312	8.58905	8.91161	9.49746
geneid.1522	10.5684	11.0887	11.3438	9.91937	10.2065	10.3627	10.3844	10.7098	11.8812	11.0375	11.2208	10.8757	10.3868	11.1243	11.4393	10.8482	10.1987	11.246	9.93698	10.0472	10.5562	10.819	11.5523	11.3546	10.3449	10.1317	9.75594	10.9773	10.4115	10.2188	10.7263	11.2901	10.0424	9.43635	10.9053	10.9569	11.4063	10.6932	10.2841	10.5715	9.41484	11.2969	10.0962	11.1232	10.9591	11.0015	10.7171	10.4207	11.3377
geneid.23022	7.70448	8.22255	8.56885	9.37535	8.46053	9.85895	7.19159	7.57894	8.12921	8.71435	9.36075	9.18716	9.39336	7.89065	8.71176	8.33311	9.53433	8.28776	8.52639	7.40532	7.36776	9.47161	8.63189	8.29058	8.00529	8.67002	8.13402	7.46763	7.61973	7.416	8.82197	8.99467	8.39483	8.14821	8.64264	8.64044	7.72473	8.18511	8.33036	7.31421	8.41274	8.32822	7.50751	8.75942	7.83195	8.67057	7.6288	7.20587	8.27347
geneid.56521	4.87616	5.45246	7.40744	6.95147	10.7491	6.94505	8.07376	7.76097	5.7307	6.104	9.53167	6.37614	6.69769	4.94465	5.80119	9.28048	6.9704	6.31308	9.78241	5.90738	9.11366	6.62161	7.15629	10.2659	10.6201	6.15238	4.89959	6.31644	9.25984	8.7645	6.00327	9.18848	10.7228	5.12593	5.7655	6.32074	5.28852	3.97307	5.29933	10.0932	4.40248	4.58799	5.0716	5.59349	6.39123	5.19703	7.50679	9.4849	6.91222
geneid.56886	8.83301	8.42902	8.96778	8.98169	8.27465	8.93483	9.77688	9.8297	8.86512	8.33857	8.93514	9.33298	8.26709	8.68749	9.56721	9.32443	8.25753	8.31076	9.96175	8.56308	9.58294	7.97806	8.86095	9.13897	8.5029	8.59476	9.31321	8.52682	9.29725	10.3744	7.31882	8.51941	8.85283	8.80659	8.78753	8.34483	9.19659	8.3458	9.82233	10.0792	8.73799	9.66373	9.35326	8.2626	8.35483	8.69554	7.93545	9.62758	9.49717
geneid.51193	8.19762	8.27881	8.75983	9.43601	8.246	9.87234	7.3776	7.63201	7.00455	7.60325	7.96843	8.0643	8.21355	7.64859	7.28676	8.3535	8.40406	7.5427	7.99222	8.23685	8.86873	7.84722	7.78038	7.90102	8.13297	8.002	9.08724	7.35318	9.13035	6.85704	7.60001	8.13786	7.50396	9.54646	7.63511	7.36201	6.71849	8.29477	8.8311	8.52842	9.04592	8.22686	7.74214	7.81885	7.351	8.43832	7.17637	7.71502	7.79894
geneid.28969	6.31681	4.15298	3.86121	5.06654	5.057	4.33457	4.93861	4.04012	4.5599	4.92268	4.54588	5.29524	3.81279	4.92179	4.62757	4.45293	4.35042	4.95269	5.34801	6.37534	4.25498	3.67808	5.12717	5.43114	3.65364	4.54173	6.36254	4.6141	5.72135	5.41887	4.55208	4.26596	5.07976	5.64978	3.90498	4.3759	5.57848	7.63265	5.15155	5.44141	5.66086	5.27194	4.63021	4.57745	5.07655	4.44042	4.78213	5.13765	3.45294
geneid.23164	7.36466	7.40636	6.72819	7.67367	7.14935	6.97337	9.18631	7.54342	8.16205	7.19022	7.21969	7.97764	7.30312	6.86823	7.69409	6.82778	7.37718	7.4201	6.61628	7.3363	6.9431	7.37621	8.20489	7.81653	7.22017	6.92302	8.61196	9.28107	7.46323	7.95289	7.71092	7.07231	6.80824	6.64987	8.01877	8.26409	8.6388	8.70193	7.03156	7.33408	6.48087	7.14193	6.98945	8.29034	8.10205	7.16229	7.7639	8.36125	7.52208
geneid.4154	4.5304	6.85347	8.06361	7.60456	8.15667	7.78693	5.41234	4.54031	4.91823	6.56799	7.72808	4.97328	7.61814	6.6583	6.10111	7.20208	8.27826	4.90506	6.72649	7.76169	6.9296	7.39821	5.31333	6.239	7.39089	7.87086	5.49227	4.67161	5.53973	4.50893	6.47907	7.62525	5.49953	5.78206	6.22622	5.83228	2.39204	5.28974	5.97635	4.72872	5.44003	4.86716	6.14649	6.00885	4.8684	4.53399	5.18616	3.58393	5.04786
geneid.9923	8.90802	9.02564	8.1754	7.90873	8.45526	8.2392	9.46367	8.98651	9.40308	9.76728	8.57837	8.63793	8.64924	9.52184	9.09707	7.75981	8.96098	9.32671	8.53584	9.32699	8.3776	8.70747	8.79386	9.2316	8.87553	9.18346	8.83348	9.23967	9.58863	8.9832	9.40275	9.10177	9.28167	9.00658	9.51756	9.23686	8.96874	8.78706	8.59627	9.44035	8.5902	9.08318	9.37381	9.14834	9.39791	8.97607	9.86583	9.4394	8.73331
geneid.84951	10.4607	5.85422	9.09382	8.43356	4.57268	8.57618	6.95163	8.64773	6.14577	4.73678	10.2419	9.66834	5.64774	6.39234	4.79816	6.44103	6.95367	6.28155	5.53785	3.8277	4.22621	4.85103	7.33955	5.08586	6.0868	5.1225	10.0711	4.87574	5.55283	9.74614	4.30627	4.83664	6.60011	10.0077	5.25082	6.42607	8.80805	4.48122	8.93323	4.8317	7.91934	8.15277	5.7005	6.97398	4.19001	7.75279	5.14654	3.7234	5.71795
geneid.26164	6.06972	5.65676	6.27577	5.5329	5.51156	5.7566	6.04935	5.73208	6.62362	5.48948	5.16094	5.97095	5.47397	5.45505	5.74718	4.95587	5.52364	5.67463	6.31737	5.67518	5.58823	5.46835	6.4046	5.43687	5.59248	4.83604	6.26927	6.61989	5.86341	6.62638	5.80972	5.8076	6.76599	7.02491	6.02024	6.67162	7.49131	7.012	6.67036	6.28245	4.95124	5.64558	5.10298	6.64022	6.4572	5.88287	6.54493	6.46126	6.11549
geneid.6652	9.19776	7.98527	9.77775	10.8021	10.0212	9.41194	9.26943	9.19699	9.14536	8.33138	9.64005	8.43804	8.96482	8.57097	8.57932	8.82026	8.90456	9.38279	10.1536	8.91513	9.87624	9.05858	9.78154	9.04619	9.7778	9.66515	10.686	9.60696	8.04249	10.5342	7.83014	9.02004	9.28812	10.2073	9.27443	8.87027	9.45089	11.1866	10.6381	9.03384	9.77048	9.74327	9.62994	10.6121	8.15581	9.22036	8.43551	10.1949	8.35842
geneid.10652	9.42816	8.33894	8.4828	8.86766	7.49057	8.08729	9.60649	8.08969	8.44838	7.69871	8.14672	9.93497	7.38614	8.50513	8.67967	8.62054	7.73672	8.28915	8.24508	8.67971	9.26177	7.68052	8.32582	7.73891	7.76607	8.23857	10.7234	8.7034	8.89388	9.08178	7.3729	8.15377	8.56509	9.1875	8.00155	8.46269	10.6114	8.0263	8.76058	8.8425	9.4883	9.59991	8.01071	8.02573	8.3991	9.28998	7.43453	9.95451	8.89545
geneid.51669	9.63053	10.0421	10.0767	10.4889	10.1662	10.1373	9.26691	9.36513	10.2881	10.0513	10.4936	9.91153	10.3414	10.3242	9.81341	9.43976	10.3568	10.0342	8.94714	10.2033	9.6751	10.3597	9.59072	9.61266	10.1262	9.81034	8.519	9.72383	10.5465	9.34477	9.94249	10.6064	10.2472	8.59649	10.2296	10.1308	9.35199	9.43087	8.77192	9.3985	9.47144	9.94451	9.67594	9.60744	9.62554	9.31096	9.48759	9.95428	10.0054
geneid.54505	7.44039	6.68576	6.86759	7.52151	8.0073	7.51599	6.79404	7.03232	6.53221	6.82319	7.12879	6.86807	7.54386	6.59478	6.60092	7.34029	7.07014	6.57397	7.29558	6.9141	7.13412	7.08507	6.8953	6.22659	7.10128	7.50431	8.043	7.59918	7.2931	7.19847	7.03915	6.97988	7.47938	7.02531	7.18624	6.8579	7.37757	6.81612	7.16972	6.09045	5.83368	6.56617	7.23897	7.24372	6.86665	6.11369	6.6034	8.21403	6.22645
geneid.11226	5.65093	6.29006	7.03335	6.10045	6.2637	5.28535	7.70689	4.80503	4.92762	4.78244	5.84962	6.73308	4.20752	4.2716	4.96023	7.12673	6.41116	5.5923	7.38246	4.82099	4.30275	7.09845	8.52967	5.44831	5.43526	4.58127	4.70033	5.09298	7.60547	5.0931	4.38748	5.63006	4.20169	4.9142	5.26284	4.52954	7.38726	5.87493	7.82016	4.53684	5.0191	5.0286	5.58109	6.00417	4.99943	5.01432	4.71361	6.38591	4.30396
geneid.65125	4.36035	5.49516	2.83426	4.96285	3.50501	4.54045	3.51301	3.38891	3.17632	3.62111	3.25247	4.3833	3.76521	3.73206	3.77014	4.29182	3.16019	3.15729	3.47787	3.73912	3.20917	3.42185	3.94488	4.06428	3.28996	4.45545	5.47528	3.84739	3.77244	3.88056	3.89972	3.25721	4.51019	4.02545	3.90924	3.40914	3.90927	3.46959	3.56789	4.17241	4.09646	3.15201	3.55249	5.19997	3.90509	4.44312	3.76511	3.54719	3.61019
geneid.644	9.0065	8.957	8.95608	8.94639	9.71445	8.52198	9.80301	9.50214	9.08982	9.01996	9.2688	10.4624	9.2933	9.13727	9.66761	9.94723	8.33434	8.3795	8.65592	9.75815	8.15202	8.97527	9.83002	8.99109	9.51099	10.1206	9.07987	9.34052	8.31088	9.59204	8.67416	9.494	8.37541	9.28651	8.77354	8.7937	10.5223	8.26028	8.53509	8.94698	8.59661	8.9768	9.52286	8.37465	8.41947	8.6842	8.2469	7.1815	8.60123
geneid.10631	11.2014	10.6099	11.5627	12.3808	11.0091	12.077	10.5903	11.0311	9.63435	10.9775	11.8895	12.0822	10.6855	9.81705	11.4662	11.1555	10.7496	11.7842	10.9378	10.3456	10.6781	10.9699	11.114	10.9437	10.6648	9.97001	11.148	10.9269	11.0951	10.7503	9.49156	11.2969	11.5986	11.0096	11.0223	10.7809	11.3106	10.5954	11.2261	11.962	10.8966	10.933	10.1032	11.7454	11.1934	10.9194	10.5988	9.87919	12.1195
geneid.359	3.54851	3.80744	3.70018	3.7673	3.70338	3.49615	4.09793	3.83172	3.89706	3.23749	3.73452	3.87805	4.1224	3.35216	3.87794	3.78546	3.82981	3.99637	3.7741	3.51905	3.50461	3.5157	3.56046	4.08957	3.70549	3.81307	3.48893	4.27166	3.51014	3.57518	3.54719	4.10642	4.50463	4.00204	4.21207	3.76537	4.14041	3.44332	3.61986	4.14287	4.16399	4.28114	3.49074	3.7857	3.72551	3.64422	3.88989	4.0038	3.86724
geneid.84450	9.09166	9.63274	8.40263	9.33899	9.34649	9.51234	9.24877	10.1431	9.24554	9.77158	9.00373	9.58071	9.51254	9.71661	9.37836	8.7442	9.55352	10.1201	9.1954	9.37664	8.87714	9.57274	9.51788	9.67059	8.95472	8.95188	7.53253	10.0925	10.2224	9.61705	9.99697	9.41277	9.75838	9.53183	9.71901	9.55109	10.2833	10.3362	9.62214	9.87745	9.71236	9.7638	9.51506	9.98192	9.98074	9.67258	9.92744	9.99821	9.59614
geneid.100170939	8.5883	7.50793	8.09342	7.292	8.08686	7.77749	9.79858	8.29408	9.28361	8.71048	7.77419	8.23249	7.93866	9.51454	8.67829	5.96874	7.93726	8.98106	8.50904	8.87695	8.74492	7.51495	8.6332	8.41541	7.96725	8.10721	7.70144	8.32392	9.11438	7.94502	9.39981	8.04594	9.80572	8.24546	9.63138	9.1891	8.71142	9.4781	8.99653	9.2469	9.28776	8.8702	9.64681	8.82496	9.98764	8.58846	9.41738	9.28236	8.97882
geneid.6647	12.4622	11.9991	12.4656	12.3735	11.8823	12.3524	12.4553	12.5066	12.0533	11.7654	11.8617	12.1046	11.7987	11.9531	12.0498	12.7922	11.9273	12.189	12.1969	11.8934	12.1947	11.9365	11.8924	12.1446	12.1814	12.487	12.5187	12.1249	12.5356	12.4104	11.8872	12.0109	11.6085	12.4701	12.0026	11.7902	12.3376	12.3054	12.6679	12.3411	12.4667	12.366	12.1624	12.3745	11.9502	12.1274	11.9574	12.4885	11.9081
geneid.100506291	2.29317	3.01086	2.91602	2.51815	2.32509	2.18128	2.32841	3.17251	3.52083	2.78227	2.76437	2.64576	2.50625	2.59298	3.27155	2.4048	3.07341	3.2788	2.08753	2.78148	2.23532	2.57457	2.97169	2.90157	2.57947	2.67608	3.35043	3.16591	3.17244	3.48269	2.94055	2.3006	3.2755	2.3879	3.24496	2.86914	3.93498	2.94844	2.10089	3.30987	3.03174	3.11013	2.94238	2.35433	2.48153	3.20069	2.96639	3.60922	3.13369
geneid.80777	6.54909	7.85895	7.56806	7.68536	8.54884	7.85119	6.16711	5.74735	6.49373	7.3617	7.82063	7.96176	8.33508	7.30081	8.0791	8.22924	7.4955	6.30385	7.96572	6.99365	8.51903	7.33747	8.32948	6.44469	7.93915	8.26354	9.11979	6.94658	6.02087	7.97264	6.01237	7.68515	6.58573	7.65765	6.18228	6.68053	8.02156	6.59217	7.86709	6.52705	7.05667	7.11337	6.8031	6.68891	5.54314	7.29794	5.86997	7.04239	6.35715
geneid.23585	10.4325	11.5863	11.0626	11.2603	11.2656	11.4744	11.3748	10.668	10.3913	10.9502	11.0449	10.3998	11.403	10.8019	10.9946	11.2577	11.0412	10.381	10.3612	11.1677	10.8353	11.1123	10.9956	10.922	11.3086	11.3592	9.72523	10.5267	10.743	10.4054	11.2672	10.9666	10.6932	10.6409	10.6334	10.7772	10.469	10.2239	10.1746	10.2286	10.9285	10.3274	10.9382	11.0324	10.8001	10.0859	10.6081	10.0474	10.4764
geneid.100507718	3.29623	2.34554	11.5991	10.4561	10.717	2.23281	2.05634	12.1613	11.9183	2.66068	2.77206	1.90726	1.8929	11.3221	3.94932	11.3354	10.9531	12.0429	2.41856	1.98417	10.4159	10.7727	11.5016	10.8654	11.1405	10.4726	1.95769	11.6753	8.74173	11.058	11.735	11.8868	10.6227	2.23244	11.1535	11.2205	3.21491	3.69922	2.19002	10.978	9.49556	12.086	11.9819	11.2917	11.7604	10.7118	2.41335	2.4146	11.275
geneid.100505490	6.79736	7.17243	6.72307	7.9894	7.25784	6.12546	7.45851	6.66895	6.57179	6.57099	6.96256	6.75429	6.80862	6.47342	7.86204	7.66178	6.37093	7.07911	7.58025	7.69834	8.38486	6.8871	7.36371	6.58566	7.92639	7.94277	8.00016	7.44483	6.5636	7.46253	5.69974	6.95522	6.4632	6.78287	6.69748	6.52784	8.31967	8.68397	8.21353	6.56188	6.36888	7.36708	7.69926	7.61017	6.28886	6.9721	6.32706	7.90809	7.53621
geneid.65055	5.88713	5.31597	4.51634	5.88429	5.78411	7.28098	5.23808	8.23533	6.67888	7.00073	6.11046	4.4723	7.06533	6.97229	4.80021	4.91634	7.39533	7.2146	5.91317	7.2624	4.47682	6.34025	5.00485	5.03276	5.96167	6.14689	3.61681	4.27083	3.23266	4.76572	7.70302	6.11792	6.41835	4.48308	7.38671	7.25174	4.17537	3.0633	6.80472	7.60013	6.59177	6.17289	5.43008	5.06232	7.01141	4.95113	7.32188	3.65309	5.63884
geneid.133308	4.86069	5.24033	5.29187	6.05981	5.2456	5.58608	3.96226	5.2361	5.91547	5.4443	6.13859	5.78648	5.79806	5.92428	6.27124	4.92118	7.64442	5.27416	5.16969	5.32615	6.24212	5.54806	5.68535	4.97352	4.96401	4.91817	6.02251	4.78994	5.16625	5.17566	4.06619	6.09904	5.17542	5.13699	6.08089	5.98417	5.97721	4.29704	5.0097	5.47786	3.98578	4.8365	4.72387	5.7474	5.27537	4.85804	4.80442	5.76416	6.27805
geneid.801	9.73445	9.54615	9.92204	9.43877	10.2035	9.40806	9.7915	9.51688	9.79502	10.0302	9.95814	9.97208	10.3742	9.75806	10.116	10.6941	9.8512	9.94167	9.98002	9.15514	10.2628	10.0382	9.90969	9.43723	9.1685	10.2228	11.0166	9.83854	9.95089	9.79063	10.107	9.75601	9.98904	9.59488	10.1157	9.72653	9.44014	10.0451	9.40097	10.5663	9.95413	10.183	9.65266	9.60538	9.78064	10.0748	9.74242	9.93086	9.82805
geneid.100288366	13.2548	13.1481	13.3869	13.3084	13.0097	13.3228	13.4318	13.3877	13.2528	13.1355	12.9792	13.2609	12.8928	13.2129	13.297	13.2561	12.8871	13.3184	13.3729	12.9964	13.1999	13.0157	13.299	13.2187	13.012	13.0411	13.2808	13.3744	13.4692	13.2811	13.3145	13.0442	13.2878	13.4755	13.1235	13.2547	13.5303	13.3596	13.4537	13.5378	13.5971	13.5464	13.3726	13.3003	13.3996	13.4446	13.3771	13.5745	13.2927
geneid.84168	8.71848	7.80324	8.17021	10.3158	7.16021	9.36213	7.07689	8.02084	8.03586	8.46023	9.33701	10.0517	8.78788	7.95281	9.96531	8.68773	7.89511	8.66648	8.52926	7.0694	6.91317	8.38157	9.38419	8.49418	7.78398	6.77727	8.70825	9.2346	8.31259	7.83402	7.63727	7.84751	8.83761	8.21042	8.64017	9.17065	9.84616	8.19749	8.04826	9.267	9.60586	8.38885	6.78654	10.2777	8.35522	9.5525	7.31899	8.71409	9.93335
geneid.7431	12.9158	13.0374	13.2147	13.0641	13.0457	13.2144	12.9015	13.0712	13.252	13.1627	13.0994	13.0764	13.0547	13.0684	13.0652	12.9212	13.2925	13.1933	13.0453	13.0174	12.9032	13.156	13.2664	13.1169	12.872	12.9436	13.1031	12.9994	12.5007	12.6518	13.3081	13.1016	12.9418	12.8557	13.1487	13.1017	13.0154	13.0141	12.1952	12.7739	12.7113	13.0119	13.1781	13.1875	13.2127	12.6873	13.2699	12.938	13.1484
geneid.320	6.6371	5.90358	5.93404	6.46852	7.41295	6.16147	6.96665	8.16492	7.45992	6.90884	6.77795	7.09977	7.39385	6.25447	6.38601	7.02118	6.65143	6.74378	7.02536	7.11812	6.72824	7.35831	6.98679	7.75314	7.96472	6.0485	5.90464	8.71966	6.34241	7.42204	6.30406	6.8071	5.39624	7.84377	6.69722	7.03466	7.51703	6.47948	5.39239	4.36557	5.23853	6.52658	6.93048	6.38537	6.29041	7.26283	7.39805	8.39523	6.3062
geneid.144108	5.54311	6.12136	5.97158	6.52798	6.70495	6.75464	4.79483	4.57231	3.99823	5.45668	5.97791	5.34875	6.00457	5.15302	5.15663	6.3011	6.55374	4.21647	5.64723	5.15984	6.32433	5.81239	5.2436	4.24209	6.51814	5.96429	4.9836	4.67605	5.65455	5.50862	4.51888	5.64664	5.19917	5.45159	5.14185	4.92702	4.42491	5.42271	5.27544	4.80795	5.08015	4.75909	5.01076	5.93237	4.44737	4.16666	4.2401	4.74852	4.5329
geneid.817	5.64919	8.24495	8.26133	8.26623	9.31016	9.4024	8.16502	7.15107	6.97002	8.27025	8.43985	8.12131	9.00187	7.76957	7.90632	9.1726	8.95196	7.19239	8.40434	9.54859	8.21936	9.39269	7.13806	8.28381	7.3152	9.1875	8.28456	7.74552	7.59981	6.96532	7.98057	8.41923	8.18007	7.02224	8.04163	7.97513	6.74033	7.28083	7.68861	6.97191	7.57655	6.72375	8.60078	7.08019	7.13685	8.2174	7.28951	7.567	6.79031
geneid.135892	3.88414	3.11371	3.5947	3.49157	3.60417	3.10623	3.54032	2.92736	3.1338	3.12421	3.67591	3.59368	3.50289	3.58518	3.12045	3.44966	3.03509	2.92802	3.48247	3.42817	3.10835	3.28265	3.55464	3.22831	2.52189	3.74132	3.1752	3.30182	3.18469	3.21078	3.37177	3.77413	3.72084	3.4806	3.67263	3.61932	3.24666	3.1589	3.51152	3.4528	2.85361	3.65036	3.44412	3.49076	3.31572	3.56581	3.30265	3.73484	4.36551
geneid.5621	7.9106	9.01417	9.22244	9.04305	8.77965	10.0245	6.8224	7.79437	8.07109	8.88849	8.98794	8.89128	9.21734	8.54993	8.75347	9.02176	9.34967	8.44437	7.58151	8.18618	9.3528	9.21734	8.60034	9.15831	8.40556	8.18651	10.7438	7.45535	5.74602	7.69147	8.69029	9.12097	6.89246	9.29748	8.88086	8.67169	7.28766	7.2735	9.06884	6.92939	9.62516	8.42042	8.1975	8.2515	8.10869	8.04357	7.92496	5.76112	7.98393
geneid.13	7.0284	5.75672	2.86638	10.125	6.79688	4.18592	5.53635	5.30391	8.46149	7.38545	5.48281	5.77095	6.32658	8.09093	3.57086	5.47002	8.58923	6.92486	4.33633	6.8488	5.06808	5.22508	3.66204	4.74179	5.18374	4.11838	6.21892	3.31054	3.53247	5.4524	7.22601	3.36104	3.22134	9.90547	5.17509	4.65806	9.46142	7.06684	6.87939	2.83087	6.84117	6.17458	9.18249	2.55395	6.40954	4.45619	5.25327	3.16197	3.15628
geneid.135228	6.36702	5.32783	8.60751	8.60863	6.54811	8.53675	6.52623	7.92001	5.38226	6.29345	7.09896	8.78111	5.8218	5.7591	6.16976	6.9348	6.4625	6.38337	7.29128	4.87172	7.48994	6.7095	7.81405	6.44929	6.14915	5.36755	9.33558	5.5615	5.54509	8.22439	6.00126	6.85195	5.48701	8.90846	5.30998	6.07442	8.41045	5.09718	7.96291	4.67046	9.09109	8.2237	5.61775	6.86224	5.62611	8.32693	4.51481	6.92401	6.09314
geneid.7468	4.52461	6.22449	5.63681	6.79292	6.27704	6.6066	4.98099	5.85996	4.74381	5.80427	6.0145	5.46421	5.72862	5.40257	5.06515	6.44156	5.52478	5.74	6.83139	5.91407	6.636	6.45168	5.95756	5.48357	6.08245	5.36454	5.61816	5.49253	6.59214	6.49906	5.58597	5.88317	6.34569	6.45212	5.02234	5.07123	4.5882	5.635	6.07848	5.76812	7.19959	6.28157	5.79759	5.36136	5.10691	5.55734	5.54573	7.71674	4.9907
geneid.11010	7.01354	8.29128	8.8106	8.46303	8.08323	9.36452	7.00911	7.84717	8.43615	8.67609	9.30509	8.00423	8.9261	8.99166	8.84911	7.74793	9.10948	8.78236	7.79349	8.50017	7.67844	8.90396	8.77305	8.1084	7.83162	7.56023	8.21565	7.51233	6.29011	6.67179	8.11606	9.7277	6.69013	7.93589	8.95815	9.07841	7.66685	7.40315	6.9621	6.49746	6.81594	7.28223	8.2671	7.99773	8.69098	7.91201	8.17905	7.6154	8.6078
geneid.23543	6.50815	7.22178	6.77808	7.83258	7.11622	7.81226	7.59138	7.32441	6.29407	6.80911	7.07185	7.47817	7.17772	6.58172	6.89853	7.08477	7.05053	6.85653	6.76306	7.35609	7.0857	6.94012	7.28598	6.42147	6.51994	7.17668	8.43575	7.34239	7.30206	7.06747	6.27741	6.58691	6.83227	8.25399	6.93127	7.39489	7.14606	7.47194	7.23593	7.48571	7.97583	7.97379	7.01037	7.37459	6.50001	8.07036	6.62089	6.86762	6.8223
geneid.6657	3.58253	9.13093	8.90587	6.17796	8.69698	10.7558	4.82795	7.31713	7.58432	8.40045	7.61271	6.15084	7.53861	4.6094	7.39662	7.80443	8.34064	10.1444	11.4649	6.20346	12.1252	7.43852	8.13731	3.8904	4.26233	8.06104	11.0654	7.78393	9.75646	6.07648	7.6598	7.44173	9.87494	10.8037	7.69466	5.22191	3.09775	11.8627	11.8971	9.78933	11.3086	11.472	9.08727	3.98516	3.58238	9.67416	7.86021	11.086	5.04001
geneid.6444	6.93462	7.9286	7.21706	8.25572	7.71781	7.78055	7.06797	6.9437	7.60084	7.96771	7.30043	8.46389	8.38829	6.82784	7.46181	7.13558	8.59897	7.75137	6.69756	6.7811	5.65751	8.41412	6.89115	7.54175	5.67214	6.46937	6.18341	8.08801	5.82342	5.09917	8.09447	7.76746	7.36612	5.64633	8.70083	8.51406	8.46727	5.9294	5.62682	6.10399	6.29631	5.15012	7.39692	8.98485	7.55878	6.71148	8.39639	4.66503	7.95776
geneid.5635	8.7484	8.25253	8.68271	8.46556	8.08323	8.1412	8.4591	9.2463	7.74698	8.63592	8.47185	9.08706	7.95957	8.03136	8.69725	8.98282	7.71204	8.39086	9.51404	8.46349	9.07978	8.54103	8.27321	8.59107	8.6159	8.83292	9.37947	9.05139	9.04282	9.23489	9.21994	8.54972	8.44788	9.20003	7.29129	8.13735	8.32194	8.14024	8.97311	9.67971	9.5715	8.25804	8.22036	8.34514	8.44213	8.77515	8.41353	8.86003	8.54421
geneid.10765	9.36208	8.42055	8.02213	9.83332	9.63982	9.7276	8.84062	7.90199	7.83725	8.13888	8.26631	9.11428	8.83039	7.86143	8.47214	9.04495	8.24059	8.08337	9.12026	8.93328	8.9355	9.24799	9.20678	8.65803	8.6347	9.08177	9.87457	8.91676	9.08005	9.704	7.54592	8.2374	9.84007	9.71109	7.91823	8.1056	7.81032	8.83346	9.58498	8.48442	7.95244	8.38282	8.77542	9.05487	8.14833	9.13459	8.73282	9.10034	7.96035
geneid.10114	6.99163	6.0257	5.01327	6.36877	7.06988	6.45709	5.85834	6.32022	7.46115	6.64412	6.20751	5.48252	6.89999	6.76225	6.46001	6.80796	6.41157	6.45211	5.81599	6.20196	6.23062	6.15748	5.66949	6.36703	6.04988	6.42938	6.11717	6.59199	6.29431	6.29926	7.0319	6.00538	5.92418	6.11762	7.19817	6.80832	6.15378	6.34436	6.28547	6.11804	6.42051	6.15527	5.83643	6.2251	6.71485	4.90723	6.1161	6.18646	5.71334
geneid.10450	8.74484	8.50166	7.00904	8.00039	7.96746	7.48176	9.7871	8.96175	9.2001	9.21137	8.09178	9.00522	8.00553	9.37017	9.18067	7.58881	7.66101	9.95369	7.99488	9.50838	7.99692	8.22866	8.7628	9.64092	7.96827	8.13523	8.69198	9.60081	8.81489	7.45679	9.00862	8.56943	8.1118	12.5466	9.2938	9.19383	9.29644	9.2473	8.25619	9.1292	7.55254	8.4389	8.58302	9.78324	9.07387	8.32839	9.88545	8.69493	9.46904
geneid.100506610	4.44262	4.26792	4.13815	4.00699	3.91659	3.82151	3.69375	4.67615	4.20683	3.92062	4.33492	3.85833	4.05847	3.90447	4.13677	4.84026	3.52132	4.38024	3.41692	4.43833	6.12019	3.94986	4.28604	4.51971	3.79145	3.6818	4.52071	4.20138	4.33239	4.42762	3.88822	4.03777	4.03343	4.59853	3.98248	4.35534	4.21128	4.46342	4.68173	4.20265	4.6453	4.28963	4.14767	4.03203	4.52355	4.26845	4.01588	4.32978	4.2315
geneid.2782	10.8896	10.9108	11.0944	10.6611	9.71379	10.4141	11.2305	10.5391	10.632	10.0486	10.7431	11.5024	10.0355	10.4485	11.1859	10.9776	9.91481	10.3184	10.9835	10.2583	11.171	10.1485	10.8674	10.112	10.3913	10.5834	11.5343	10.8108	10.634	10.4923	10.1337	10.651	10.1665	10.4184	10.1595	10.3988	10.9777	10.5849	10.655	11.1386	11.4146	10.7891	10.0496	11.3133	10.5931	11.1656	10.1945	11.2547	10.9586
geneid.157769	5.17592	7.13601	8.5442	8.32598	7.3779	7.73824	6.35201	4.66028	5.295	6.41652	7.8598	6.27514	7.01789	6.33451	6.14258	7.87805	7.27405	4.87914	6.93787	6.80211	8.26127	7.1676	6.47253	6.34019	7.02998	7.83708	8.61925	5.24446	7.62486	4.78538	6.06778	7.31534	5.71547	6.35174	6.20324	6.02502	5.85	5.80278	5.34624	5.03768	6.91018	5.89428	6.00958	5.82839	5.29294	6.26505	4.26857	6.00356	5.80875
geneid.54583	7.81948	7.05297	7.48663	7.65588	7.39499	7.98578	7.53468	6.74974	6.58789	6.73748	7.86058	7.58916	7.03618	6.57746	7.04508	7.65685	7.69341	6.27291	7.57614	6.56261	8.07629	6.94155	7.23679	6.74875	8.24112	7.36198	8.13245	5.74312	7.64956	8.93067	6.82808	6.99152	7.41736	7.67283	7.05636	6.42385	6.59522	6.74761	7.81817	7.24658	6.77277	6.70663	6.95393	7.10766	6.16242	8.4259	6.69499	6.77873	6.91419
geneid.9685	7.95404	7.31114	7.76232	8.37447	9.08583	8.22563	8.43734	8.28221	7.6471	7.97042	8.20361	7.63601	8.13286	7.95156	8.24813	8.28823	8.26583	7.52937	8.91704	8.4368	7.92219	8.03602	7.44219	7.12299	8.26202	8.35832	7.99162	7.93681	7.7389	8.1947	7.48827	8.01552	7.71318	7.37414	7.97577	7.5017	7.40188	7.67438	8.54626	7.09696	7.40216	8.2702	7.40173	7.62734	7.51818	7.37301	7.41566	7.86124	7.73029
geneid.355	7.01522	7.28295	9.34054	7.38677	8.07767	8.29424	6.47612	7.79871	7.18698	7.52924	8.61771	7.15647	7.93995	7.92914	8.10578	7.66072	7.6672	7.54891	7.40679	7.53039	7.47189	8.17187	6.88596	6.69748	7.0486	7.8556	5.6459	6.79596	4.69246	6.49185	7.20422	8.50629	5.24149	6.49675	7.64112	7.2261	5.54828	5.70215	7.36299	3.85116	5.77507	6.36176	6.69321	6.76557	7.22527	6.13043	6.2812	3.99109	7.43403
geneid.81614	8.23075	8.81138	8.91682	8.50264	8.89412	8.25378	8.33804	8.52699	8.45868	8.32115	8.64654	8.69737	8.48996	8.64407	8.55473	8.49092	8.57562	8.15807	9.06935	8.46746	8.68206	8.48591	9.2587	8.05205	8.88559	8.67119	9.58006	8.13649	8.59747	8.90335	8.05709	8.44339	7.56926	9.29018	8.57012	8.29922	8.55904	7.92929	9.04326	8.69567	9.05207	8.38543	8.35574	8.33985	8.55326	7.91138	7.75751	7.74068	8.3606
geneid.6498	5.68605	4.5612	3.52546	5.72744	6.29832	5.74361	7.03142	6.10358	7.44062	7.3982	5.22104	6.5641	5.03607	5.89274	5.68908	4.5602	5.49478	6.17009	5.44828	5.49149	5.12484	5.25133	5.4766	7.21257	5.20364	5.10346	5.42262	5.43115	6.18637	5.73886	6.44402	4.67842	6.00646	6.96355	5.91318	7.4534	6.22295	6.43406	6.19945	5.98653	5.59179	6.45628	5.88384	5.07303	6.37183	5.52938	6.60165	5.53132	5.07211
geneid.3554	10.0208	11.076	10.9597	11.5763	10.8946	11.538	9.18799	9.85451	10.7363	11.1495	11.0306	10.6027	10.9997	10.9526	10.9562	9.99009	11.1492	10.7946	10.5102	10.8717	9.5839	11.166	10.2997	10.2515	10.9046	9.8716	9.76921	10.0594	10.3573	9.71538	10.8077	11.0444	10.3275	10.4657	10.6423	11.1469	8.95573	8.90482	9.64805	8.89833	9.53504	10.0361	11.3253	10.2211	10.7853	9.64989	10.2225	7.79164	10.9408
geneid.4133	6.90243	8.39718	6.91079	10.4879	8.05618	8.21073	10.7151	9.63768	9.24547	8.91728	6.93443	7.2652	9.25983	9.09773	7.62937	9.22488	9.0158	7.36281	9.92542	8.62948	9.98111	10.7242	9.32957	11.6959	9.61542	11.4695	4.94829	9.41649	8.09343	9.36695	10.8007	8.45973	8.87057	7.46415	8.43793	8.53886	8.47712	11.6019	10.4279	7.59542	9.13533	8.79335	9.55802	10.9021	8.86063	10.6019	8.63147	11.0133	8.27431
geneid.266655	8.79132	10.2829	9.338	10.1164	9.80894	9.99474	9.21947	10.1302	9.37737	10.0063	9.62035	9.78903	10.0097	9.18984	9.55856	9.5959	9.93328	9.97718	9.94844	9.34784	9.34645	10.1795	9.3255	10.0073	10.0199	9.64072	9.27693	10.336	9.3015	8.99104	9.72404	9.68166	9.80797	9.0576	9.89373	9.7532	10.0363	10.2201	9.5371	9.59043	8.42916	9.84426	8.78006	10.3884	9.44783	8.77781	9.61299	9.70051	9.65534
geneid.6386	9.02805	9.55068	10.1451	9.62479	9.71399	9.84441	8.38335	8.6694	9.28994	9.38883	10.0094	8.95759	9.49035	9.65959	9.15833	9.23896	9.85097	9.001	9.282	9.22933	9.3342	9.85087	9.60497	9.20394	9.42192	9.58652	8.93425	7.91242	8.92163	8.2249	9.22825	9.49361	8.04758	8.97109	8.94133	8.71179	8.06355	8.57965	8.22584	7.50653	8.05803	9.28249	8.85826	8.49229	8.91075	7.97722	8.52967	7.2189	9.23849
geneid.4023	4.46729	8.11338	7.48208	6.134	9.41734	7.76836	6.85199	6.75173	9.10599	9.65479	5.75478	6.81013	9.84089	9.11943	6.48943	8.06627	8.01682	8.61682	5.75576	9.22718	5.97292	9.71406	10.4371	8.46975	8.53809	7.73587	3.91363	8.436	10.1714	7.33518	9.9866	8.09709	10.4851	5.6979	10.2524	9.71661	6.63236	7.94016	5.40439	11.1048	6.71081	8.7003	9.21738	7.02094	8.83208	7.18872	8.85846	8.98821	7.83701
geneid.5905	10.0307	9.65814	9.65727	8.99955	8.84065	9.04738	10.055	10.1197	9.72092	8.93973	9.0278	9.60493	8.82696	9.38881	9.38769	9.02777	8.69799	9.52502	9.67278	8.98803	9.57077	8.65017	10.1414	8.69615	9.58464	9.42672	10.7174	9.85762	9.55246	10.0271	8.71392	8.97969	9.14941	10.4198	8.81098	9.42494	10.3237	10.4213	10.2258	10.2965	10.3454	10.5854	9.15446	9.31759	9.6671	10.4027	9.78253	10.8597	9.55313
geneid.373	4.84868	6.46605	6.17605	5.63379	6.44611	6.86671	5.11648	5.60939	3.75319	5.88124	6.02068	5.43699	5.73855	5.25348	5.64361	6.96415	6.51808	4.24125	6.31101	5.96694	6.25452	5.96036	5.05617	5.21403	6.29655	6.23298	5.06623	4.79679	6.56	4.23659	5.80972	6.40341	5.48776	5.05046	5.02679	4.86689	3.66918	4.21126	4.54061	3.25006	4.84795	3.99884	6.11325	5.42962	4.64398	4.90341	3.86259	4.76466	5.52705
geneid.23191	5.90495	5.57451	4.61424	4.73442	5.8695	3.96387	4.11703	3.8622	4.57114	4.90091	4.93297	5.00622	4.58021	4.7182	3.70456	3.99784	5.77921	4.36584	3.98085	4.65198	4.89464	5.20437	4.73604	4.17073	5.52782	4.80297	4.00269	4.21729	4.87729	4.63778	5.06838	4.46391	3.23027	5.10404	4.62649	4.68094	4.25042	2.83268	4.83948	3.69578	4.71791	3.88615	4.60222	4.76132	4.0102	3.40783	4.36223	2.85084	4.99447
geneid.89910	7.72332	7.67681	7.53068	8.56991	8.70514	8.27501	8.88231	7.58123	8.268	8.28417	7.86884	8.26318	8.47957	8.10982	8.01092	8.52375	8.04553	8.06988	8.26065	8.18423	8.23888	8.37805	7.64506	8.15287	8.25301	8.15124	7.61971	8.70336	7.82053	9.15704	8.42787	7.93957	9.00031	8.28824	8.62543	8.49599	8.36628	8.30666	8.62599	8.16336	7.83373	8.26874	8.36011	8.61997	8.60677	8.18521	8.71751	8.62033	7.98665
geneid.403	5.12464	6.14944	5.18753	5.64751	5.58565	5.61278	5.52543	4.87016	5.69481	5.73764	5.57394	5.96902	6.18477	6.12928	5.20249	4.63609	5.98713	5.95406	5.61875	5.22924	5.33212	6.3729	4.93863	6.25764	6.96314	5.55	5.04705	6.11209	6.35447	5.1054	6.33255	5.14377	5.48951	6.20102	5.7805	5.61273	6.11478	6.13387	5.08972	4.98979	5.27803	4.74268	5.37295	7.78947	5.41215	4.9021	5.81079	6.16399	5.2293
geneid.8883	9.65131	9.36553	9.73886	9.25375	9.60477	9.36538	9.55106	9.01552	8.36374	8.89621	9.49934	9.87961	8.81331	9.02331	9.42082	10.0905	9.03027	8.55643	9.81135	9.10686	10.499	8.8501	10.0743	8.94667	9.45864	9.16474	10.4337	8.38121	9.91708	9.16917	9.04342	9.30635	9.40935	10.5037	9.18715	8.80651	10.1521	8.63509	10.4451	10.1947	9.88078	9.01819	9.44361	9.28947	8.6254	9.94781	8.47115	9.43392	8.6429
geneid.9148	8.47649	5.49314	5.1213	5.03008	5.07863	7.82369	5.36913	5.4341	5.67155	6.23456	5.47139	5.15218	7.08667	5.83242	5.56724	5.29651	5.82282	5.4732	5.63994	5.52821	8.5654	5.3344	5.62098	5.5776	5.10942	4.82016	8.32255	5.13367	9.45456	5.69398	6.15848	7.62402	9.01532	4.78009	5.67119	7.51126	9.69962	5.16363	5.27088	10.1204	4.81191	5.35406	4.75143	5.35426	5.75034	4.69297	5.90374	10.9786	5.45015
geneid.253769	8.36475	7.54115	6.56629	7.41324	7.04495	8.19498	7.99187	8.10691	7.88665	8.46913	7.28109	8.13973	7.07406	7.5078	8.18618	7.19333	7.20145	7.23639	9.01094	8.3802	6.7433	7.02979	8.03154	7.57489	6.97721	7.51605	9.04874	7.53403	7.68589	7.85366	8.11139	7.69478	8.35645	8.04978	7.9337	7.79178	7.84174	8.23614	7.78985	8.57515	9.17377	8.09139	6.94193	7.73137	8.07146	8.94684	8.52888	9.00438	9.00631
geneid.8036	9.5561	9.83135	10.0343	9.71116	10.3112	9.89707	8.77358	9.19716	9.70122	9.6763	10.4885	9.73907	10.0251	9.78469	9.56659	10.2548	10.3089	9.55302	9.60202	9.84757	10.7146	10.1997	9.6326	9.9001	10.0158	10.3521	9.12384	9.27769	9.95473	9.50593	9.57698	10.2119	10.0837	10.0003	9.41561	9.31342	8.9838	9.1346	9.15041	9.00581	8.92009	8.95932	9.27516	9.46575	9.27942	9.17905	9.13695	9.18957	9.48738
geneid.971	8.25477	7.74755	8.44687	6.94073	5.7528	6.70242	6.19042	8.21371	9.484	7.06178	8.33157	6.86818	7.28592	8.87586	8.10655	6.39003	6.47508	7.84816	6.23979	7.37995	7.47739	7.15985	6.14524	7.48283	7.0328	6.15703	5.70689	7.78223	6.14132	6.05615	6.12409	7.91997	5.50406	5.39445	6.69222	7.79164	8.38248	8.15252	5.40082	7.21242	5.7852	8.21898	6.27958	6.83807	7.34098	7.24129	7.07806	7.03537	8.55319
geneid.125488	8.72549	6.18554	6.33137	5.2632	6.39595	6.09991	6.04303	6.14061	6.65292	6.61634	7.29058	5.71433	6.65241	6.91551	6.7382	6.28674	6.40612	7.02946	6.25372	7.04566	7.39277	6.65508	6.64194	6.22129	7.68209	6.80813	7.21921	6.51124	8.68142	8.31246	6.07494	7.45197	8.31725	6.15993	6.34209	6.72421	6.03404	7.25702	7.06694	7.98952	8.82648	7.13749	6.1918	7.614	6.4458	7.49532	6.55066	9.51369	6.72884
geneid.51078	5.72366	5.81552	6.01345	6.49996	5.68958	5.54239	4.5505	5.19434	4.97062	5.46013	5.52558	6.09163	5.55823	5.1134	5.60977	6.10069	5.26962	4.87317	6.46039	5.08792	5.98487	5.79154	5.71844	5.22099	6.0887	5.84379	5.6404	5.94992	5.5191	6.23289	4.76101	5.3536	5.42668	6.22347	4.83914	5.82769	5.88596	5.1218	5.45697	5.53384	4.1219	5.36651	5.1946	5.63762	5.13565	5.74045	4.92201	4.09011	4.98675
geneid.140739	9.80307	9.52355	9.99919	9.67158	8.94389	9.62451	9.46208	9.59402	9.73711	9.08281	9.57864	9.80374	8.85563	9.5585	9.85338	9.41787	8.77811	9.41567	9.96413	9.02109	9.6171	8.92303	9.992	9.29433	9.40403	9.05205	9.5813	9.58257	10.757	9.88173	8.66804	9.20812	9.76438	9.79913	9.0717	9.1975	10.0525	9.27262	9.59872	10.159	8.55758	9.81186	9.57935	9.73651	9.22355	9.51103	8.81439	10.0723	9.70272
geneid.202052	6.83123	8.07923	7.77979	8.30122	8.53488	8.98185	8.58461	8.80094	8.62973	9.06274	8.66654	7.98912	9.2712	8.79532	7.94415	7.69468	9.29344	9.00926	7.93032	8.7809	7.44895	8.66512	8.20038	8.36337	8.15126	8.77973	7.81163	8.53945	8.94933	7.45736	10.3917	8.70794	8.95706	7.32446	9.5867	9.61439	8.02648	8.09737	8.24718	7.60848	7.42576	7.23697	8.61394	8.91755	8.99049	7.92723	9.33872	9.19203	8.87706
geneid.23398	7.29581	7.92143	8.1373	7.4317	8.24801	8.0162	7.1596	7.83247	6.83058	7.58519	8.21712	7.12215	7.80701	7.38144	7.69062	8.55044	8.42985	7.39625	8.32632	8.34434	7.98307	7.98339	7.44246	7.31993	7.97056	8.4499	6.33475	6.26734	7.96334	6.53018	7.53073	8.40677	6.97735	7.17076	7.93918	7.67201	5.73832	7.02992	7.14666	5.2849	7.39966	6.6734	7.57101	6.69647	7.07552	7.49603	6.26518	6.55701	7.66244
geneid.164684	2.65336	2.98995	3.19711	3.47249	4.20153	2.4552	2.72688	3.22833	3.55091	3.52335	2.76456	3.7605	3.85772	2.8794	2.91357	3.7372	3.9651	2.30801	3.43545	4.20823	2.18231	2.87879	2.5114	3.60262	2.69049	3.28694	3.6529	3.15368	2.3048	2.67331	3.01349	3.62692	4.11176	2.34577	3.25552	3.36884	4.34324	3.39012	2.57094	3.09543	2.71986	2.76229	3.15317	2.4003	3.60999	2.54848	2.86829	2.40141	2.65985
geneid.222255	7.18117	7.50565	6.74408	7.63849	7.12495	7.29092	7.99071	7.67058	7.86481	7.95533	7.32945	8.4398	7.68192	7.7922	6.74322	5.63549	8.51884	8.54172	7.01414	6.61811	7.63925	7.89179	6.77876	6.98641	7.15855	6.34448	7.01276	6.7802	8.01459	7.11511	7.24691	7.94334	7.23714	5.51841	7.42795	7.23264	8.19733	8.5451	7.03084	6.79765	7.12171	7.43083	7.81744	7.21953	8.13237	7.08179	8.25096	6.47785	6.98631
geneid.55799	3.20773	3.11825	3.26491	2.88546	3.83098	4.80856	5.7546	3.42655	5.18892	5.15848	3.27644	3.40915	4.43386	5.46136	3.16355	3.3101	4.27331	5.93024	3.09192	6.52795	2.80111	4.14859	3.52175	3.33152	3.81102	3.54027	5.41544	3.94161	2.99908	3.75075	5.81886	5.22081	3.83961	7.36624	4.25149	4.70635	3.01671	6.72747	9.00841	3.55391	4.79391	7.78408	8.72435	3.19614	4.42854	6.12863	4.72468	3.05748	4.62074
geneid.165082	3.64153	3.36324	3.36136	2.79322	2.74564	2.74169	2.65915	3.68177	3.99823	2.94504	3.68488	3.59727	3.31662	4.12766	3.38186	3.85139	3.02838	3.23001	3.54	4.21121	3.07306	2.92876	3.25351	2.81716	3.29154	3.20886	3.19808	2.91074	2.93032	2.76831	2.78261	4.06773	2.7403	3.08851	3.21877	2.82985	3.09297	3.86881	3.09012	3.06412	2.9273	2.9137	2.89123	2.49279	2.76418	3.77791	2.97892	2.86952	3.55756
geneid.19	4.84025	6.12264	6.74141	7.08975	6.12634	6.70852	4.39764	4.87078	5.12651	6.13884	7.01497	6.07025	7.37595	6.52566	5.73715	5.77877	7.48315	4.90605	5.64814	5.48386	6.40775	6.87876	6.22076	5.2687	6.46077	6.12791	5.74655	5.90085	5.09993	5.10334	6.02667	6.64919	5.34692	4.57375	5.65563	5.20618	4.41668	5.52003	6.4622	5.71627	4.87676	6.50895	6.07774	5.64907	5.19855	4.42931	5.46523	5.20975	5.20118
geneid.54820	7.95217	8.51843	8.32528	7.3434	7.16641	8.45904	9.26501	8.85293	8.81635	7.85254	8.64423	8.70859	8.06678	8.07618	8.14735	7.94276	8.01566	8.87783	8.10867	7.91404	8.18002	8.35811	8.28988	7.55886	7.05898	7.04031	8.87005	7.80639	7.93639	7.82529	8.14495	8.09062	8.14636	8.44378	8.17528	8.79504	8.50929	7.95448	7.26791	8.1813	8.18273	7.78636	8.65006	7.9358	8.32852	8.88294	8.73983	9.21055	8.29358
geneid.9770	8.86989	11.0036	10.3458	10.1661	10.5351	10.1003	9.2622	10.3979	11.3327	11.3631	11.6858	9.49839	11.823	11.5161	10.7159	9.58837	11.9951	10.9713	9.17351	10.8862	10.1334	11.5925	10.5511	10.2777	10.8621	10.2988	6.88168	9.51723	7.63134	8.91845	11.096	11.7564	8.80806	9.0204	11.0663	11.0834	8.98549	9.49841	8.67754	10.2971	8.32027	9.8782	10.5543	9.91012	10.849	9.45334	11.0391	9.20105	10.6948
geneid.113878	9.3029	8.05658	8.02718	7.64327	6.78644	6.99315	8.54168	7.63997	7.58489	7.25373	7.2939	8.23341	7.21158	7.4108	7.66051	8.10465	6.74043	7.58959	8.64734	7.69196	7.16319	7.62341	8.86376	7.42877	7.62051	7.17075	7.62653	8.55564	7.19002	7.96968	6.18032	7.46443	7.60743	8.41816	7.0586	6.89963	8.42057	7.7877	7.63972	6.87334	7.03704	7.67663	7.81187	7.90382	7.0235	7.16549	7.94137	7.47538	7.4171
geneid.85464	5.49844	5.19862	7.09089	6.40499	6.10611	4.43464	5.18199	5.53356	5.82569	5.13142	5.74455	5.28868	5.31002	6.09631	5.15186	4.22069	5.31042	5.64722	4.50653	4.97304	4.64581	5.17979	5.45694	5.21648	5.27605	5.09457	5.04343	5.29722	5.65213	4.96888	5.89817	6.04869	4.86271	6.18244	5.53773	5.68478	5.66703	5.98512	6.37509	5.3885	4.9993	4.69534	4.49056	3.89859	5.41283	5.59793	5.17014	5.90678	6.11791
geneid.394	5.47619	5.91105	7.54434	6.76522	7.73888	7.12541	6.13848	5.97826	5.09978	5.99294	6.95717	7.45819	6.22698	5.53409	6.04912	7.43678	6.54252	5.06281	6.92195	6.32579	6.89176	6.92155	7.24906	6.83373	6.28149	6.98362	7.35452	5.33601	7.25493	6.45144	6.43081	6.41058	7.16705	5.28624	6.16651	5.53949	6.74031	5.80484	6.84027	6.9354	6.67294	5.49469	6.51008	5.93164	5.93329	6.14265	5.34543	6.77346	5.35298
geneid.51465	8.55712	9.62242	10.1522	9.6809	9.08007	9.43411	8.18709	8.77474	8.3253	10.1644	9.89023	8.6909	9.85201	9.36113	9.33641	9.12922	10.1789	9.24953	9.48995	9.08776	9.30038	9.18821	8.7564	9.22936	9.5232	9.02696	7.74455	8.28036	9.40185	8.32228	8.95391	10.0544	8.30335	8.85213	10.1116	9.4474	7.3734	8.06268	8.64453	7.8017	7.63622	7.73654	8.71505	8.44295	9.12732	8.70648	8.4525	8.44079	9.94253
geneid.4190	10.371	10.6304	10.9566	10.9436	10.5715	11.0456	10.3801	10.8163	10.257	10.4994	10.5995	10.4538	10.4998	10.417	10.8134	11.1151	10.3602	10.5577	11.2305	10.387	11.0824	10.492	10.9445	10.2691	10.9131	10.9309	10.5019	10.4187	11.0277	10.8947	10.4608	10.7193	10.556	11.2861	10.5484	10.4202	10.5117	10.9982	11.588	10.7936	11.6427	10.747	10.7122	10.4946	10.4589	11.0323	10.1874	11.2225	10.5536
geneid.55353	7.04491	8.74518	9.23163	10.0816	10.1233	10.3418	11.2555	10.0691	8.1097	8.46913	9.06031	8.10995	10.4372	8.88678	9.13726	10.6067	9.0931	8.30312	10.6542	9.25738	9.76021	9.60909	8.90475	10.3492	9.95896	11.09	11.0787	8.8485	10.8915	9.52429	9.00096	8.60427	11.0226	9.85372	8.56621	8.47068	8.32493	9.50425	9.72786	10.93	9.99883	9.52138	9.4298	10.0381	8.81754	9.56272	9.02366	10.5562	8.10566
geneid.5741	2.43877	2.13495	2.42658	2.09113	2.12645	1.95689	2.05712	2.2195	1.91804	1.97671	2.32476	2.0275	2.1548	2.17815	2.17932	2.55365	1.99985	2.34534	2.27534	2.46748	2.3319	2.10262	2.5362	1.97191	2.00571	2.57382	1.98549	2.19752	2.27638	2.2709	2.12743	2.37809	2.18898	2.48986	2.17491	2.01673	2.41875	2.14445	1.9078	2.12129	2.24088	2.31514	2.09197	1.9281	2.41421	2.19248	1.96863	1.94522	2.24086
geneid.9837	2.81332	2.74305	3.24949	2.65092	2.78298	2.61119	3.00477	3.07946	2.74526	2.237	2.74953	2.47962	2.76817	2.95494	3.62361	3.27602	2.77913	2.98034	3.38399	2.59905	3.16048	2.63546	3.17371	3.40898	2.70105	2.62297	3.82462	3.15989	3.90919	3.33386	2.45509	3.04595	3.44595	3.27381	2.73803	2.36507	3.2457	3.76918	3.90669	3.60336	3.41805	3.19745	3.07425	2.22521	3.2223	2.80669	2.86713	3.29575	2.69705
geneid.6302	8.18605	7.8642	7.66758	7.74904	8.49388	7.93389	7.38062	6.91263	7.53064	7.9068	8.28025	7.92367	7.81921	7.72279	7.65166	7.59159	8.11871	7.09012	7.24379	8.12362	7.76146	7.78149	9.45731	7.62547	6.59996	7.33284	7.47283	7.93882	7.12473	7.649	7.37636	7.61031	7.88166	7.52066	7.81826	7.59492	8.35214	6.87985	8.32616	6.84397	6.74979	7.62112	7.62559	8.02588	7.25533	5.91574	7.13849	7.47598	7.0601
geneid.8566	8.02374	6.23851	6.68329	5.44332	6.03898	5.55484	5.52343	7.98713	7.1595	6.56303	5.51305	7.4924	5.12496	6.86954	7.7579	6.81497	5.62617	6.68103	5.6915	6.28298	7.06548	5.60804	6.1559	6.46811	7.4528	6.76572	7.58003	7.64813	7.25144	6.55489	6.33168	5.77846	5.79392	6.72486	6.07975	6.19517	8.51137	5.84143	6.33094	5.87729	6.02094	6.36354	6.60473	8.33342	7.35116	6.37561	6.24029	6.50851	6.84679
geneid.283358	9.87563	10.7362	8.58544	6.42034	9.80662	8.15081	10.5884	9.63087	8.59941	8.3957	7.40162	9.64108	8.69928	8.28206	8.98287	8.82331	8.56788	8.4967	8.9876	9.69508	8.308	9.40039	10.0195	9.36099	8.77717	8.06723	9.61247	10.1232	10.1889	9.34456	8.65392	8.75738	8.75117	7.24516	8.87651	8.34715	9.917	8.97661	8.55426	6.97925	9.5962	9.92764	9.68194	8.97946	8.45315	10.6032	8.71516	6.21334	8.16675
geneid.2289	4.81146	7.62886	8.10086	7.51557	7.29349	7.58953	5.502	6.77472	8.59951	5.9916	8.14286	7.56597	7.94129	8.68289	6.67544	6.73933	5.93078	5.7219	7.85212	7.07494	6.7671	8.16563	6.08801	6.63024	6.88354	6.86996	6.07741	7.68909	7.30418	6.15484	6.32322	8.90303	5.10663	5.25081	6.00182	6.72301	6.53131	6.11515	4.77453	5.3827	5.86628	8.32676	6.6858	5.87611	6.22245	6.49547	5.91612	5.61961	8.82371
geneid.832	7.12059	4.8181	4.54956	4.70615	4.85176	4.59186	7.29726	6.50648	8.29809	6.90396	5.12014	6.65135	5.55728	7.10011	6.5659	4.73205	5.00213	7.38165	4.51357	6.21051	4.66871	5.21849	7.17976	7.1675	5.0282	5.20366	6.82195	7.40766	5.87323	6.5212	6.26702	5.1321	6.59917	6.77239	6.5318	7.52716	7.41588	6.63258	6.1816	6.90175	5.76473	7.22985	6.50895	7.52496	6.78799	6.77635	7.48052	7.87115	6.62715
geneid.150962	5.67625	6.57062	5.87489	6.02393	7.40521	6.46695	6.27349	5.84162	5.62735	6.08309	6.39344	5.34282	6.0641	6.0016	6.33442	6.68494	6.45038	5.17883	6.16908	7.02014	5.72343	6.21781	5.98222	6.12923	6.36823	6.34411	6.34001	5.2207	5.7602	4.78394	5.52132	6.69543	5.14291	6.66908	6.14526	5.79248	5.56699	5.15438	6.51409	4.84313	5.64148	4.55999	7.43195	5.66456	5.38351	5.1559	5.7003	5.96007	6.21469
geneid.151194	7.5735	6.93781	6.19439	7.80443	6.90955	6.8419	5.41153	6.66895	5.49779	6.02146	5.28781	5.85854	2.12916	4.57745	6.17579	6.24864	6.80683	5.46657	7.39781	6.50344	7.22485	6.35633	6.45082	6.23054	7.2613	6.35623	5.78651	5.79552	7.72635	6.93135	5.10344	6.55693	4.83288	6.36967	6.29693	6.08711	6.27609	5.22734	5.67676	6.6998	6.25352	6.34103	6.03087	6.61636	4.81988	6.42947	5.87753	6.74524	5.77268
geneid.134637	4.91819	5.58035	5.48865	5.22853	4.75789	4.76387	6.22219	6.50327	5.52987	6.57185	5.56351	5.91766	5.774	5.81383	5.62699	5.58304	5.90079	6.29822	5.10971	7.35987	5.40296	5.49023	5.47369	4.6046	5.28236	6.45853	6.01077	6.37765	6.31419	6.39754	6.74023	5.37788	4.27261	5.99553	5.77767	6.12358	5.60556	4.69497	5.24821	4.43181	5.53914	5.04093	5.30844	5.87322	5.50418	5.78703	6.58606	4.56007	5.92461
geneid.11099	7.51981	9.08174	7.69373	7.44181	8.292	7.29237	7.53196	7.42361	7.94509	8.66856	7.68711	7.83569	8.6711	8.22474	7.74685	8.28379	8.65805	7.71337	6.75815	8.12964	7.6752	8.42736	7.0773	7.75177	8.01077	8.26456	7.82826	7.74054	7.20347	7.58388	9.65105	7.55843	7.1835	7.60123	8.01104	8.17458	6.96419	5.46205	6.50934	5.4159	6.196	6.16177	8.24125	7.6252	8.22468	6.87544	7.90846	5.23173	7.81475
geneid.57473	10.1186	9.54618	9.34721	9.40022	8.68455	8.65329	9.01698	8.17553	9.51399	9.097	9.48088	10.0108	9.3546	8.96845	8.73146	8.97919	9.27503	8.59298	9.35805	9.71588	9.54058	9.65762	10.5798	10.5435	8.85852	9.51623	10.5773	9.71344	8.55599	8.0048	8.0458	8.9112	9.02967	9.68672	8.70001	9.04921	9.72828	9.21385	9.01199	8.46359	8.99959	9.21414	8.45495	9.23618	8.82658	9.28783	8.95222	9.59636	8.53163
geneid.389337	7.39078	6.75878	6.22227	7.33931	7.56462	6.44055	8.1533	8.21229	6.90846	7.6266	5.99853	8.75003	7.44647	6.80982	6.27242	6.28108	8.3408	7.58716	7.85829	7.1179	5.95349	7.08386	6.1151	6.30573	8.07038	7.05328	6.90685	6.30916	5.9541	6.30228	8.49174	6.83935	7.53328	7.2736	7.21043	7.40244	5.84475	6.98554	7.32714	5.97342	6.73333	6.04235	7.19417	6.25826	7.32626	6.19986	7.44189	6.47217	6.44574
geneid.5066	6.74067	8.00163	8.74924	8.68859	9.72349	9.00307	8.0872	8.67992	7.7469	8.50321	8.43759	9.46893	8.79112	7.93237	8.13216	9.41341	8.6139	7.2311	9.83857	8.34325	9.00565	9.27654	8.76514	7.65898	8.61373	8.97122	6.96709	8.23455	7.89335	7.40843	7.25167	8.61709	8.51576	7.51081	7.80142	7.91485	6.80617	6.4254	6.86283	8.27355	6.17018	7.93169	7.65058	8.69741	7.15535	6.45757	6.23135	6.98505	7.69191
geneid.23001	6.50131	6.9836	6.41432	7.10571	7.84258	7.55144	5.62177	5.64467	5.51853	7.04782	6.90272	5.93505	7.02228	6.46683	6.11292	6.62568	7.29242	6.10354	6.12604	7.278	6.72523	7.37927	6.20656	6.77128	7.57771	7.21712	4.88496	6.17734	6.20222	5.98734	6.10347	6.44893	6.18154	6.24113	5.70574	5.9324	5.01807	6.60774	5.32673	4.04031	5.8583	5.43695	6.77169	6.12643	5.41468	4.45212	5.60646	5.16303	5.84471
geneid.2334	3.94987	4.38561	4.15463	3.05775	4.05522	6.06671	4.81025	6.05766	3.50289	5.15515	4.03233	5.8678	4.49663	5.01891	3.6478	3.78376	4.75783	4.55171	4.94308	4.80942	3.56518	4.72669	3.88216	4.32884	5.50492	4.68334	2.96141	3.39684	3.40496	3.46601	5.00231	4.63062	3.44174	4.20571	4.18173	3.89505	3.61267	3.38734	5.79004	3.11887	2.97253	4.21753	3.85941	3.65659	3.78215	3.3619	3.74814	2.95474	3.75335
geneid.100507267	2.86371	2.54477	2.83917	2.50131	2.59091	2.51448	2.44635	2.67522	2.80588	2.74585	2.90439	2.44848	2.83516	3.08915	2.90474	2.94771	2.58968	2.72708	3.03182	2.56072	2.60258	2.6088	2.71699	2.78299	2.94811	3.07225	2.28541	2.86473	3.05503	2.94187	3.05231	2.94158	2.46562	2.94521	2.63728	2.97349	3.08533	3.01099	3.05462	2.75905	2.54748	3.06624	3.34822	2.60068	3.23208	2.74485	2.84999	2.78101	3.09508
geneid.10425	7.35334	7.22978	7.7946	7.34793	6.89033	6.24327	7.31855	6.97949	7.22818	7.00985	6.78642	7.31582	6.86514	7.34328	7.49355	7.51021	6.65677	6.56016	7.54061	6.96467	6.84683	6.81966	6.59782	6.98561	6.81366	8.13046	8.39091	7.27523	6.76052	7.65197	6.54163	6.60251	7.03406	6.83641	6.90856	6.97154	7.1586	7.25996	7.00299	7.28571	6.61105	7.26027	7.3009	6.83993	6.88342	7.868	7.16535	7.06425	7.09669
geneid.83544	5.05384	6.48907	6.33173	6.44599	6.3333	6.33715	6.08884	5.42828	5.56047	6.11745	6.12612	5.62426	6.34298	5.10819	5.47568	6.34939	6.31633	5.25183	6.04753	6.38282	5.94763	6.26632	5.10314	5.49654	6.08836	6.11357	5.48297	5.31622	6.79817	5.59661	6.05033	5.98129	6.37301	4.94002	6.15091	5.61614	5.73153	5.60426	4.77177	5.15059	5.56292	3.84252	5.38975	5.5787	5.15059	5.21603	5.26564	5.08103	5.25251
geneid.266727	5.78571	6.12341	6.20989	6.95661	6.25115	5.68578	5.96176	4.9915	7.08802	7.40334	7.29969	7.88978	6.47291	5.32442	7.19389	5.15879	6.15699	6.48616	6.67814	5.96116	5.42871	7.57382	5.87892	6.46608	5.88983	5.75714	6.23793	6.83306	4.52949	5.0994	6.71784	7.03885	6.18173	6.13078	6.06444	6.18267	6.59927	5.15958	6.13416	4.8805	5.45294	5.28851	5.88789	5.93038	7.57208	7.65248	6.35351	5.09042	5.86499
geneid.166378	7.02829	6.55547	6.8554	6.22441	6.68568	7.89284	6.43924	6.53634	6.23394	6.83788	7.45471	6.95355	7.06622	6.4949	6.0915	5.89074	7.36802	6.16639	7.40518	6.21472	7.5333	6.9376	6.06724	6.68707	7.14121	6.82969	7.17312	6.47267	7.07556	6.2938	6.39458	6.8302	6.08069	7.5847	5.66234	6.48189	6.33924	7.05805	5.88458	6.01961	6.93004	6.73298	6.49978	6.48412	6.21699	6.34224	5.66119	7.03577	6.47123
geneid.9658	6.13162	7.28371	6.50666	7.66925	8.48255	8.22297	6.50188	5.26675	6.33562	7.55963	7.01671	6.17029	7.58963	7.31002	6.93757	6.63278	7.7005	6.57869	8.09798	7.00243	6.83498	7.58185	6.81614	7.12386	6.87573	8.29733	7.11749	5.74485	6.46804	5.88505	6.99571	7.36693	6.96577	7.33103	6.49627	6.45205	5.24313	6.28874	6.14051	5.578	7.5577	5.58815	6.38749	6.12561	5.73587	7.12257	6.59977	6.5002	5.52369
geneid.100507493	3.70219	4.42043	4.41386	4.95572	5.7644	4.23839	3.70547	2.78099	4.80873	3.91232	2.90246	3.12419	3.24914	3.02949	2.91993	3.81588	3.97479	3.35203	3.15349	3.79738	4.70094	4.24458	2.92043	3.60575	4.96453	3.64482	3.74325	3.1086	2.62555	4.2838	2.90037	3.1047	3.36502	3.57096	3.08408	3.82515	3.08862	3.90763	2.97043	3.70829	3.99122	3.41113	3.35677	4.44086	3.6272	3.1531	3.19049	2.87697	2.42348
geneid.5494	6.30646	6.69417	7.13505	6.13257	6.63252	6.43507	5.62634	4.31252	5.53314	5.92784	7.25472	6.77295	7.09838	5.66862	6.45575	8.08379	6.88212	4.00225	7.113	6.97999	6.9256	7.16648	6.68678	5.97396	6.27368	7.07336	6.51257	4.87869	5.61141	5.661	4.78723	6.72472	5.98574	5.97009	4.69793	4.60627	4.87758	5.82504	5.09166	5.44453	5.93768	3.82749	5.3063	4.83878	4.88696	5.32209	4.33647	4.38279	4.08775
geneid.23604	6.54023	8.12071	6.99403	5.96856	7.84483	6.23483	8.27531	8.21141	9.21084	9.26853	6.71977	6.64895	7.70667	9.79303	7.64867	7.05642	7.47605	8.4966	7.01841	9.28217	6.03763	7.84953	7.90589	8.89145	6.80983	8.09437	5.86938	8.5391	6.45646	7.61138	10.587	7.53934	8.15845	5.417	8.69503	8.20259	7.14046	6.95984	6.03059	7.58617	7.10929	7.40755	9.13118	10.319	9.72204	7.45891	9.88168	7.11509	8.64449
geneid.901	7.33377	8.31033	8.50232	8.76703	8.12715	8.51625	6.81085	6.24319	5.49256	7.47883	8.49113	7.25747	7.73071	6.79054	7.47942	7.81499	8.25585	6.11337	8.16175	7.18214	7.67102	8.35239	6.91663	7.35286	8.52955	8.07048	6.72395	6.48246	8.30664	5.56012	7.65174	8.1642	7.45311	7.27867	7.16188	6.58101	6.00437	7.80298	5.57868	5.67755	7.25341	5.78631	7.26743	6.63759	6.48075	7.0906	6.59305	6.54645	6.64216
geneid.31	6.63954	7.18067	6.61771	8.50113	7.76468	4.35255	6.51171	6.54422	5.41176	5.43044	5.886	5.19232	5.7696	6.19494	7.57013	7.36347	5.10983	5.30059	6.60921	6.33161	7.35918	6.22473	5.88854	6.36811	6.50509	7.80641	6.85039	5.94817	6.57429	7.48681	6.02905	5.3232	6.42964	7.48555	4.84086	4.25579	4.19816	6.9934	8.28409	6.8617	6.60941	5.25205	5.87345	6.56856	5.75877	7.3063	6.26511	6.72152	5.73911
geneid.55149	7.13758	7.25373	7.65581	7.87684	7.88719	7.5332	6.43215	8.28676	6.99474	6.96433	7.65561	7.31477	7.26657	6.97958	6.78483	8.21229	7.21183	6.90202	7.76805	7.53899	8.00919	7.48732	7.13815	7.92906	7.43348	8.29521	8.51928	6.96009	8.46599	7.64874	6.7072	7.54762	7.24619	7.94319	6.07411	7.26779	8.79488	7.89338	7.80791	8.22504	8.55011	8.05933	6.88558	6.593	6.98488	7.69928	6.48163	9.43625	6.95244
geneid.145173	7.99494	8.38831	8.58598	8.15873	8.88202	10.0305	7.04854	8.50524	8.10276	8.93546	9.30862	9.24439	9.27931	8.13473	8.87737	8.18177	8.84149	7.9999	9.04277	8.91693	8.91674	9.10636	8.20117	9.00103	8.54154	8.06511	8.54979	7.41816	8.06538	8.08602	8.70896	8.72545	8.5918	9.34118	8.28253	8.58125	8.04475	8.21887	7.5691	8.61568	9.95556	7.33799	9.07053	7.79132	8.60052	7.73476	8.49266	7.05899	8.67253
geneid.51422	9.72191	8.57401	8.05263	8.6925	8.78546	8.50255	8.08598	7.5907	8.28319	8.79339	8.08353	8.3646	8.49334	8.71502	8.30396	8.99124	8.41901	7.55976	8.60716	8.63565	8.42203	8.41215	8.23318	8.97276	8.13574	9.07301	9.01033	9.23384	8.35867	8.20297	8.67148	8.58822	7.87269	8.85574	8.39931	8.47416	10.1123	7.87623	7.79553	7.85259	6.76634	6.80512	8.47015	9.19282	8.06924	7.60893	7.66682	8.18935	8.14952
geneid.9677	8.87054	8.62961	8.08212	7.68278	8.49388	7.71912	8.59011	8.51069	8.71258	9.04285	8.16208	9.31761	8.31302	8.81437	8.43628	8.00179	8.41875	8.79431	8.47838	9.17479	7.93244	8.35596	9.32801	8.61399	8.2719	8.71407	8.82202	8.25208	8.11484	9.32881	8.42146	8.30094	9.51129	8.18951	8.64301	8.64811	9.17282	8.96463	8.99465	9.12971	8.54589	9.07025	7.78677	9.75989	8.40689	8.54965	8.92403	9.82048	8.23177
geneid.10489	3.47222	3.94867	4.77921	4.50308	3.58255	3.75745	4.30098	3.72046	4.13052	3.07494	3.09762	4.5675	3.44327	3.59627	3.08842	4.2345	2.90674	3.24451	3.85679	3.63515	5.74412	3.28029	3.48054	3.68284	4.27621	4.44521	5.76039	4.31841	4.47866	3.84158	3.1988	3.23081	4.21808	4.02673	3.84013	3.08179	5.05632	4.59341	4.78862	5.21378	5.08093	4.21201	3.57338	3.90359	3.25441	4.55278	3.40767	5.79885	3.44729
geneid.2263	6.63996	9.11366	6.51054	7.47596	8.14617	9.3673	7.31859	6.53352	7.2989	8.69487	7.55753	6.43729	8.69463	8.51284	8.20771	7.3119	9.33753	8.31137	8.38755	7.70457	7.76691	7.69407	5.77001	7.60896	8.13475	9.69308	8.53705	7.79434	4.72456	6.96226	9.3558	7.59147	6.39568	10.2843	8.79467	7.82635	6.70931	7.76127	9.90625	5.94385	9.82525	9.59149	8.83337	6.80659	8.26136	10.7091	7.53307	4.40472	7.74516
geneid.5164	8.22841	8.95913	8.14408	7.83889	7.91396	7.52022	8.83528	8.94473	8.58491	8.39294	7.97098	8.48801	8.60894	8.04305	8.34218	8.76306	8.60263	8.76601	8.23097	8.64486	8.04907	8.49444	8.38838	8.35082	8.54943	8.54515	7.43466	9.336	7.932	7.97101	8.55352	8.2788	7.8919	7.87818	8.6564	8.42308	8.49995	8.6292	7.79733	7.44612	8.34697	9.0241	8.58474	8.24543	8.39461	8.40874	8.9393	9.26556	8.48265
geneid.860	7.2647	6.47435	7.10667	7.55481	6.82544	6.81409	6.35631	7.27047	6.10026	7.27414	7.1227	8.77871	6.62633	5.70318	8.40361	8.24598	5.66778	6.7252	7.89303	7.05878	7.35906	7.48565	7.95568	7.49698	5.86344	7.13688	6.61448	8.18332	7.21398	6.52348	5.6577	5.62411	7.42107	6.38821	6.36278	6.53959	8.37899	6.40105	9.10952	7.2557	6.47355	5.84189	7.19325	8.4926	6.75337	7.12194	6.08828	5.62178	8.07245
geneid.59353	3.30543	5.53922	3.83896	4.75447	4.82488	4.7098	3.01818	3.34104	4.40509	4.68079	4.83174	4.06443	6.18255	3.54578	3.91617	4.96993	5.37115	5.4849	5.09095	3.51905	5.97215	5.38823	3.87379	3.82637	4.44363	4.21485	4.49053	3.12829	7.25569	2.98306	5.98667	5.47455	6.52941	4.93203	5.26202	5.19358	4.78799	5.4264	3.12136	4.56526	6.0043	4.90123	3.93256	3.67944	4.14877	6.66756	5.02762	2.97251	3.8265
geneid.5910	4.01055	4.94573	4.78973	4.43337	5.90752	5.22885	3.76771	4.21965	5.07205	5.35601	5.52558	4.71092	5.60999	5.25472	5.20074	4.79971	5.74647	3.93672	5.16744	5.1573	5.12588	5.9959	5.32052	4.80644	4.79844	5.1431	4.35226	3.9979	4.79276	3.41916	4.05519	5.98547	4.55712	5.00788	3.69147	3.80121	3.56433	4.27292	4.42214	3.6179	3.27784	3.94522	3.82471	4.13466	4.61739	4.59656	4.2856	3.99522	4.74367
geneid.4336	2.70581	2.31146	2.12239	2.36459	2.47966	2.36853	2.45135	4.09868	3.21738	2.35681	2.56763	3.19641	2.48287	2.71227	2.97692	2.34935	2.05662	3.31688	3.51973	2.46685	2.61743	2.32435	2.71578	3.21817	2.26113	2.48335	3.16072	3.83995	3.68061	3.15953	3.51372	2.71702	3.63295	3.37538	2.73877	2.69726	3.17453	3.46455	3.9633	3.94186	5.02644	3.27016	3.02794	2.35792	3.48751	3.11618	4.44084	3.22262	3.65681
geneid.4158	2.40643	2.20719	1.96258	1.82594	2.04867	2.2004	2.14928	2.21981	2.02727	2.49603	2.4946	2.22535	2.35813	2.09754	2.49514	2.56845	2.51127	2.09451	2.5953	2.20361	2.27245	2.14368	2.10195	2.45611	2.16981	2.30512	2.50437	2.22213	2.29681	2.81191	2.32894	2.23337	2.55172	2.25546	2.37057	2.28971	2.60249	2.67984	2.29661	2.26432	2.35154	2.32826	1.88581	1.95381	2.68925	2.51342	2.07966	2.2524	2.45591
geneid.23576	10.2468	11.7215	10.5042	10.9299	11.8641	10.742	11.085	11.1713	10.6339	11.2608	10.4712	9.9327	11.4592	10.96	11.2364	11.5996	11.5263	10.732	11.2578	11.8224	10.5834	11.3425	10.9125	11.299	11.9361	11.7178	9.27761	11.5967	10.4204	11.1478	11.4365	11.0352	10.9174	8.57293	11.4202	10.7517	9.68579	8.95786	9.11135	11.1917	10.4932	10.216	12.0959	11.2467	10.9063	10.121	11.0101	6.81164	10.6312
geneid.9407	5.70215	3.75159	4.3212	4.12835	3.84417	4.4021	3.76139	3.81757	4.02876	3.49146	3.83853	4.67233	4.01014	3.92367	4.6915	3.89084	3.56856	6.71008	4.63477	3.53114	5.93061	3.53284	4.07096	3.78988	3.19734	3.67775	10.6244	3.97056	4.09286	3.89234	3.38826	3.93089	3.82435	9.12728	4.13035	4.02785	4.04121	4.9645	4.89375	3.99422	8.13971	8.14384	3.6651	3.71751	3.87217	10.154	3.61008	3.96799	3.99922
geneid.9765	7.63058	7.32005	7.33674	7.70848	7.9747	7.96848	7.42665	7.98909	7.45033	7.54793	7.1704	7.59386	7.13505	7.36835	6.99647	7.43235	7.53731	7.60712	7.78285	7.9215	7.57205	7.42648	7.2876	7.3906	7.89131	7.67937	6.74571	7.19625	7.88364	6.64368	7.71338	7.22323	7.72284	7.58446	7.16292	6.94753	6.83821	6.96725	6.7871	7.2282	6.99829	6.11331	7.70881	7.51466	7.22527	6.7532	7.5642	8.19162	7.82708
geneid.10075	7.12932	7.64292	7.12263	6.32898	7.80854	6.64843	6.65229	7.78992	8.32714	8.2126	7.90115	6.81411	8.08913	8.23166	7.46472	6.53674	7.86221	7.7462	7.0549	7.80762	7.28676	7.89122	7.39575	7.58681	9.51251	7.54796	5.56226	7.69145	8.11065	8.01925	8.70632	7.82041	7.95394	8.01038	7.80372	7.86065	7.18513	7.37742	7.79429	7.28116	7.70375	6.88773	7.6321	7.86675	8.05551	6.75421	8.14798	6.42993	7.24672
geneid.9652	7.56897	7.4749	7.9614	8.28051	8.73234	8.12607	7.36748	7.47538	6.60594	8.28721	8.41082	7.68118	8.2349	7.5737	7.94576	8.56152	8.47979	6.31297	8.68171	8.24147	8.18501	8.28259	7.26658	7.55006	8.1655	8.85062	6.95919	6.55503	8.17448	6.01031	8.35542	8.59945	7.42536	7.46384	7.81612	7.21411	6.82364	6.4254	6.98525	6.2033	7.58681	6.31745	7.61942	7.49055	7.18886	6.99373	6.11415	7.96186	7.26427
geneid.571	9.91386	9.45292	9.74438	10.5292	9.49269	10.5214	8.82405	8.46648	8.71816	9.73863	10.2237	9.05837	9.71841	9.40935	9.23845	9.52981	10.0025	8.60049	9.5204	9.09061	9.68818	9.61564	9.53021	9.1218	10.2464	9.93539	10.3042	8.36669	9.37351	8.06604	9.5946	9.83067	8.48864	9.95842	9.18614	9.17814	7.71839	8.93517	9.07052	8.35264	9.54414	8.31733	8.88838	9.13262	9.00894	8.97722	8.51991	7.81988	8.91334
geneid.1806	4.68284	5.84771	7.25313	6.16308	7.20476	6.11816	4.92336	5.70305	5.25784	6.25089	7.0223	5.99258	6.64221	6.25053	6.18266	5.61629	6.48461	5.34458	6.43988	5.77188	5.74333	7.26217	5.80284	5.68773	6.36741	6.32858	5.35501	5.31529	5.52995	4.25923	6.19055	7.29433	3.47094	3.71777	5.50587	4.51265	4.20741	4.30896	3.17378	3.30735	4.54235	5.21552	5.33804	5.56586	5.15906	3.58177	3.85531	4.47488	5.77573
geneid.1777	10.5927	10.4249	10.402	10.3739	10.1349	10.1347	10.9051	11.1386	10.9671	10.7361	10.2243	10.3741	10.0568	11.1916	11.2423	10.0095	9.97477	10.9667	9.65049	10.1963	10.5778	10.2988	11.194	10.8721	10.2308	9.56055	9.74049	10.956	10.6316	10.4099	10.8379	10.6647	10.1861	10.1214	10.9498	10.7281	11.7045	11.2106	10.9433	10.2154	10.3761	10.8484	10.8857	10.4334	10.9181	10.9685	11.0842	11.0381	11.6186
geneid.134	7.26861	5.05603	6.60979	7.55884	6.02117	5.40612	8.18304	7.19567	5.10919	5.96751	5.44618	5.40596	5.94623	4.86954	6.58125	6.39234	5.16121	5.66327	5.55185	5.0389	4.03054	7.83973	8.16427	4.45083	4.73609	5.1994	4.93795	5.51286	6.31366	5.08736	5.32647	7.4855	5.33496	4.3412	5.8803	6.01431	9.02588	4.80551	4.96464	4.84313	4.14575	4.71859	8.68744	5.99251	6.02206	5.47759	6.57624	5.24229	5.9213
geneid.8725	9.81568	8.87948	8.97947	8.88336	9.25438	9.31438	8.05882	8.60769	8.11665	8.14945	9.18238	8.8277	8.93157	8.29358	9.14392	9.49828	9.02927	7.95792	9.62436	8.78632	10.462	8.78241	9.13095	8.68282	8.43748	9.04993	9.81246	8.27838	8.48617	7.93719	8.36948	8.96682	8.6774	9.50426	8.45201	8.43224	9.72241	9.13928	10.5829	9.3173	8.68329	8.81296	8.82115	8.70409	8.33931	9.02166	7.66329	8.20631	8.36359
geneid.9759	9.9166	8.61053	8.89259	8.86745	9.10194	8.42812	8.1474	8.09051	8.44511	8.78081	9.11217	8.56871	9.51877	8.79969	8.15107	7.30441	9.47493	8.54569	8.65597	8.71016	8.61445	9.28392	8.317	9.16371	8.88794	8.89807	8.31429	7.75296	9.21448	8.38913	9.09148	8.87451	8.35683	8.39754	8.76257	9.14243	7.47107	7.17288	8.15156	8.37508	7.58135	8.60891	9.21882	8.2798	8.72878	8.98369	8.66189	7.14543	8.05276
geneid.9282	6.66022	7.46617	7.57702	8.11658	8.42766	8.34262	6.83872	7.67408	6.53749	7.58506	8.07103	7.13859	8.08521	7.57598	7.52797	8.56207	7.99714	6.9887	7.49856	7.72974	7.88385	8.29953	7.16758	7.40564	8.25505	7.6537	6.9858	7.24931	8.33927	7.35724	7.77368	7.86092	7.73785	8.16209	7.58274	7.39395	6.57974	6.81347	8.06141	7.00442	8.11295	7.37876	7.93582	7.24825	7.1459	6.69775	7.29576	7.5265	7.18575
geneid.9422	7.92722	5.83388	5.73874	7.4843	8.44587	7.62621	7.01929	6.34719	7.52165	6.75418	6.97886	6.66055	7.39969	6.98382	6.5786	6.4091	8.01096	8.00409	5.91319	6.34219	5.99219	7.02334	6.86816	7.1076	7.41675	6.9821	6.31486	7.43306	5.7318	7.92559	6.71834	6.90016	6.1535	6.77239	6.68155	7.67962	7.03196	6.7765	6.8591	8.01617	6.85031	7.8846	7.54005	7.96328	8.13181	6.18881	7.74903	6.48661	6.8656
geneid.5362	6.3294	8.82308	7.38601	7.21592	9.34937	8.45771	8.32782	7.94006	8.84529	8.48432	7.58875	7.96421	9.21144	8.41811	8.82518	8.93639	8.96062	8.13236	6.64454	8.01034	6.30728	8.87946	6.51333	8.61811	7.70594	9.26148	8.25501	7.35514	7.81236	6.86077	9.32485	8.65714	9.57407	7.90759	8.28403	8.18943	7.71683	7.93017	5.87491	7.50348	7.97475	7.33301	9.66752	8.37516	8.59277	6.77698	8.59905	9.73815	7.86178
geneid.10160	7.18434	7.50117	6.29606	6.30159	6.85886	6.38366	6.12143	6.26583	5.44995	5.99747	6.08085	6.481	5.94116	5.81174	6.089	6.4129	5.37038	6.09926	7.09323	6.01557	6.07708	5.76533	6.13006	5.82421	7.69137	5.55442	7.03348	5.81663	7.68382	6.61646	6.21227	6.11792	6.22326	7.42388	5.29996	6.16869	5.50163	6.01824	6.06167	7.16446	7.03182	5.81149	6.01641	6.64241	6.10141	6.14505	5.76015	6.61985	6.23139
geneid.9823	7.176	8.94967	8.21269	10.663	8.69991	10.0167	7.57781	8.1143	7.83739	8.65757	8.62674	8.40079	8.92675	8.47992	8.85659	9.47233	8.84598	8.46179	8.1325	8.94878	8.37031	8.41549	8.47789	8.20187	8.56742	8.4297	7.20832	7.11557	6.95663	6.74089	9.07117	8.50899	8.17679	9.09613	8.43441	8.1389	8.27659	8.89723	10.0505	5.48573	8.23884	7.93362	8.39377	9.57002	8.55242	9.29969	8.39771	7.00147	8.40415
geneid.9875	8.26449	8.29839	7.59626	8.63487	8.23105	8.29128	8.56545	8.39689	8.09021	7.43601	8.92902	7.81415	7.95735	7.5737	7.43837	9.77741	7.84268	7.98239	8.81699	8.28161	7.81215	8.02924	7.33174	7.46083	8.31468	8.76871	9.08162	8.31521	8.76472	9.47785	6.96473	7.53961	8.16282	8.7596	7.57412	8.22161	7.85907	7.762	8.54194	9.23479	8.25795	7.74738	7.97405	8.73771	7.60581	7.96551	7.57923	8.33748	7.82487
geneid.9882	7.12872	8.42648	8.75644	8.79495	9.06309	9.97048	7.61475	8.02828	8.38246	9.24952	9.64797	8.17594	9.59705	9.3444	9.02882	8.65542	9.94221	8.48528	8.81169	9.11379	9.59947	9.41281	8.74444	8.436	8.72209	8.80343	5.74766	6.99273	7.34393	6.80284	8.84703	10.2224	7.04544	7.56619	8.63729	8.65495	6.72049	8.53601	7.59488	7.45278	8.39582	7.23152	8.09104	7.45758	8.55845	7.73841	8.53575	8.0841	8.27702
geneid.23111	7.77705	7.94994	7.40891	9.22181	8.71649	8.53675	6.76969	6.34507	7.52091	7.80982	7.96688	7.37371	8.81343	7.37142	7.94775	7.58454	8.29507	7.38435	7.30822	7.40732	6.92893	7.76288	7.20617	7.71165	7.96755	8.36797	7.10701	6.47735	5.09993	7.97524	7.72679	7.8218	6.22866	8.19611	7.83859	7.42393	6.61254	7.68007	7.93009	5.81414	6.81803	7.43216	7.60573	6.84086	7.22642	6.76665	6.9556	5.05296	6.98581
geneid.9263	11.0537	8.99938	9.83181	8.79407	9.00754	9.40203	10.4355	9.92175	9.59253	8.61215	9.42826	9.92614	8.61258	9.43127	9.63707	9.14848	9.29025	9.45005	8.71633	10.4538	8.97309	9.0232	9.37562	8.59859	8.56185	8.406	10.1034	8.87228	8.75963	8.64908	8.33707	9.7597	7.8652	9.73905	8.86399	9.165	9.73643	9.48554	8.48404	8.4221	9.84664	9.71323	9.31514	8.78712	9.00086	9.06609	8.29953	7.40944	9.23561
geneid.7405	7.28768	6.608	6.24882	6.42721	6.72938	7.03192	6.96751	7.57264	7.50193	6.32875	7.11112	6.62016	7.32798	7.03385	7.16721	5.9988	7.16726	7.94412	5.90691	6.83509	6.74557	6.85665	6.54431	6.69923	6.26228	6.76016	5.81432	7.56056	7.36927	6.82414	7.84964	7.36284	6.14909	6.81926	8.02984	7.8911	7.40849	7.43277	6.70999	7.15527	6.86876	7.02566	7.19467	7.18545	7.64751	6.80694	7.36812	7.18434	7.36867
geneid.23373	4.75286	5.42095	5.36504	4.20953	5.44071	4.27852	4.58445	5.17607	5.50001	5.24461	4.88026	5.32824	5.83201	5.04201	5.06803	4.05285	5.05855	5.23176	4.71689	5.62561	4.56901	5.92078	5.79607	5.52754	4.80818	5.12566	4.54286	5.22156	5.34817	4.23508	5.63314	4.9017	5.25466	4.81227	5.53267	4.8311	5.04515	5.00967	4.90862	4.78384	5.02916	4.48162	5.50909	5.11315	5.12713	4.95045	6.04916	5.54228	4.7517
geneid.23059	7.44634	8.25992	8.70784	7.16477	8.40572	8.36754	9.86194	8.74533	8.00261	7.9525	8.24037	9.00191	8.40685	7.80407	8.13339	9.41534	8.64086	8.67423	7.88709	9.02544	8.66891	8.43255	8.07214	7.61769	7.31299	8.37578	6.79176	8.38715	7.84737	8.28038	7.80299	8.36867	8.32914	8.76136	8.13759	7.40873	9.34307	8.42417	6.79484	8.00775	8.13723	9.28609	8.43513	8.05549	7.96422	8.39277	8.47839	8.42109	8.56396
geneid.9727	7.44048	9.26728	7.92646	7.80214	7.78364	8.23986	10.5776	8.94454	9.43925	9.02284	8.63189	9.13138	9.13949	8.63871	9.01236	8.64738	8.67821	9.11839	9.17245	8.84917	8.98749	9.61997	8.60908	9.2947	7.72465	7.8429	8.95764	9.43782	8.25967	8.20575	9.35513	8.62477	9.64531	9.12006	8.44541	9.0756	8.43491	9.45203	8.23702	8.87711	8.15757	8.47272	9.03635	9.4463	9.06349	9.35208	9.01786	8.90258	8.86278
geneid.10277	7.37942	8.5001	7.72016	9.17471	9.37108	8.76141	8.66028	7.5368	7.75768	8.57127	8.12308	8.70107	9.01022	8.27449	8.52935	8.89573	8.5307	7.59211	8.73801	8.82986	8.64322	8.08966	8.20611	8.33175	8.40686	9.28559	9.37873	8.17085	8.04821	8.55291	7.86689	8.18063	7.83851	8.47471	7.93599	7.64057	7.8904	8.19677	8.67782	7.72299	8.63275	9.13915	8.10678	8.14045	7.92729	8.55977	8.45313	8.55885	7.55394
geneid.9914	6.41216	8.70061	7.56881	4.90856	7.94899	5.78168	8.20624	8.17264	8.39043	8.8461	9.20991	5.19579	6.78385	7.84314	9.08908	7.54988	8.02111	9.0449	5.24695	7.97927	5.86123	7.36954	6.47107	6.98085	8.37161	8.37774	8.24453	6.45847	10.3559	8.95552	8.57524	6.59844	8.42149	4.68695	8.63113	8.39438	8.85326	6.25667	8.3944	8.78008	5.53354	9.00333	8.86913	8.60955	7.68789	5.87466	8.6917	8.3401	7.39592
geneid.23683	6.35079	7.06485	7.44927	7.5918	7.26467	8.14006	5.89544	6.58238	6.93924	7.20922	7.84411	7.16592	7.59724	7.06615	6.76476	7.37041	7.99596	6.88431	7.9658	6.72833	6.9016	7.76802	6.39677	6.93544	7.14687	7.56453	6.46939	6.60801	7.95093	6.21102	7.68078	7.31006	7.38008	6.62684	7.3718	7.012	5.35552	7.32163	7.34416	6.85954	7.32198	6.43506	7.26821	6.78487	6.61948	6.88079	6.28953	7.21256	6.92974
geneid.10269	9.99599	10.3191	10.3435	11.2247	10.4272	10.3005	10.2948	10.2471	9.46753	9.7132	10.3424	9.94861	9.983	9.66447	9.72413	10.338	10.5163	10.7714	9.75154	10.3922	9.73527	10.4913	10.1584	10.114	10.1682	10.2154	9.92232	9.6631	10.4085	9.80419	9.80805	9.86679	10.5224	12.34	10.1661	9.63334	9.27339	9.64623	10.0514	9.93557	10.1807	9.82395	9.97737	10.348	9.57972	9.35464	9.25644	9.93712	9.96416
geneid.51340	6.43161	6.33849	6.93303	7.11933	7.11401	6.7612	5.09526	5.46189	5.69085	6.37947	6.85642	6.5918	6.73722	5.91036	5.90476	5.92937	6.8891	6.27944	6.55604	6.20173	7.13387	6.54225	5.80495	6.98664	6.70845	6.63139	6.35934	6.03227	7.79278	6.33598	6.00258	6.22953	6.66123	6.33256	6.3146	6.35076	6.13352	6.99745	7.23104	7.13507	6.84457	6.20945	6.66599	6.24872	5.53591	6.0366	5.49384	6.28345	6.52643
geneid.26238	4.9958	6.30936	5.18632	6.40417	5.29125	4.49559	6.20326	6.75022	4.71057	5.56794	4.5592	7.65509	5.7854	4.36573	4.50436	4.21663	7.07334	5.22254	5.82802	5.08074	4.67661	6.29227	5.43428	4.78801	5.04821	5.03032	3.28492	4.89529	5.04372	5.34225	6.51183	5.45697	3.61723	4.5461	5.65048	5.32584	4.07618	4.60796	3.34157	5.00573	5.04107	4.45726	5.91548	5.66416	6.16029	4.64258	6.32479	4.14904	5.56815
geneid.11076	4.17299	5.45442	4.69849	4.4644	7.14347	6.26037	6.04692	5.60078	6.15003	6.66551	4.87917	4.67771	6.1063	6.32621	5.38615	6.39379	6.55647	5.69322	6.1466	6.5768	4.57334	5.62248	5.98032	6.9303	4.95824	6.12895	4.39742	4.94347	5.00846	6.15429	6.12388	6.05262	5.76359	5.37709	6.00189	5.07168	4.48859	6.44497	5.06074	5.62913	4.18019	5.16513	6.66895	6.06785	5.28668	4.93842	6.33634	5.97821	4.53051
geneid.112858	5.869	7.38226	7.41147	8.15968	8.00833	7.88663	5.60956	5.59836	6.63768	6.99496	7.40963	6.81622	7.69221	7.0373	6.29962	6.92055	7.5425	6.52366	7.30614	7.01987	7.48813	7.60266	6.61488	7.16407	7.23179	7.5248	7.24109	5.668	6.03477	6.25538	5.8851	7.29106	6.47993	7.26973	6.08573	6.95056	6.03501	6.42581	7.11649	6.20411	6.85576	6.52637	6.68714	6.69055	6.01623	6.33378	5.41847	5.2727	6.05781
geneid.23161	3.72265	4.52681	4.38159	4.8968	5.70211	5.85853	3.38171	2.94953	3.24307	4.08137	4.75647	3.94025	5.12339	3.23513	3.51465	4.65387	5.50784	3.17562	4.60186	4.29887	4.37525	4.97006	3.62685	3.68644	5.07109	4.96657	4.45602	2.79414	3.84606	3.04824	3.81874	5.52955	4.02875	3.50638	3.62286	3.89664	2.90815	4.06159	3.44294	2.68013	3.85691	3.57653	4.10662	2.79123	3.3727	3.2192	2.92552	3.48581	2.76925
geneid.9670	8.61212	8.6846	8.39337	8.46287	7.7983	7.77224	9.46841	8.7883	8.82053	8.53539	8.13477	9.01926	8.22587	8.65835	8.74402	8.37827	8.03805	9.08986	8.30171	8.52057	8.22338	8.22115	8.81656	8.55899	8.3066	7.81079	8.72589	9.01754	8.3144	8.47112	8.53637	8.32174	8.70279	9.43577	8.26198	8.61838	8.93974	8.90337	8.74559	8.84688	8.81592	9.10224	8.52797	8.47504	8.90136	9.09948	9.07655	8.73983	9.01436
geneid.9669	8.72228	7.89194	8.22226	9.03423	8.32087	8.26624	8.78306	8.35142	9.1309	8.55582	8.55089	8.75514	8.73008	8.85067	8.64522	8.63881	8.8169	8.02865	9.13708	8.62559	8.87889	8.21755	8.77871	8.2491	8.47467	8.58412	9.47123	8.81887	9.00929	9.97876	8.54716	8.42768	9.25309	8.61948	8.88575	8.852	9.30231	9.57409	9.27975	9.74098	8.9437	9.36226	8.97783	8.90486	9.07623	9.12684	8.41982	9.32361	8.72898
geneid.9671	4.37759	4.14902	3.97414	5.14737	4.81926	6.5807	4.259	3.90264	4.6443	4.66823	4.05382	3.77944	5.01057	4.22528	4.40411	4.64612	5.50447	4.85661	4.00067	4.14262	3.84735	5.71137	4.8796	4.63827	3.80245	4.25163	6.14991	4.33161	4.24587	4.42967	4.3448	4.6519	4.42353	5.30028	5.2609	5.26042	5.95797	4.23424	3.77149	4.2624	4.16587	5.79659	4.33069	7.67885	4.14595	6.78973	5.36575	3.81326	3.80208
geneid.5188	8.8698	8.38907	8.49056	8.56354	8.54612	8.32745	8.9091	8.67381	8.67394	8.63226	8.33307	8.26374	8.7465	8.33954	8.71803	8.95917	8.12699	8.39686	8.68464	8.84272	8.3987	8.70897	8.64269	8.53391	8.34667	9.06625	8.97055	9.30402	8.70168	9.15331	8.53058	8.76165	8.8468	8.2824	8.36063	8.68011	8.89188	9.03074	7.95597	8.68965	8.35752	8.78222	8.2422	8.74419	8.53954	9.43037	8.59324	9.2126	8.82619
geneid.84525	7.87941	10.5886	9.05039	7.99255	11.2848	8.24291	9.11264	9.53259	9.5973	10.0249	10.3417	8.70321	10.5742	10.3039	10.2303	10.2033	8.70965	8.72925	8.19592	9.80972	7.32408	10.7576	9.33778	10.6303	10.9196	9.30328	5.97052	10.7992	10.3831	7.84067	10.0457	10.5323	9.68652	6.29736	9.20753	9.58665	7.20343	7.80489	7.2302	6.65538	8.54307	9.35446	10.1546	10.2807	9.56683	7.47659	9.60608	6.16967	9.97956
geneid.55832	8.95068	8.98462	9.14039	9.75408	9.17243	10.091	8.66069	8.15882	7.86797	8.52802	9.07759	8.80166	8.72754	8.44519	8.52016	9.07181	9.12218	8.79638	9.27789	9.06267	9.68357	8.82018	8.82474	8.87448	8.94821	8.79519	9.22524	8.75538	9.89037	8.65805	8.79233	8.87533	9.16686	9.88244	8.46941	8.38744	8.00468	8.59723	10.0246	9.17854	9.81046	8.67205	8.93897	8.95544	8.37435	8.91441	8.22373	7.8431	8.75217
geneid.9546	6.95917	6.80434	6.84566	5.97237	5.91681	6.38932	6.9298	7.93073	7.12712	6.95194	6.8921	7.04782	6.71814	7.09668	6.95593	6.32966	6.55623	6.78781	6.59818	7.01246	6.64173	6.74178	7.00672	6.58577	6.34104	6.27227	6.42247	6.66988	6.70605	6.56061	6.30406	7.05101	6.27157	7.57662	6.73301	6.95473	6.82519	6.57005	6.39858	6.08825	5.73167	6.41526	6.23733	6.39214	7.103	7.27871	6.81408	6.7996	7.13898
geneid.11238	6.33359	5.90309	5.53867	5.7581	6.09714	6.08777	5.85538	5.2567	6.72454	5.95708	6.1022	4.97074	6.76391	6.52097	5.54589	5.42044	6.40612	6.25713	4.56559	6.56847	5.66347	6.07401	5.51823	6.33576	5.70088	5.72222	4.43401	5.93423	5.35229	5.67984	6.81859	6.62764	5.80433	5.50654	5.96621	6.12596	5.97721	5.34126	6.07063	4.09421	6.4014	5.58781	6.42192	6.38962	6.07577	6.44958	6.48992	4.31181	6.02431
geneid.5194	6.88368	7.22553	7.10381	7.71122	7.41592	6.91261	6.92597	7.02613	6.11083	5.96562	6.786	6.71541	5.856	6.13202	7.10278	8.06266	6.08853	5.8897	7.30447	7.00564	7.08607	6.40588	7.33329	7.25306	6.85652	7.08017	7.72906	6.57205	6.6882	6.21102	5.52659	6.48436	6.78941	7.21724	5.40821	6.08325	6.52844	7.45638	7.62048	6.0692	7.05534	6.05066	7.36773	7.1557	5.05677	7.09286	5.47507	6.38827	5.61127
geneid.10500	5.14359	7.22019	5.81223	6.65915	5.74517	7.0606	6.94012	7.65386	7.30865	7.11225	5.93434	6.43791	6.51047	6.36666	7.08554	6.92038	6.69865	7.20231	5.91476	6.74819	6.20362	7.30041	6.5918	6.81488	5.47503	5.67747	6.70291	7.88009	8.32179	6.38158	7.25574	5.977	5.83244	7.89252	6.48922	6.84475	5.96535	7.79896	7.33019	6.142	5.6475	6.39251	6.61691	7.08533	7.10367	8.87328	7.16533	8.68639	7.18704
geneid.11067	9.95047	10.8669	10.8279	11.7492	11.1412	10.9027	9.70011	10.6654	11.8916	11.8356	11.3111	11.2701	11.845	11.7615	10.6777	10.6708	10.2475	9.48908	9.37018	11.1706	9.52054	11.2337	11.3763	11.7293	10.5467	8.85394	8.49126	10.758	9.27247	9.29688	11.1731	11.7301	10.9351	9.42187	11.1235	10.9744	11.5739	9.05725	9.67086	10.6238	9.12993	10.4924	10.7681	10.819	9.87392	9.56256	10.5223	7.60275	11.7221
geneid.10402	6.67772	7.98598	7.28475	7.31783	7.92061	8.39097	7.45558	6.5294	6.38445	8.36981	7.25894	7.44502	7.72118	7.82757	8.70062	7.22897	8.2703	7.265	6.74327	9.1933	6.64874	7.69904	8.43518	7.06619	7.6797	7.31811	7.47658	6.79716	6.05072	6.34596	7.86369	7.20959	5.9876	7.04161	8.09265	7.38393	6.80123	7.11976	6.53066	5.723	7.67651	6.5105	8.0214	7.65899	7.63256	6.18425	7.76162	7.14013	7.48018
geneid.23233	3.04323	2.77654	2.78639	4.83928	3.99257	4.4077	2.47655	2.23738	2.53788	2.47625	3.42331	2.35791	2.7734	2.54116	2.83666	4.08432	2.6592	2.82803	2.47486	2.84388	2.73405	4.26762	2.62366	3.12817	3.26772	3.15559	3.92945	2.2934	4.12192	2.23225	2.78792	3.03151	2.27483	3.10466	2.07999	2.67108	2.8165	2.23254	4.19683	2.33479	3.03009	2.39839	2.58715	2.88397	2.71225	2.82514	2.53135	2.93669	2.46781
geneid.22873	3.4588	3.95895	3.65427	6.5428	3.55336	6.28746	3.62114	3.38657	4.57343	4.64809	5.16142	4.7961	4.94075	4.41517	3.73101	5.02954	5.03955	4.87948	4.49172	3.96878	4.76902	6.79686	4.47548	6.43131	7.09095	3.9138	4.75559	3.7083	7.98404	6.31555	4.39506	4.69755	5.34333	5.4244	4.63357	4.54609	3.93498	3.91934	4.33246	5.79972	4.76454	4.25207	4.29834	3.9658	4.48553	4.15011	4.46559	3.97251	4.51038
geneid.9653	5.47689	6.95871	7.0197	8.27205	7.13883	8.38034	4.63376	5.66734	4.72177	6.34365	7.08993	7.08598	6.93969	6.01401	5.95429	6.70472	7.16866	5.20071	7.32063	6.35172	7.60267	7.04278	6.35734	6.38564	6.25239	7.0898	5.62926	6.18402	7.45799	5.82907	5.97615	6.55691	6.23927	6.06044	5.62803	6.39447	5.80076	5.08363	5.8511	6.26975	6.18428	4.7865	7.27253	5.83895	5.33975	6.37341	4.3194	5.57645	5.8827
geneid.11309	9.84556	10.874	10.8838	9.71034	10.1201	9.59853	9.81158	10.5245	11.1918	11.4429	11.3185	10.305	11.4087	11.505	11.243	10.062	11.0439	11.0861	9.44557	10.0997	9.81189	11.3223	11.4478	10.6184	10.772	10.1924	7.03411	10.9668	8.48619	9.74861	11.2944	11.311	9.35833	9.14794	11.2043	11.3427	10.6691	10.1485	8.62915	9.82681	9.25215	10.9061	10.8795	11.114	11.3064	10.4858	10.9711	9.80803	11.6318
geneid.27068	5.54727	5.22741	3.96095	4.32437	5.58676	4.99034	4.32541	3.51969	4.53611	4.72243	5.17468	4.48074	4.80569	4.6321	4.33208	4.9245	4.80881	4.92983	4.26255	4.71865	4.34762	5.18116	4.75124	4.83873	5.19517	4.87076	3.6768	5.03244	5.77625	5.53872	4.72482	4.49052	5.68198	4.86701	4.41709	3.9892	5.18997	5.58814	4.45349	4.71953	4.47129	4.90412	5.17474	5.17419	4.75798	4.40457	5.04524	5.57189	4.65339
geneid.2802	7.9366	6.27115	6.63962	6.79429	6.32014	6.31153	7.00515	6.58249	6.25957	6.81739	6.67749	7.11574	6.49563	6.65914	6.7115	6.34699	6.33355	6.768	6.50956	6.80625	6.93553	6.48958	6.7643	6.46125	6.65222	6.66512	7.13172	7.1326	6.37684	7.84065	5.91041	6.26611	7.27593	7.13599	6.60271	6.85433	7.20791	6.59713	7.02553	6.47527	6.80417	6.66351	6.01211	7.22428	6.49903	6.88162	6.95871	8.22363	7.10271
geneid.55872	7.97955	4.95635	8.20882	7.57808	4.32225	8.14006	5.65267	5.03933	5.17797	4.0125	6.44532	7.56822	3.54288	5.36452	5.36376	7.44501	4.54117	4.5266	7.18316	5.53991	7.64174	5.7991	4.64893	5.19157	8.06303	5.33341	7.53407	5.83983	9.44058	8.10393	2.32894	6.09601	6.76421	7.50301	3.0542	4.61178	5.13889	7.73347	7.09208	8.96362	9.12023	8.26163	4.68733	5.84874	4.33964	8.42454	4.56831	8.40369	6.12978
geneid.26524	6.35784	5.92914	3.71514	7.38008	4.59232	6.0318	4.31688	3.81943	5.02721	4.80236	5.34998	5.18878	4.50387	4.88851	4.90595	4.18736	4.17058	4.50384	4.23662	3.53308	5.8244	4.04029	4.78819	4.16321	4.62143	3.99767	4.90377	4.85064	5.02031	6.01077	4.30717	4.04903	4.56436	5.30914	4.38734	5.28813	6.09761	4.63693	4.02298	3.82297	4.35712	4.36094	4.36787	5.1971	4.21683	4.18382	4.61441	4.27989	5.0089
geneid.10926	7.02841	6.46391	8.11727	7.06019	7.11594	7.74611	5.92093	6.26176	6.34427	5.73103	7.21853	6.89782	6.26254	6.3907	6.45365	7.48553	6.62494	6.04163	7.87988	6.42204	8.06775	6.22343	6.47371	5.89606	6.5153	6.62413	8.23773	6.12481	8.12529	7.54277	5.90712	6.98028	6.42002	7.37844	6.34369	6.56699	7.08793	7.59018	7.52278	8.38874	8.19845	6.98477	6.53887	6.41802	6.42034	7.63122	4.69474	8.49509	6.86511
geneid.93183	7.93763	8.75106	7.91364	9.61955	9.03548	8.04917	8.32892	8.64606	7.0452	7.44358	8.2388	7.38894	7.99524	7.04136	7.56963	9.38697	8.31213	7.62267	8.54135	7.73782	8.48376	8.3255	7.93545	7.67199	8.63139	8.80854	7.65976	7.65994	9.17907	8.79178	7.68611	7.98356	9.18282	7.25377	7.34932	8.11245	7.35258	7.92134	8.76912	7.49439	7.63215	7.41951	8.7461	8.213	7.5173	7.67123	7.29089	7.65548	7.34703
geneid.23038	7.5505	8.74124	8.02718	7.02551	7.46646	7.79219	8.7399	7.96827	8.38218	8.16649	7.64858	8.0023	7.99381	7.94135	7.92773	7.51241	7.97138	8.6454	7.80378	8.07978	7.26129	7.94806	7.76402	8.2069	7.87931	7.8383	6.88571	8.86991	8.25479	7.37941	8.36632	7.75735	7.81262	7.48479	7.95572	7.99256	8.45262	8.02402	7.67242	8.31729	8.77622	7.84233	7.72407	8.94963	8.22106	7.32253	8.25431	8.23288	8.24274
geneid.55251	8.54201	8.63405	8.23299	9.05535	9.22999	9.23418	7.94507	7.50738	7.19673	8.89019	9.01805	8.13417	7.73639	8.30404	8.41768	8.57512	8.9688	7.74259	8.77447	8.94118	8.71241	8.92312	9.50228	9.7422	8.9356	8.71831	8.01709	7.67734	9.08352	7.73723	8.88945	8.64834	8.92129	8.72464	8.27837	8.14361	7.79173	7.76567	8.46407	8.14558	8.64725	7.11091	8.71738	7.87189	8.25169	8.4536	8.12338	7.7348	8.25371
geneid.22871	2.96833	2.84355	4.38774	2.87866	3.13264	5.97976	2.95603	3.0508	3.77098	3.70521	3.83219	3.31845	3.97283	3.78373	3.06497	3.38022	4.114	4.04834	5.86925	4.2647	6.11231	4.05904	2.80705	3.08093	3.58228	3.22325	3.45729	2.99019	5.61631	2.92905	2.98552	4.29272	4.76405	4.61765	4.20337	4.86175	3.1958	4.75259	3.56163	3.44995	5.15786	4.01014	3.50203	2.63571	3.87578	4.97581	3.84591	6.18801	3.02129
geneid.22843	3.70804	4.6762	6.18743	5.00795	5.73231	6.56641	4.05567	4.30732	4.16881	4.94851	5.48755	3.95513	4.11767	4.48922	4.30927	5.49491	4.57077	4.88834	5.69611	5.74014	9.05184	4.93472	4.63651	4.73026	4.45502	3.99299	3.54102	4.70248	4.40435	4.29521	4.88077	4.6893	6.42738	3.72659	5.09835	3.43005	4.30106	3.69756	3.98131	6.199	3.97055	3.37007	4.50497	4.29646	3.7556	3.50938	4.15721	8.81771	4.15116
geneid.116987	8.72893	8.82613	8.91174	8.96996	9.50187	8.74562	9.35412	8.84398	8.27385	8.29889	8.04142	8.96753	8.67236	7.91805	7.4261	7.9121	8.60374	8.32435	9.18223	8.47815	8.26748	8.73403	8.58121	9.07442	8.70946	8.71002	9.19253	8.08314	9.41564	9.35895	8.5581	8.394	9.05992	8.9187	8.32415	8.89083	8.74098	8.36646	8.58456	8.87249	8.52715	8.79261	8.88762	8.45589	8.24512	8.13968	8.48937	7.95884	8.26994
geneid.23272	5.23816	3.68474	4.69149	5.04571	5.36981	4.89951	4.05591	5.0279	4.30619	3.57423	4.83289	4.59531	4.30134	4.55816	5.02424	4.69965	4.71767	5.01436	4.63689	4.49498	4.63711	4.52843	4.6017	5.44926	4.71259	4.90181	5.68656	4.67916	6.3176	4.67788	5.69667	4.94554	4.49737	4.66604	4.27892	4.39867	4.33853	4.65226	4.86954	5.80536	4.87572	5.27667	5.66887	3.8244	5.77672	4.11261	5.11812	4.87489	4.31424
geneid.23499	7.75466	5.99074	5.7566	5.97731	6.18002	5.90137	8.36905	7.76473	7.20037	8.17396	5.81528	7.25739	6.62942	7.63848	7.47314	5.44723	6.97988	8.2602	5.45343	7.12462	5.43436	5.81767	7.68413	7.23236	6.08679	6.17782	8.07544	7.86458	6.88063	7.19023	9.25034	5.66626	7.64089	9.279	8.55213	8.41837	7.40209	6.79355	6.3657	7.63691	7.32139	7.4182	7.71925	8.11859	8.12098	7.10644	8.77735	7.67464	7.57293
geneid.11154	6.47278	6.97532	8.45278	5.90635	6.87666	6.60071	7.58107	7.50691	6.69362	6.89107	6.49371	6.40679	6.90074	6.85443	7.40056	8.40029	6.40243	6.38399	6.53144	7.52559	7.00042	6.80746	7.40125	7.19656	6.29026	6.84533	8.73841	7.99419	7.34975	7.03841	6.45773	7.03068	6.75345	6.98643	6.54971	6.46581	6.54972	7.44136	6.94054	6.82583	7.1293	6.44652	6.83206	7.44586	6.15986	8.57739	6.44761	6.68687	6.49727
geneid.23603	9.49805	9.84526	11.341	11.0771	10.1063	10.7618	9.77544	9.61836	10.2734	10.1109	10.3894	10.4246	9.995	10.0445	10.3433	10.2863	10.0348	9.52514	10.768	8.95706	11.0348	9.963	10.6024	9.48043	9.79736	9.97625	10.839	9.87421	9.24906	9.706	9.73112	10.0195	9.20953	9.89075	9.8956	10.0243	10.136	10.7589	10.4791	10.4417	10.2251	10.7143	9.89879	10.2279	9.81852	11.314	9.85586	10.3939	9.70966
geneid.51224	3.45562	3.2072	2.87898	2.92894	2.78592	3.25125	3.36248	3.92119	2.92462	3.1134	3.02896	3.47557	2.96745	3.36594	3.4102	2.76215	3.01991	3.58537	3.09866	3.11747	3.03478	2.97865	3.46311	3.29453	2.88406	3.29771	3.38388	3.43454	3.35397	3.71441	3.50227	2.96784	3.54403	3.39488	3.36835	3.0014	3.71821	3.65754	3.30999	3.61861	3.1609	3.45555	3.47237	3.39976	3.34628	3.35647	3.30265	3.58813	3.43693
geneid.57222	7.81828	7.64168	7.58179	7.66246	8.29289	7.21073	7.66017	7.63815	7.21918	7.6588	7.64807	7.9728	7.99136	7.79744	7.731	8.85598	7.89039	6.82007	8.70191	7.82531	6.88634	7.86462	8.26748	6.76473	8.34937	8.56269	7.03218	8.16682	7.8356	8.69357	7.0136	7.75639	7.59664	6.95668	7.15203	7.36127	7.69177	7.35455	6.90262	6.82149	5.97742	6.95217	7.57806	7.75927	7.17933	6.18654	6.92388	7.05492	7.08467
geneid.57182	6.25676	8.14126	7.10485	9.55861	9.20527	9.19819	8.07821	7.04951	7.46191	8.62736	9.0207	8.51226	9.23351	8.14943	9.35645	8.80591	8.44504	7.7032	8.83861	8.11134	8.69142	9.36409	8.18864	8.97838	7.96436	8.46576	7.99571	8.93371	8.08778	8.51401	8.39875	8.07455	9.08772	9.38176	8.47875	8.52965	7.57141	8.65898	8.96159	8.87619	8.1203	9.38313	9.32563	7.656	8.78547	8.43019	8.32649	7.98598	7.56174
geneid.57448	8.79478	8.55681	8.62105	9.61383	9.39466	9.23159	8.56707	8.95576	8.88249	8.49832	9.39576	8.58858	9.04669	8.76979	8.51003	8.94106	9.32044	8.83917	9.23372	8.63671	9.05118	9.14502	8.49046	8.78296	8.7086	9.01998	8.62392	8.95408	9.37641	9.51104	9.21416	9.19221	8.74078	8.39634	9.36008	9.14313	8.98335	9.3015	9.52144	9.13443	9.51388	8.92859	9.3253	8.67228	8.92395	8.09883	8.7761	8.92418	8.76997
geneid.51298	3.55804	3.31696	3.76884	3.52524	4.05754	3.73717	4.00068	3.48042	3.6165	3.2502	3.06981	3.46616	3.72957	3.44586	3.49097	4.06042	3.46438	3.47364	3.43998	3.94109	3.65972	3.47997	3.59928	3.69854	3.39767	3.462	3.75316	3.7487	4.53933	3.80454	3.38977	3.33186	3.36942	4.86857	3.75171	3.73538	4.19139	3.68187	3.85879	3.93762	3.42493	4.08592	3.58977	3.78583	3.5048	4.60348	3.66112	3.64051	3.32138
geneid.177	6.29312	10.1688	6.16668	6.61115	9.92655	6.44853	9.21185	8.73425	11.1742	11.0904	6.59256	6.60494	9.80744	11.7484	9.2422	7.70615	9.28935	9.37259	6.39707	7.76014	6.23655	9.92079	6.99206	9.61419	10.0113	10.9253	6.53164	8.4203	6.0843	8.14242	12.6066	7.51125	6.10565	6.93354	9.46233	10.4104	7.85607	6.66808	6.83433	6.37122	7.04305	9.87004	10.7188	6.62942	11.5175	7.30539	10.7565	6.18801	10.2628
geneid.55793	8.89887	9.11529	7.50911	7.2561	9.06304	7.04127	9.22448	8.66173	8.71925	9.38678	7.78478	8.98281	8.62523	8.95403	8.64414	7.88082	8.46145	8.93554	8.4509	8.74602	7.63769	7.76326	8.79297	9.40191	9.16163	9.37861	7.65771	8.21842	8.99845	8.80365	9.17239	8.63574	9.17907	8.78762	8.4257	8.49174	8.94592	8.43281	7.64732	9.51252	7.37584	7.66595	9.58732	8.07366	8.69483	8.48736	9.4813	8.9519	8.24324
geneid.57579	4.91555	7.70935	8.07992	7.24666	7.65374	7.79264	6.7004	6.64525	7.1791	7.32884	7.67423	6.66108	7.21532	7.64512	7.16785	7.21745	8.07896	6.40013	7.80414	6.89562	8.41865	7.18426	6.99436	7.13622	7.16304	7.13384	6.76282	6.88131	7.00886	6.25196	6.89802	7.61111	7.62034	7.44059	6.61898	6.45541	4.35692	6.00843	6.68017	6.11198	5.95483	6.85251	7.47332	6.04546	6.38334	6.7898	6.32769	5.9193	6.69188
geneid.23670	10.7139	10.6945	11.6093	12.196	11.3063	10.992	10.6185	10.7333	11.4747	11.1563	11.2161	11.0135	10.9301	11.7012	11.1814	10.9482	11.2819	10.0074	11.5261	11.4423	11.1909	11.469	11.1719	11.1839	11.9741	11.5615	10.2132	11.407	10.9299	10.8124	11.6029	11.2859	10.8097	10.4651	10.1805	11.0569	9.94036	11.2738	9.92614	9.66955	10.5336	11.5006	10.8604	11.5205	11.0868	9.87	10.0829	10.2995	11.203
geneid.25962	4.94726	6.10368	6.38456	6.97179	6.14687	6.30849	4.94635	4.41584	4.38916	4.8922	5.94158	4.85394	6.00083	4.63304	4.20207	6.51838	5.88526	3.81897	5.9189	5.21044	6.44068	5.93259	5.13015	4.92939	5.88826	6.76013	5.98215	4.07035	6.62763	4.78335	4.9677	5.50684	5.48068	4.26157	5.00869	4.72824	5.1177	4.95857	4.88247	4.77651	5.59179	4.19665	5.37418	5.08828	4.21807	4.83382	4.28034	5.37653	4.92072
geneid.50940	2.73056	2.79848	2.71131	3.37068	4.05306	3.49598	2.89455	3.28163	4.1318	4.64468	3.05159	3.06806	3.69155	3.05718	3.14762	3.87219	4.98612	3.85588	3.87512	2.77416	5.14873	2.74018	3.16998	3.8534	3.94131	3.71138	3.07367	3.53651	3.03459	3.59925	2.85095	3.14088	4.39228	2.63134	2.93855	4.10665	2.73119	3.10147	3.66514	3.30004	3.89489	5.04702	3.49403	5.76375	3.87571	2.74485	3.45498	3.24744	2.6056
geneid.10006	8.389	8.72541	9.11219	8.88669	8.81575	8.80241	7.49677	8.26642	7.58803	8.78493	9.31889	8.47671	8.8233	8.62643	8.64843	8.90662	8.99778	7.63328	8.97705	8.46727	9.24185	8.93794	8.6185	8.44051	8.96233	9.33381	9.11805	7.57053	9.40132	7.88716	8.22084	9.21221	8.10428	9.61152	8.04761	7.75505	8.61112	7.99634	8.67882	8.1387	9.28491	8.3816	8.15612	7.42892	7.82291	8.50998	7.57589	8.79684	7.87641
geneid.56647	7.86968	8.64908	9.20894	8.10482	7.94445	8.25808	7.32542	8.61979	8.25597	8.26231	8.62308	7.72531	8.44942	7.59446	8.20451	8.84733	8.5402	8.51036	8.59088	8.40894	9.53741	8.75339	8.03154	7.94564	8.17793	8.83348	8.61404	8.26528	10.0786	8.09317	8.17057	8.06831	9.09063	8.46046	8.3402	8.06159	7.68818	9.48626	9.04762	8.06874	7.62712	7.65245	7.9847	8.71398	7.92886	8.59359	7.26316	10.363	8.26406
geneid.57599	6.71405	6.79955	7.79186	7.23878	7.72875	7.19463	5.91067	6.63016	6.6321	7.45939	7.5428	7.11327	7.01681	7.33451	6.79712	7.19514	7.80904	7.29391	7.13258	7.09526	7.05142	7.5365	6.7483	7.18369	7.54721	7.76313	6.35001	7.18298	7.66703	6.40649	7.53656	7.38483	6.92598	7.09055	6.66819	7.11705	7.10132	6.84868	7.0212	6.88977	6.70682	6.79073	7.48546	7.1829	7.60407	5.61769	7.30429	6.69254	7.03833
geneid.4139	6.5385	5.71365	5.60064	5.6945	5.42951	9.27946	7.01519	7.44749	5.6159	6.09621	6.84208	5.72288	6.00728	5.44724	5.40131	7.74456	6.2035	6.51616	8.54085	6.0534	6.98922	6.05282	6.61629	4.61743	6.96316	8.6076	8.70164	5.40375	7.67485	4.92226	5.92423	6.78873	7.43246	9.08614	6.11968	6.66304	4.5882	8.50515	8.75356	8.55317	7.55061	8.18808	5.93347	5.79957	5.75159	8.91665	6.2805	7.49326	5.52639
geneid.57634	6.27394	4.8181	5.29202	4.91693	4.91707	4.92652	6.92851	5.92915	5.9443	4.99269	5.21483	5.26606	5.09214	4.37912	5.16898	4.6888	5.07347	6.28005	5.29949	5.3092	5.39939	6.03319	5.05463	5.30495	5.82865	5.1639	5.46006	6.24022	6.01518	6.65218	5.99175	5.27094	5.47822	5.40472	5.99016	6.31646	6.69811	5.60342	5.42492	6.31821	5.44898	5.42009	5.24969	6.17882	6.15009	6.16275	5.47204	7.80666	6.23304
geneid.57636	8.60574	10.2534	9.79201	10.1794	9.79744	10.4409	10.3025	10.1385	10.5132	10.0257	10.1509	10.9172	10.239	10.3507	10.4284	9.71577	10.2783	10.5177	9.27605	9.54275	9.04213	10.2477	10.2748	9.9728	9.86199	9.46719	11.5405	10.261	9.2604	9.8117	10.6061	9.7418	10.0616	11.7215	9.96447	10.6261	9.6001	9.26164	10.1781	8.8216	9.4239	10.0618	10.1424	10.5619	10.545	10.6806	11.2977	7.93028	10.0324
geneid.56928	6.06039	6.2033	6.30592	6.10866	5.40571	5.59057	6.85734	6.35864	6.99273	6.7836	6.10123	6.52101	6.44621	6.66495	6.6391	5.67831	6.19668	6.45211	5.79651	6.71621	5.44897	6.54243	6.91133	6.16668	6.25325	5.8659	5.71308	6.33352	7.07361	6.27766	6.37106	5.77043	7.7312	7.05455	6.29883	6.32949	6.46959	6.4254	5.8829	6.53286	5.74148	6.41741	6.40503	6.47856	6.47552	6.70841	7.27829	7.57816	6.50835
geneid.114879	9.41844	8.26023	8.7528	8.68517	8.43496	9.0361	8.36406	8.80935	9.35033	8.8791	8.91042	9.7008	9.0571	8.64476	8.94487	8.89938	8.8495	8.96549	8.19597	8.204	7.35648	9.01311	7.8627	8.54159	9.10101	7.86354	7.9999	9.39612	9.16247	9.85699	9.09596	8.45738	8.51079	8.74922	8.86861	9.33492	9.22861	8.17319	8.0476	7.27203	8.34766	8.69674	8.80898	9.76691	8.83014	8.42047	9.41976	8.96333	9.16932
geneid.57338	3.05571	2.6117	2.53784	3.22647	2.49642	6.51827	2.4857	6.43723	2.51328	2.85459	3.61786	6.58682	3.08917	2.64032	3.58383	2.65333	3.40626	3.12551	5.52729	3.22965	4.21697	2.24707	2.63147	3.27335	2.79122	3.06845	8.3589	2.62877	4.5716	2.37856	2.66414	3.17084	3.02726	2.74422	2.8922	3.05837	3.30407	2.80757	3.54984	3.8165	2.95624	6.57064	2.81983	3.39598	3.59406	3.43327	3.16837	5.42895	2.87757
geneid.10210	7.29893	7.02152	7.07347	7.46781	7.91648	7.38905	6.18739	6.49886	6.50027	7.26114	7.8174	6.69519	7.64327	7.23099	7.30587	7.51836	7.75156	6.72494	8.08044	7.43723	7.83764	7.66762	7.28661	7.43361	7.87204	8.00407	7.22596	6.60824	7.39233	6.58292	7.10329	7.77157	6.96748	7.05173	6.47585	6.95262	5.58108	6.74719	6.04745	6.03704	7.63386	6.04992	6.97421	6.58049	6.36841	6.50022	6.38482	6.9678	6.77596
geneid.7090	9.16324	8.76258	8.4014	8.39533	7.67922	8.29565	9.0048	8.56038	8.85758	8.51062	8.58046	9.44692	8.3948	8.27765	8.81849	8.57825	8.31402	8.52654	7.93024	8.49102	8.7626	8.17559	8.95894	8.42402	7.63837	8.71587	9.85463	8.5962	8.3773	8.02726	7.6634	8.72006	8.22454	8.44787	8.37956	8.72986	9.69624	8.77308	8.43683	8.58373	8.83279	9.65709	8.59354	8.72301	8.56179	9.3132	8.48588	9.68531	8.85676
geneid.57082	8.39815	8.09754	9.79141	7.92951	6.74703	8.8011	7.39308	7.65735	6.66939	6.69134	8.37083	8.10523	6.813	7.65763	8.06356	8.4973	7.03757	7.24587	9.04011	7.39705	9.28907	7.09571	7.89673	6.6239	8.76274	7.67945	9.95783	6.99273	9.04237	7.92024	5.87893	7.5151	7.83977	8.67042	5.4854	6.97114	7.62357	8.13935	8.43816	9.42501	10.0379	8.19276	7.59192	6.77072	6.75662	8.04757	6.88201	9.65245	8.18836
geneid.57700	9.06847	8.88778	8.90059	9.1532	9.10977	9.08394	8.39593	8.28087	8.39871	8.96949	9.73031	8.5954	9.30249	8.89459	8.60657	9.05028	9.26473	8.36595	8.3176	9.35522	9.36355	9.46032	8.27455	8.97527	9.48626	9.36037	7.69258	8.4623	8.08487	7.74062	8.96095	9.44094	8.48864	8.71596	8.67837	8.54521	8.41292	7.9827	8.20547	7.14293	7.68418	7.29413	8.79347	8.77908	8.27151	7.91213	8.33891	7.13482	8.69507
geneid.26958	10.3696	9.02453	9.78279	8.68863	8.20435	10.4925	9.18132	9.70238	9.49514	9.55936	8.95734	10.1247	9.44942	9.45728	9.48257	10.0024	8.52828	9.69332	11.2627	9.64095	9.80631	10.2642	10.9462	10.1415	9.52963	10.0825	10.614	10.2267	11.0426	9.78255	9.16925	9.50748	9.99564	10.332	9.28273	8.9789	10.0662	10.415	10.0481	10.7729	11.1069	9.37205	9.56015	10.0852	9.51416	10.5496	9.27176	10.7448	9.5163
geneid.55168	10.6299	10.1929	10.423	9.50238	10.2576	10.0078	9.90745	10.451	9.69071	9.61554	10.1008	10.4089	9.79451	9.61545	9.76534	11.1104	9.60776	9.85911	10.3886	9.9976	10.6989	9.82445	9.78235	9.68042	10.4116	10.9518	9.52545	10.3674	10.3711	11.407	9.60012	9.7099	10.1284	10.1578	9.5604	9.83702	11.0894	9.57413	10.0933	10.4725	10.2202	11.357	9.72359	9.79048	9.42945	10.6566	9.46147	10.7583	9.8114
geneid.78988	6.83127	7.26661	6.66843	6.95677	8.05014	6.52273	6.46969	5.92435	7.37487	7.20235	6.98982	6.21301	7.04599	7.12514	6.64716	7.28239	7.21755	6.9955	6.82042	6.95362	6.86638	6.92702	6.40279	7.12222	7.86049	6.58199	6.79187	6.81024	7.46449	7.76091	7.41432	6.86346	7.56311	6.8673	7.1056	7.08664	7.12306	6.60742	6.57928	7.40711	7.05595	8.14022	7.44942	6.88974	7.4819	6.7532	7.41967	5.79089	6.87091
geneid.79658	8.42844	7.85221	8.34605	8.74493	8.28882	8.37078	8.51113	8.39664	8.87502	8.59701	8.35451	8.50833	8.72674	8.42092	8.46311	8.28986	8.22225	8.36595	8.57686	7.97112	6.97699	8.57757	8.9492	7.82062	7.91998	7.92129	8.03518	9.58107	6.96773	9.00782	8.80838	8.63458	7.78346	8.40621	8.84472	8.79102	9.37754	8.22429	7.44793	7.09696	7.85472	8.40214	8.30527	8.75343	8.52505	9.05604	8.94735	7.89179	9.01887
geneid.64328	4.36146	5.52261	4.93852	5.39225	5.7612	5.00907	4.28433	4.6354	4.9527	5.60615	5.43261	4.77836	4.93744	5.51964	4.40595	4.94682	5.80631	4.45014	3.76677	5.43926	4.85237	5.50779	3.95773	4.5534	5.44465	4.23677	4.24597	4.27166	5.08754	4.71532	6.01438	5.99939	4.07551	6.22406	4.45903	4.89499	3.88125	3.97307	5.14017	4.05055	4.59164	3.38525	5.0176	4.58728	4.753	3.32241	5.07408	3.1195	5.34934
geneid.58480	7.7202	9.67389	8.77035	8.17133	10.8661	8.9982	10.1053	10.005	9.6717	9.40877	10.3211	8.61359	10.4311	9.44331	9.21356	9.75464	9.91793	9.33799	9.72091	9.21831	8.53597	10.2138	9.65926	10.0771	10.4559	10.3333	5.75061	9.04429	7.70111	9.39576	9.4871	10.1934	9.88898	7.2456	8.8356	9.53343	7.84658	9.59765	8.72536	10.7743	7.21063	9.04785	10.6085	8.89614	8.74686	8.06814	8.57783	9.92932	9.1883
geneid.81035	6.75586	10.3673	9.56886	8.19754	10.5937	8.83342	7.61152	9.15216	10.0381	10.4838	9.00823	9.78872	11.2284	10.3335	9.23069	9.34372	10.7931	10.0569	8.48944	9.93241	8.39017	10.4509	10.7095	8.57624	9.49687	8.90974	8.01847	9.0166	7.49654	8.61661	10.1381	10.106	8.0322	7.85338	10.6751	10.8098	9.29995	8.41582	7.05239	6.06542	7.79315	8.92596	10.1761	9.43173	10.0471	8.82736	10.0471	7.27194	9.94142
geneid.89792	3.44492	3.8641	3.52846	2.95048	2.6893	4.063	3.31784	3.34765	3.21959	3.35573	3.22577	3.07881	3.36308	3.29031	3.58165	3.74426	3.61724	3.09301	2.96331	3.51905	3.23669	3.34786	3.82636	2.78303	3.60954	3.282	3.57948	3.08363	3.2636	3.63051	3.02406	3.32281	3.50075	3.3447	3.79417	3.12203	3.4934	4.20107	3.33038	3.80266	2.60876	3.29505	3.31475	3.33336	3.44968	3.38111	3.41867	3.91839	3.36696
geneid.65062	5.92691	8.06156	6.36056	7.38052	7.71489	8.41184	6.17895	6.65955	6.84787	7.62174	6.72176	6.35924	8.35429	6.55983	5.98478	6.26868	8.06604	6.83654	6.07249	7.12019	6.48748	8.0996	6.9877	6.9637	7.37773	7.74508	6.0813	7.00329	8.2369	6.53943	8.39132	7.30709	5.85812	7.26651	7.36539	7.39378	6.04338	6.23979	7.96991	6.82406	8.16579	6.22134	7.1203	7.584	6.8438	6.22118	7.45505	6.79168	6.6224
geneid.782	5.16828	6.799	6.2503	6.71335	6.72256	4.89194	7.04586	8.03184	6.74218	6.55931	5.20222	7.06755	6.75657	7.1698	8.07072	6.71838	5.83704	6.14615	6.39337	6.91539	5.99288	6.9718	7.63522	6.45335	5.65754	6.26141	6.36604	7.33685	5.56766	6.16435	6.07494	6.26567	5.61428	6.0185	6.40924	5.487	6.30794	6.39196	5.91053	5.58261	4.96468	6.0098	7.38139	6.29188	7.21829	6.17219	7.53245	5.91488	6.12589
geneid.10347	8.09052	6.69309	7.77744	6.41816	6.60846	5.2236	8.71124	8.48136	8.31613	7.46135	6.74304	7.41659	6.81288	7.83818	8.4407	6.90301	6.65302	8.71634	7.10831	7.56205	6.64141	7.13153	7.99623	8.6957	7.08234	6.63842	6.80031	7.77636	9.137	8.21012	7.3973	7.93642	7.77601	7.17226	7.97597	7.5331	8.00411	6.84292	7.68216	7.51142	6.49754	7.52617	8.13551	7.86884	8.02031	7.18914	8.55537	8.32795	8.31054
geneid.57619	8.78609	10.223	8.12497	8.97461	10.6781	8.33092	8.98227	7.73406	8.52362	8.98577	7.96167	8.2851	9.62382	9.21497	8.06163	8.74644	10.4132	8.1113	9.24296	10.3548	8.47172	9.28399	7.93797	7.57522	10.3246	9.15174	7.04074	8.69176	9.32124	9.78964	9.4672	8.39935	7.90757	6.3034	8.76224	8.23179	8.31737	9.17169	7.46258	7.8848	7.4937	6.69354	8.34133	7.56126	7.71249	6.78754	8.27432	8.7088	7.96492
geneid.27031	6.81342	7.52878	7.35085	7.62311	7.48496	8.22169	7.78538	7.45036	7.1936	8.30107	7.72356	7.61549	7.45391	7.7433	7.66761	7.54448	7.73906	7.70665	6.65111	8.83992	7.24972	7.58815	7.7004	7.9093	7.89293	7.32872	7.36402	6.93935	7.59382	6.67393	8.66395	8.12176	7.4653	8.80259	8.06573	7.7231	6.96592	7.84095	7.98746	5.49801	8.43292	6.81839	7.95448	7.3063	7.87954	7.73046	7.82555	6.22327	7.96792
geneid.84435	3.28249	3.15962	3.17784	3.47249	3.35159	3.19151	3.55945	3.09112	3.513	3.90772	3.85468	3.04054	3.69155	3.54087	3.18902	3.15584	3.83745	3.99637	3.22784	3.1029	3.26869	3.61403	4.37466	3.28466	2.81175	3.56663	3.22317	2.79781	3.22073	3.35816	3.82338	3.68312	2.95677	3.15503	3.70927	2.83053	3.33175	3.14672	3.51249	3.36102	3.02439	3.06422	3.44255	3.22429	3.13165	3.22937	3.36622	3.03542	3.44812
geneid.8706	3.93863	5.14357	6.83968	7.56292	4.33057	6.93356	3.25647	5.59747	3.85867	5.08419	5.09925	5.22353	4.35338	5.09047	4.80629	5.39251	5.30711	4.6235	5.90586	4.43969	6.14865	5.1539	5.58606	4.49031	5.32032	4.0656	4.80663	4.63353	2.79045	3.56367	6.15962	4.74668	3.78864	6.33534	4.30746	4.85996	3.5005	4.37129	3.18107	4.14429	5.37459	4.2104	4.88208	4.66777	4.04843	4.65046	3.58151	2.59619	3.81066
geneid.379	8.41904	7.67586	9.78601	6.99696	7.94888	7.70131	7.69756	7.92484	7.61217	7.3195	8.86311	7.9826	8.81253	7.76551	6.81409	9.00824	7.43733	7.75068	7.07667	6.88962	7.11035	8.11535	7.7388	8.01294	8.53096	8.30838	10.2444	7.45688	7.72537	8.19499	7.92832	7.1654	7.49843	9.35024	7.13766	7.61406	6.61489	7.49186	9.92202	5.86576	8.29357	10.4035	8.00025	8.14919	7.55987	9.93729	7.90852	6.98172	6.85649
geneid.6727	11.0035	11.1414	11.0549	10.8699	10.9796	11.0578	11.2852	11.3878	10.8605	10.9407	10.9216	10.6707	10.5877	10.8562	10.843	10.7547	11.0746	11.4998	10.88	11.0488	10.6971	10.8254	11.1378	10.892	11.2917	10.7925	11.3234	10.7372	11.1319	10.8877	11.0927	10.7927	11.2158	10.8412	10.8542	10.6547	10.7372	10.8843	11.0655	11.5435	11.1641	11.3837	11.2903	11.0114	11.1559	10.5717	11.012	11.0571	11.2889
geneid.85437	5.81984	6.59513	6.53754	6.4439	6.82254	6.55337	5.16233	5.25313	4.6183	5.71283	5.73776	5.07305	6.22117	5.75106	5.59476	5.7468	6.13951	5.26521	5.48665	5.91218	6.5416	6.58777	5.24146	5.91734	6.84202	6.4467	5.73762	5.24488	4.95027	5.30707	5.83714	6.12712	5.3907	6.86014	5.16753	5.01652	5.45463	4.42208	6.06347	5.00332	5.50939	4.67417	5.97633	5.08	5.51873	4.73202	4.42657	4.32695	5.05745
geneid.310	10.7227	11.2805	11.589	10.4346	10.7146	10.3762	10.0759	10.0967	10.2808	10.5571	11.4456	10.6436	10.8803	10.4048	10.9037	11.4367	11.1126	9.92831	10.7688	10.7623	11.5075	11.107	10.406	10.821	10.9975	11.4414	10.2491	9.92302	10.4777	9.91627	10.1053	11.2289	10.1373	11.0519	10.2808	10.1805	10.1185	9.83607	10.3935	9.62528	11.024	9.91808	10.3037	10.8442	9.70931	10.1063	9.57122	10.9003	10.006
geneid.8600	3.39905	3.99179	5.08401	5.85701	4.85106	7.13241	3.78978	5.21172	3.7683	4.62291	7.45543	6.66833	4.6444	5.2946	7.58603	4.76404	6.44024	6.06194	5.4225	4.59745	6.56187	4.81346	6.80346	4.30882	5.1089	3.59624	4.14778	5.1236	10.9521	10.2132	3.43757	6.71216	9.34198	5.37479	3.7841	6.23925	7.66036	3.51516	4.08004	5.32923	3.79029	4.69606	2.57062	3.53867	5.84893	4.08523	3.82605	4.15523	5.16054
geneid.5250	6.04128	5.77067	5.65977	5.28973	5.77864	4.92438	4.27792	4.02354	4.96766	4.77438	5.29401	4.99086	4.85107	4.57618	4.43955	5.58533	5.37189	3.32546	4.56802	5.06641	6.31319	5.59411	3.93195	4.32506	5.60502	5.00636	4.65883	4.32303	5.60405	5.33676	4.47069	4.95482	4.86103	5.71515	3.84755	4.08074	3.84431	4.29494	3.65015	3.81546	4.4448	3.35505	4.62824	5.11997	3.59406	4.3588	4.36178	4.64896	5.54573
geneid.63876	4.57499	6.28835	4.71256	5.75166	5.68225	4.83566	4.83769	5.42696	6.96698	6.38507	5.52558	5.79014	7.14766	6.99697	4.83591	5.15888	6.89781	6.09555	4.58244	6.48775	4.32796	6.39478	4.63703	5.34335	5.90396	5.62523	4.61715	5.33283	3.56027	4.68671	7.59383	5.93667	3.60314	4.12375	6.20349	6.39405	4.85405	4.67594	4.38261	4.25767	3.71763	5.88202	5.82039	5.77457	7.01905	5.08519	6.69145	3.36699	6.43769
geneid.150465	8.15975	8.95216	9.20286	9.81151	8.82626	9.71283	8.91023	9.10425	9.58361	9.8067	9.59666	9.73174	9.40689	9.72477	9.53275	8.66366	9.29268	9.35823	9.91263	8.35282	10.1172	9.7056	9.89121	9.37091	9.17166	9.57893	10.5009	9.29702	9.93082	9.68177	10.2102	9.37379	9.43284	10.1393	9.51639	9.69262	9.09599	10.0722	10.1326	10.3513	10.2102	9.68516	9.39406	9.19645	9.87913	9.98034	9.43943	10.2448	9.41129
geneid.51479	6.45273	4.21362	3.86342	4.53899	3.92341	4.70545	6.47127	5.66137	5.32369	5.63146	3.63234	5.07062	3.78976	6.21229	6.22373	3.19187	4.41317	6.05343	4.9158	4.83117	4.10156	4.37799	5.9313	5.43598	4.07195	4.67035	5.68945	6.12571	5.98593	6.69895	5.95233	3.7738	6.39986	5.85122	6.15221	6.03341	6.31059	6.21542	6.48797	6.22407	5.70131	5.56093	6.18716	6.60232	6.23833	6.37308	5.73333	6.63702	6.37602
geneid.134549	10.4377	7.81756	8.58946	7.92699	8.21458	7.85349	11.139	9.65522	9.3269	8.98742	8.55248	9.81377	7.88864	9.20533	9.34501	9.36003	8.43691	9.1955	9.55579	9.66503	8.09977	7.97208	9.20624	8.53352	9.17331	9.56026	9.07472	9.1331	9.30596	9.19974	9.17275	7.81838	9.56933	8.29584	8.93806	8.76119	8.63858	8.2574	8.52298	9.53642	7.9335	8.86189	9.37581	10.0839	9.26737	8.51837	8.66794	9.29959	8.93053
geneid.123720	10.4928	10.5591	10.3366	10.6102	10.876	9.77488	10.5063	9.93019	10.4052	11.0639	10.3702	10.6095	10.7732	11.0926	10.6588	10.1841	10.873	10.384	9.87064	10.8434	10.0813	10.539	10.7758	9.93948	10.7741	10.4897	10.7633	10.7097	9.21003	10.5954	10.6826	10.6426	10.3053	10.4061	10.7433	10.8982	9.39094	10.0507	10.4285	9.82407	10.8082	10.32	10.4092	10.1695	10.3933	10.9717	11.2849	10.0833	10.4772
geneid.1975	9.61092	9.46915	8.98522	9.04695	10.4307	8.57143	8.94162	8.32374	8.90684	9.45901	9.51237	8.85201	9.67218	9.03396	8.88407	8.86783	9.95232	9.17715	9.57457	9.06925	10.1827	9.68448	9.46396	9.6202	9.69266	9.93715	9.57815	8.33969	9.72125	9.01231	8.83521	9.38465	9.29561	8.91312	9.18562	8.7692	8.99592	8.74422	9.50635	8.98301	9.21076	8.73246	8.50598	8.89519	8.83463	8.92278	8.56755	9.46105	9.16182
geneid.2651	10.8051	9.32806	9.98392	10.1405	9.13547	8.33504	9.16738	9.19899	8.49155	9.18188	8.01543	9.2247	8.5819	8.50294	8.89843	10.2456	9.04437	8.3039	9.81242	9.76782	9.31995	8.96226	9.10363	8.54836	9.91618	10.2757	6.73631	7.15329	8.76971	9.19721	9.23563	8.31213	8.48301	7.13436	8.31328	8.1788	8.00572	9.47243	9.07042	7.85955	6.31536	7.74952	9.01109	9.06026	8.46239	9.24491	8.54866	8.03451	8.25602
geneid.54014	7.6592	9.3375	8.77251	8.79569	8.7851	10.1908	8.39035	7.61101	7.80384	8.25446	8.70821	7.84381	8.86483	8.1815	7.45926	9.66048	8.83494	7.75795	8.12251	8.98331	8.77184	8.75064	7.46939	8.41514	8.51513	8.32624	7.98465	7.98087	9.23984	7.41407	8.51558	8.49382	7.48952	8.94071	8.00321	8.17437	8.41636	7.57038	7.70272	8.82436	8.41285	7.38447	7.89653	8.22642	7.26533	7.26157	7.91223	8.44157	7.95689
geneid.682	9.86151	9.59171	10.361	9.67135	10.1346	10.0212	10.1879	9.61773	9.58179	10.0875	9.76829	9.96367	9.92514	9.86328	9.95323	9.55758	9.88425	9.79072	9.86045	9.77006	10.6423	9.72748	10.3462	10.2877	9.75438	9.07989	9.88522	9.6737	10.7318	10.4653	9.51041	9.72979	9.89585	9.89665	9.99749	9.99653	10.1429	9.34192	10.1133	10.8144	9.55986	10.141	9.65741	9.82927	10.1419	9.44716	10.188	11.2909	9.86245
geneid.54906	6.07871	6.78511	7.90972	8.11032	7.86397	7.47297	5.72753	6.03824	5.86788	6.51501	7.83041	6.54928	7.38528	6.41656	5.99655	8.01995	7.24544	5.60837	7.88236	7.05524	8.40982	7.78983	6.00469	6.67511	7.17895	7.7494	6.61518	6.09328	7.99699	5.8923	6.32442	7.22945	6.39977	7.23003	6.58525	6.33999	6.74974	6.25483	6.4594	6.36686	6.70507	5.78083	6.4418	5.62046	5.95384	6.12262	5.28698	6.20606	5.81839
geneid.2230	8.68753	8.00706	7.06548	7.80347	8.94498	8.02617	6.73896	7.54227	7.26037	8.0036	7.88596	7.04352	8.00122	7.35127	7.5134	8.2431	8.85194	6.83515	7.36419	7.47862	7.68965	8.39737	7.45544	7.7417	8.10792	8.02345	5.97554	6.82489	6.79749	8.42596	8.58267	8.10279	6.09327	7.83626	7.37753	7.80192	6.80021	7.23455	7.45079	5.38795	6.54584	6.77053	7.37439	6.27187	7.43934	7.19747	7.06781	6.72637	7.01085
geneid.92610	5.71371	5.32783	5.92971	6.28724	5.51212	8.08576	4.08309	5.03002	4.8924	5.21678	5.7815	5.1	5.43541	4.59898	5.47672	4.9113	6.14934	4.914	6.0224	4.67359	5.77943	5.18213	4.68094	5.10934	5.55804	5.52956	5.06164	4.27485	6.22399	3.87006	5.46892	5.92606	5.32204	6.011	5.60069	4.58223	4.35692	4.92065	5.30582	4.49485	6.11675	4.16927	5.28238	5.13199	4.49374	6.02946	4.65285	5.41547	5.30848
geneid.23390	5.99024	6.22624	6.45676	6.87102	6.66616	7.08261	6.59983	5.05994	4.62026	6.18999	6.81216	6.22153	6.14067	6.06822	6.88832	6.95776	6.24787	5.45123	6.85597	6.49049	7.27006	6.2914	6.38189	6.3095	6.4362	7.02551	6.909	5.91278	5.8729	6.31652	5.87864	6.7215	6.7204	6.22213	5.62131	6.03358	4.65146	5.374	5.9116	5.6196	5.71039	5.1345	6.26847	6.44585	5.59139	5.90394	5.76982	5.09314	5.94053
geneid.56674	8.12789	7.97012	8.20081	7.03441	8.14489	7.2392	7.44629	7.70999	7.73995	7.66137	7.86138	7.59497	7.84864	7.80176	8.52105	8.99338	7.63428	7.0029	8.23785	7.96937	8.12455	7.86228	7.87311	7.00923	7.91182	8.24797	7.78751	7.49362	6.88376	7.46748	7.55056	7.79566	7.476	6.80243	7.42755	7.28286	7.23911	7.50395	7.60737	7.333	7.05441	8.18746	8.14694	7.28772	7.41426	6.66366	7.01109	6.71612	7.69852
geneid.128866	8.89792	8.87356	8.49334	8.66929	8.70161	8.43787	8.2127	7.91106	8.36318	7.87397	8.36715	8.82969	8.19093	7.98871	8.35171	8.61536	8.03523	8.00873	8.94024	8.37613	8.14094	8.27831	9.02898	8.19265	8.60442	8.09132	8.81321	8.9238	7.88748	9.53683	7.52305	8.32181	8.64542	8.63138	7.75671	8.23425	9.85293	9.9647	8.92538	9.32621	8.34199	8.45775	7.84451	8.6041	8.15435	8.28041	8.365	8.45407	7.85671
geneid.55670	9.38704	9.38559	9.4992	9.64039	9.49464	9.23717	8.66478	9.32491	9.2972	9.35486	9.29026	9.5624	9.37666	9.62026	9.76016	9.0584	9.55308	9.32753	9.83789	9.30042	9.51357	9.41547	9.78701	8.89784	9.7723	9.61231	9.62907	9.56035	9.86432	9.61392	8.97261	9.4596	9.02355	10.2887	9.26697	9.2593	8.94815	8.98507	9.7462	8.82534	8.5243	9.45377	9.43089	9.30946	9.33214	9.52781	9.50212	9.05636	9.32229
geneid.1240	5.85422	5.41617	6.02713	4.7883	4.82554	4.84245	4.10444	5.34019	6.14914	5.27962	6.54938	3.79766	4.96182	5.52633	5.95224	4.45864	4.63147	6.04479	3.60178	3.80105	6.03745	5.57852	4.66525	4.70869	5.18818	4.5905	2.59495	4.72658	3.47009	3.7866	6.16529	6.15211	3.2154	3.07987	5.18924	5.08727	5.18997	4.73822	4.07146	4.26329	2.86412	5.42775	4.27937	5.55652	4.9828	4.70347	4.88733	4.5123	6.64532
geneid.4308	3.42532	2.84355	3.04806	2.74819	2.70675	2.52927	3.05254	3.36304	3.38607	2.85118	2.57249	3.07912	2.60554	3.08132	3.17782	2.47626	2.71797	3.35203	2.96282	2.86838	2.60022	2.75385	3.07098	2.98418	2.52821	2.96436	3.25997	3.45121	3.04972	2.54895	3.04584	2.78142	3.25528	3.02561	2.73551	2.71924	3.01671	3.57968	3.35753	3.51935	3.66171	3.08724	3.42841	2.60355	3.57361	3.27239	3.1493	2.94795	3.03752
geneid.29937	10.1259	9.35634	9.30184	8.58055	8.87078	8.84359	9.99298	9.49401	9.68443	9.41087	8.93966	9.71968	9.54258	9.19837	9.75607	9.87959	9.07207	9.30926	9.29524	8.95467	9.1168	9.34404	9.342	10.1269	9.42306	9.61892	9.75952	10.3024	9.45612	10.3895	9.09283	9.35672	9.71506	9.97398	9.2544	9.57188	9.84536	9.43662	10.0473	10.5241	8.95279	9.05183	9.98675	9.86674	9.42323	10.0217	9.50252	10.1747	9.50676
geneid.220213	10.0403	10.2081	9.73014	10.3029	10.6489	10.7487	9.09298	9.61397	10.4637	10.9884	10.2815	9.44727	10.2478	10.0395	9.16483	9.92415	10.7842	9.96289	8.44863	9.86191	10.0321	10.4279	10.0158	10.2017	10.416	10.0931	9.99669	9.26631	8.52001	8.73549	11.0392	10.3287	9.91596	10.1101	9.72896	10.4785	10.2081	9.6753	9.7981	9.34368	9.57133	10.7819	9.81737	9.55882	10.0036	9.21548	9.78099	8.35185	9.87176
geneid.151648	7.17274	6.6404	8.65222	7.7638	5.14474	6.79825	4.92241	5.82876	5.1625	4.53474	6.52432	7.00589	4.6605	5.12775	5.80745	7.50953	5.11326	5.12676	6.95498	4.51783	7.61093	5.87655	5.9195	5.92207	7.03634	6.12005	7.74684	5.32735	8.1367	5.62799	4.3981	6.20482	5.70385	7.33179	4.06367	4.53555	5.56517	7.1786	7.23567	7.75211	7.30351	6.04665	5.27581	5.74905	4.8904	7.00994	4.32136	7.91766	5.62408
geneid.831	10.0573	9.28624	9.81029	10.308	10.6644	9.43059	10.3872	10.3128	10.6052	10.0564	10.1552	11.2549	10.9766	10.4344	10.2532	10.8577	10.2843	10.2118	10.3552	10.012	9.40766	10.4357	10.2425	9.46285	9.57993	9.94967	9.68845	11.0511	9.97702	10.8532	10.2374	10.0694	10.4825	10.0697	10.6066	10.4924	11.2104	10.2665	10.0995	10.8545	9.12314	10.5104	10.0605	10.5127	10.5561	9.50244	10.734	10.6007	10.0459
geneid.7776	4.51484	4.9315	5.16862	5.38988	5.53944	5.60102	4.82703	4.14504	4.06656	5.09104	4.89336	4.42371	5.03853	3.97808	4.67553	5.48429	5.60819	4.82543	5.07197	5.72185	5.82954	5.81105	4.67137	4.831	5.49683	5.07118	5.15297	4.48194	6.13687	3.88439	5.14025	5.49747	5.10241	5.54275	4.3238	5.05109	3.80755	4.16003	4.25564	4.21326	6.22089	4.42201	4.66385	4.27502	4.82433	4.99015	3.83693	5.43315	5.12588
geneid.6326	2.9131	3.01582	2.34494	3.59279	3.63029	3.9721	3.13149	2.83625	3.43555	4.65463	3.95558	2.41464	3.71165	4.08288	4.4385	2.82169	4.4154	3.6319	5.7306	5.47936	7.69973	4.28547	2.90641	3.61404	2.8044	2.80787	3.42806	3.24015	3.54269	2.60619	3.42915	3.44368	2.80953	3.03143	5.97436	4.95738	2.84512	4.68768	5.49427	4.89984	3.79099	3.42093	3.61466	3.753	3.52362	4.25268	3.33959	3.46419	3.653
geneid.11056	4.37008	4.43387	3.9558	7.41324	5.91853	4.96369	3.8601	3.33348	3.3207	3.59301	4.09027	4.10876	4.10042	3.95582	4.0311	4.34007	4.78707	3.98288	4.02232	3.65623	4.55147	4.73385	4.68888	3.84204	5.56861	5.29477	3.94688	5.20729	4.40586	5.68788	4.3784	4.00008	4.33196	5.30784	3.49723	4.10813	3.89065	4.8655	4.59559	4.04685	3.74558	4.12859	4.71746	3.84259	3.80861	4.00832	4.08598	4.4748	3.30991
geneid.8476	9.51674	8.69777	8.2194	9.98473	12.1974	9.56214	10.525	9.00554	9.20295	9.36834	9.22426	9.3105	10.4889	9.07268	9.50859	11.4962	10.6408	8.83811	9.09563	8.98401	9.21194	10.0441	9.36204	10.5458	9.89169	10.1174	8.513	9.21198	9.71348	10.2928	9.7045	9.6106	10.1694	9.10884	9.99304	9.54905	9.25608	8.95892	9.91033	9.79263	7.95102	8.68045	10.0145	9.68355	9.28787	8.7484	9.45065	8.60456	8.67106
geneid.6431	8.78873	8.59116	10.2667	9.43431	7.89743	8.68194	9.03387	8.47805	8.71937	8.60715	9.20872	7.78113	8.0947	9.62089	9.40448	8.69419	8.62661	7.65888	10.6599	9.26408	8.33739	9.69776	9.37297	8.64827	9.66054	8.80999	10.31	8.5186	7.90141	8.09911	7.45794	9.01196	7.12136	9.02853	6.53405	8.40936	7.49416	8.63512	9.24404	8.9896	7.37465	8.88567	9.05162	8.43104	7.35332	5.51644	8.44256	7.38303	7.55972
geneid.6601	10.1943	9.70466	9.18613	8.67794	8.9161	9.01207	9.88616	9.51699	9.75321	9.30733	9.26192	9.32809	9.21675	9.29141	8.97183	8.52067	9.20726	9.81304	8.78495	9.1894	9.70094	9.30786	9.88714	9.42683	9.29781	9.06204	8.66083	10.3353	9.68682	9.92653	9.72835	9.14648	9.77	9.52531	9.52422	9.5807	10.1849	9.71971	9.84207	9.98683	9.59869	9.83409	9.03883	10.0231	9.91375	9.39476	9.89121	10.2769	9.77183
geneid.80179	7.40404	6.712	7.1833	6.7131	7.3868	6.41022	6.72454	7.17871	6.60158	6.35089	6.47812	7.85112	6.58084	6.52665	7.24317	7.21856	6.3915	5.97385	6.97804	6.55649	8.09268	6.34543	7.20576	6.08649	6.74119	7.13032	8.74868	7.12451	7.29976	8.03762	6.23229	6.26703	7.35957	7.83352	6.03618	6.81323	7.08372	7.41623	7.44042	7.83099	8.85485	6.6888	6.55577	7.0334	6.73942	8.3713	6.55956	8.50526	7.00041
geneid.10059	9.71529	8.59524	9.1344	9.76433	8.76439	9.49314	8.798	8.78108	9.08515	8.65177	9.6992	10.042	8.5614	9.05818	8.9701	9.10817	8.41062	8.77172	9.45675	8.2364	10.3965	8.43489	9.56054	8.59107	8.64275	8.54619	10.7148	9.51852	9.66519	9.68192	8.61908	8.68898	9.13437	10.9989	8.98752	8.72605	9.26503	8.93598	10.1952	9.59694	9.98896	10.0231	8.83943	9.56015	8.98813	9.52248	8.70493	9.70887	9.20986
geneid.4597	8.87746	8.33549	7.77987	7.55886	7.92187	7.11613	8.63965	8.54908	9.08277	8.73817	7.92437	8.52005	7.87042	8.99077	9.28325	8.18806	7.67796	8.62769	8.14445	8.10959	9.21373	7.82729	8.29551	8.10103	8.70877	8.64378	9.95095	9.08413	8.50893	9.66281	8.87624	7.75352	8.55637	9.46622	8.49701	8.82462	9.74254	9.15162	8.79189	9.73975	8.59594	9.43925	8.5841	8.97063	9.05076	10.2677	8.71125	9.4974	8.50416
geneid.4686	8.28219	7.57045	9.87935	8.17159	8.42622	8.19314	7.11666	8.56967	7.75874	7.37961	8.25332	8.09882	7.7845	8.02455	8.65601	8.48782	7.87176	7.87399	9.66055	7.69172	8.77005	7.49431	8.06964	7.87502	8.64653	7.87787	8.96115	7.98974	8.92073	8.09111	7.51478	8.37048	8.05341	8.43373	7.77863	7.78877	8.42481	8.49143	8.61127	8.84512	9.25609	8.97625	8.17649	8.16223	8.02361	7.6831	7.92417	8.23736	8.20078
geneid.79716	10.2169	8.81526	8.42302	8.65614	8.40559	8.23698	9.53243	9.25468	9.57308	9.34699	9.18218	9.69554	8.36731	9.62599	9.61931	8.45277	8.59674	9.66352	7.86087	9.42839	9.017	8.29533	10.0265	9.7141	9.02702	8.29274	8.75312	9.95818	7.58918	9.51473	9.54471	8.90269	9.06544	9.21651	9.32847	9.08563	10.4148	8.66133	9.80025	8.78993	8.33254	9.08857	8.97296	9.4985	9.51954	8.7558	9.89486	9.33842	9.54168
geneid.2736	5.84667	5.77447	4.29327	6.41015	5.76067	6.6891	5.55229	5.94131	5.97147	6.2633	6.40232	6.59182	6.67598	5.2946	6.36032	5.05357	6.5979	7.03723	4.24612	5.70566	4.60007	6.77639	6.09471	5.93786	6.47806	4.43866	6.18919	4.74542	3.75744	6.71033	5.55767	6.17475	6.17662	3.90284	6.57865	7.16248	5.89415	4.34227	5.45201	5.52324	5.68429	6.73932	4.80629	6.39123	7.24895	7.73372	6.12826	3.69578	6.78304
geneid.2820	9.88353	9.2994	10.3806	9.72194	9.26867	8.97529	9.39357	8.86895	8.52218	8.69365	9.31557	9.17015	8.95248	8.75303	8.71274	9.7967	9.33643	8.56749	9.48947	9.06434	10.2252	9.42546	9.18224	9.46517	9.58357	9.37801	9.17334	9.45342	9.68227	9.50453	9.18794	9.14987	9.10794	10.1398	8.88333	8.44603	9.33107	9.90116	9.96198	9.97891	10.4767	9.09441	9.56501	9.11594	8.10733	9.16373	8.55772	8.93087	8.34477
geneid.7593	6.49504	5.43423	3.54775	5.44563	4.87667	4.21557	6.53411	5.7234	5.74221	5.43638	4.13447	5.29889	4.4816	5.38953	5.74702	4.39541	4.39742	6.68198	5.12658	4.5537	4.61445	4.43446	5.54031	5.45998	4.08538	4.81314	6.8621	5.84895	6.15349	5.94502	5.71676	4.25648	6.11962	5.46844	5.28112	4.99391	6.09836	7.32514	6.0612	7.29342	7.08255	6.9145	6.39623	6.27902	6.73933	6.09951	5.91154	6.27358	5.72778
geneid.5727	8.54714	9.82117	9.12747	7.94868	10.4502	10.7981	9.20029	9.21711	8.79739	10.0866	9.36767	8.57022	10.4681	8.99943	9.16077	9.08708	11.6413	10.428	9.29826	9.63643	10.8691	9.47977	8.82484	9.49945	10.1396	9.69515	10.0463	9.32303	9.44868	7.54846	10.9329	9.62926	8.9645	8.18418	9.88399	10.2835	9.57154	8.37369	8.89962	9.38813	8.9114	10.5611	9.38578	8.80228	10.4215	9.10821	10.4417	9.8382	9.93357
geneid.4297	8.95193	6.70226	6.03645	6.32554	6.25781	7.11	9.03946	8.52172	8.82277	8.36762	7.03078	8.50392	7.01718	8.69755	8.36102	6.00134	7.34102	9.00255	6.45974	7.83114	6.95941	6.7715	8.27479	8.1725	6.67289	7.27705	8.04765	8.85461	8.22998	8.54336	8.75841	7.14135	8.14795	8.32326	9.29055	8.72063	9.02599	8.84591	8.55667	8.86312	8.3046	8.12129	8.28085	8.64486	9.05488	8.70737	9.17654	8.60061	8.61182
geneid.88	3.77087	4.464	3.10143	2.88546	3.16101	4.22863	3.26981	3.51254	6.24787	5.65338	4.02162	3.16546	6.11854	4.6227	3.88699	4.99226	4.62835	5.00319	3.1573	4.25718	7.37991	5.07604	2.55496	4.62491	3.93579	3.85815	3.32625	2.75718	3.23183	2.87425	6.48754	5.02096	2.96589	2.45322	6.88254	5.583	2.97334	2.75609	2.68231	2.61064	2.29405	3.38785	4.54116	2.42196	6.18109	3.40409	6.68	2.69279	3.5455
geneid.3183	9.45001	8.77964	9.02567	8.79019	9.2991	8.9112	8.73312	9.12437	8.95452	8.72037	8.88205	8.2823	8.76074	9.10117	8.64855	8.62534	8.93317	9.23875	8.31061	8.84902	8.58114	9.03333	8.77078	9.25081	9.02908	8.69033	8.96412	8.41576	10.007	9.1275	9.05207	8.88988	8.94215	9.33711	9.10025	8.84116	8.10169	8.47777	9.08174	9.24883	9.10453	8.93947	8.26814	9.55438	8.69934	9.02726	8.79096	9.31842	9.02319
geneid.6426	8.8571	9.9238	9.75586	9.60925	9.50762	9.79349	8.69293	9.62376	8.74224	9.75205	9.87937	9.54087	9.81089	9.84538	9.3612	10.0575	10.0711	8.97309	9.882	9.86645	9.86257	10.0963	9.22825	9.94135	9.75846	10.3148	9.67334	9.76018	10.0671	9.81316	9.53034	10.0881	9.85667	9.64171	9.17598	8.70923	8.00715	8.76927	9.66977	9.28539	10.0074	9.07083	9.02045	10.2113	9.1744	9.29635	9.32672	10.4885	8.86866
geneid.5269	11.2462	10.6293	11.0185	10.6538	11.0862	10.0303	11.5176	11.1305	11.6409	11.1795	10.6571	12.0582	10.7949	11.3651	11.0187	11.0561	11.1579	11.2674	10.1458	10.9531	10.5978	10.723	11.1395	11.0185	10.7158	11.1589	9.81604	11.5001	11.2824	11.01	11.7646	10.8141	10.9143	10.6585	11.132	11.3077	12.0904	11.0232	10.2853	11.5376	9.8879	10.8219	11.146	11.118	11.4218	9.69025	11.4347	9.71109	11.2276
geneid.1307	8.32257	8.80138	7.86746	8.62632	7.2019	9.06293	9.4843	8.32852	9.20509	9.73573	9.44491	10.3014	8.8812	8.2829	9.20945	8.47068	8.47359	9.84659	8.76362	8.85171	7.00104	9.04818	9.0942	9.56939	7.83261	7.31256	9.66415	9.55737	9.07367	7.92958	8.19599	9.03405	9.02591	8.56146	8.99655	9.60785	8.76114	7.9256	8.36916	10.0438	8.64106	8.73607	8.63287	9.167	9.53947	9.27962	9.68847	8.05498	9.94298
geneid.1114	6.23951	3.82603	3.91765	3.77655	3.65173	4.7269	3.40888	3.4749	3.78898	3.48247	4.84704	4.10137	10.6468	3.16107	3.78445	3.71615	4.46186	4.43909	9.26771	3.84725	11.5861	4.13242	7.0258	3.48801	3.26466	3.94144	6.93322	3.57347	9.45805	8.14919	3.77136	3.61974	11.8895	4.02504	3.7332	3.64554	3.8881	3.4158	5.49468	12.6255	3.96511	8.4657	3.70882	3.41478	3.48522	4.52921	3.21489	11.7309	4.5163
geneid.311	11.2678	11.4351	11.3362	10.4046	11.1553	9.54719	11.1051	11.1483	11.3072	11.0073	11.0812	11.2324	11.1625	10.9879	11.2893	12.6538	11.1508	10.9091	10.8435	10.9247	10.9118	11.1162	11.2496	10.9874	11.2841	11.4101	10.226	12.318	9.96671	11.5039	11.0189	11.2508	10.5398	11.2803	11.1712	11.2175	11.4527	10.6122	10.8602	10.6073	10.162	10.68	10.969	11.3064	11.1236	10.6015	11.0749	11.5681	10.857
geneid.1123	5.81204	7.5963	7.53681	7.70781	7.3968	8.94011	6.61654	7.3476	7.73676	8.17885	8.0297	9.69314	8.08387	7.42164	8.57723	7.18792	8.51048	7.9771	8.33873	7.74325	8.52445	7.98899	7.62053	7.49841	6.92613	7.25531	7.45915	7.46231	8.68402	7.00227	8.06072	8.33685	7.32665	8.83714	7.78539	8.09697	7.98512	7.97457	6.13594	8.47706	7.07633	7.41402	6.8129	8.3746	8.05885	7.32481	6.77282	8.48124	8.41597
geneid.1289	11.5157	11.3594	11.3922	12.9366	10.7101	12.1789	11.3673	10.7235	11.3555	12.2028	12.3149	12.7436	11.751	11.4882	12.3067	11.7102	11.3184	12.0615	11.8222	10.7438	10.5773	12.1888	12.1687	12.0581	11.0438	10.67	11.9179	12.3404	9.78406	11.3269	9.29592	11.2864	12.3	11.692	11.483	11.9412	12.3067	11.3479	11.3671	12.0257	10.9635	11.5526	11.2338	12.6661	12.1298	11.6751	12.0922	10.2432	12.6951
geneid.5352	9.29594	7.69623	9.74669	11.6375	6.89465	9.78691	6.36536	7.20743	5.16824	7.17213	8.25506	9.15817	6.85479	6.80159	7.95249	8.49542	7.20032	6.24171	9.17434	7.60281	9.26869	7.59655	8.10612	7.52457	6.81842	7.62906	9.04638	6.40657	9.84736	6.55424	6.26911	7.04881	8.76674	7.87893	6.89041	7.06824	8.51761	9.36915	9.29917	8.59348	9.2711	8.29395	5.9285	8.60384	7.49531	8.29685	5.21002	8.06506	7.83363
geneid.103	11.6421	12.0903	11.7795	12.0773	11.9408	11.9311	11.6398	11.5297	11.2398	11.4811	11.8163	11.6243	11.9208	11.6926	11.563	12.6076	11.6843	11.1312	12.1031	11.8232	12.5898	12.3255	11.5117	11.6218	11.7567	12.2103	10.922	11.5054	11.5275	11.4446	11.2914	11.9516	11.9423	11.9116	11.1663	11.2822	11.1019	11.568	11.6788	11.5251	11.0004	11.374	11.4821	11.4728	11.5719	11.5738	11.3177	10.9957	11.2246
geneid.1832	10.9021	5.15822	8.05199	9.00025	7.79037	10.2103	7.33117	7.07574	5.8616	6.13003	8.17846	9.96216	7.03232	5.62285	4.08261	8.57915	7.91422	6.86847	9.04804	6.98115	9.45762	6.51013	7.23469	8.10736	7.59414	5.83011	9.5785	9.07694	9.04096	8.04444	6.15672	6.82869	9.50184	10.2333	6.52126	6.94817	8.70231	7.75719	9.1899	9.54452	9.7428	9.66861	7.65405	7.11648	6.23438	9.6433	6.10514	9.34891	5.31199
geneid.5927	6.45141	7.26542	6.93303	6.86489	7.18853	7.01866	5.73059	5.1493	5.50234	6.60748	6.65013	6.98603	7.3496	6.35073	5.72832	5.68555	7.27969	5.82021	6.059	6.55634	6.51887	7.32702	6.21107	6.36757	7.00575	6.80096	6.37624	5.51724	6.83509	5.33097	6.52014	6.62253	7.08735	7.13233	6.07139	6.09825	5.4444	5.48705	6.19812	5.97787	6.94852	5.73442	6.38453	6.4737	6.01443	6.22258	5.7509	5.79642	6.20746
geneid.324	5.23304	5.99786	6.0005	6.53577	7.31533	6.77678	5.50887	5.24541	4.74458	5.95746	6.49772	5.5046	6.96051	5.54772	4.82537	6.16913	7.26809	5.3849	6.47093	6.38789	6.30401	7.43374	5.42398	5.54129	7.09812	7.24677	4.06578	5.6476	6.12635	4.86688	6.6831	5.92561	5.7356	5.84076	5.61271	6.15451	5.12345	5.61024	5.71171	4.56664	6.14487	5.07893	5.37516	5.77755	5.61135	5.41236	5.32477	4.72693	5.96769
geneid.8301	9.52538	8.74792	8.71697	9.01271	8.6648	9.13552	8.45022	8.57229	8.57955	8.87383	8.95444	8.69459	9.05699	8.75984	8.85161	8.60123	8.95834	8.47663	8.71711	8.85407	8.96843	9.34443	9.40527	9.21919	8.89584	8.23939	7.36807	8.14994	9.21817	7.88103	9.10351	8.77454	8.18153	9.14879	8.49519	8.53936	8.58749	7.92959	8.20746	7.87276	8.37012	8.22547	8.97967	9.08091	8.27351	8.45463	8.55697	8.35986	8.85883
geneid.1387	3.83376	5.00068	4.95012	4.80093	6.36387	5.15132	4.01128	4.09043	4.97207	5.44827	4.88113	4.73194	6.24959	5.04425	4.41564	4.64612	5.89864	4.76993	5.1717	5.19518	4.78427	5.84315	4.35431	4.8462	5.07548	5.28228	3.84606	3.98637	3.45735	4.87477	4.61355	4.85356	4.19098	4.68685	3.74071	4.5744	3.25294	4.36517	4.56938	3.9365	3.41348	4.19715	5.0115	4.15665	4.08822	3.82994	5.56639	4.03847	3.96106
geneid.644444	2.45353	2.25288	2.46529	2.38148	2.09265	2.11681	2.10534	2.4282	2.6157	2.49239	2.61995	2.61243	2.51132	2.02597	2.39447	2.02004	2.16851	2.46032	2.30699	2.24136	2.37884	2.32729	2.47961	2.16506	2.06823	2.28767	2.45921	2.3869	2.58065	2.06405	2.33101	2.53371	2.44714	2.2156	2.60809	2.34718	2.19927	2.30852	2.86726	2.37302	2.59779	2.28716	2.14383	2.08145	2.36142	2.1666	2.56732	2.36853	2.779
geneid.10318	8.47895	8.3106	8.25727	8.06112	8.27841	8.1472	8.82887	8.45352	8.68232	8.49086	8.71555	9.26647	8.29147	8.4656	8.7545	8.31604	8.62153	8.20836	8.85702	8.65384	7.85144	8.45336	8.30179	8.01121	8.68596	8.13569	8.23602	8.88254	7.62116	8.01974	8.28641	8.51899	7.79324	8.76315	8.08359	8.38808	8.95597	8.18511	7.74266	7.77754	7.22082	8.12498	7.50784	8.51105	8.53963	7.83319	8.54439	7.73482	8.31305
geneid.55072	10.2982	9.88387	10.1635	9.41812	8.87773	8.44008	10.41	10.2219	10.2659	9.8131	9.80779	10.2641	9.73603	10.0005	9.98824	9.93592	9.38302	10.0565	9.85261	9.91167	9.99801	9.94475	10.2199	10.1552	9.17415	9.53611	10.4281	10.2138	10.0127	9.90556	9.9484	9.84982	9.9	9.72542	9.68667	9.97562	10.2867	10.1943	9.48741	9.72559	9.99672	9.95849	9.44744	9.65149	10.1065	10.3137	10.2911	10.9375	9.98551
geneid.151887	10.6789	10.6319	10.4533	11.8647	9.90667	10.3841	8.78884	10.6124	11.9862	11.2029	12.0855	10.535	11.4586	11.0358	11.0585	10.6735	11.3623	12.0025	10.5889	9.24913	9.9765	11.5539	11.014	9.89598	10.0316	9.53915	9.46778	11.0075	8.38589	9.73312	9.58131	11.5764	10.4001	9.08985	10.7353	12.2552	10.8108	10.2333	10.7452	11.2162	9.38827	10.2844	9.68075	11.1697	11.0351	10.9965	11.2482	8.82232	12.0049
geneid.124857	3.79516	4.88575	4.13344	3.90547	4.16069	4.57768	3.95545	3.49304	3.91858	4.03232	3.41673	3.58276	5.0327	3.69243	4.10672	4.31754	4.53722	3.84944	3.9041	4.71411	4.18629	4.36131	4.44543	3.86492	5.29368	4.19042	3.9957	4.53132	3.9766	4.09721	4.31189	3.80541	4.16171	3.99608	3.91478	4.0007	4.22056	3.70734	3.04513	3.60265	3.89535	4.21044	3.47872	3.53215	6.97221	3.93271	3.97116	3.95937	4.03358
geneid.80005	8.99766	7.00257	6.77382	8.65737	6.68902	6.72757	6.88889	6.16037	7.54437	7.37644	7.52783	8.19301	6.14662	7.47728	6.79628	6.8876	6.91182	6.93998	6.64295	6.66663	6.34525	7.19767	7.24192	6.32075	7.37491	6.26141	7.19059	7.75981	9.90352	9.19225	6.99316	6.48952	7.95501	6.28175	6.88902	7.08898	8.14633	6.97531	6.24472	9.04621	7.1877	6.83985	6.63174	7.50646	6.6818	7.16688	6.45564	6.67419	7.61683
geneid.64132	10.418	10.628	9.97468	11.0931	10.4547	10.5563	11.1064	11.0487	10.3919	10.8111	10.0078	11.3032	10.3024	10.4466	10.8401	11.0271	10.0436	10.6351	10.0261	10.9333	10.2507	10.7804	11.0942	10.8209	10.0846	10.8109	10.7879	11.7939	10.2536	10.6934	10.4018	10.402	10.7172	10.8569	10.5744	10.6377	10.5959	10.8311	11.3236	9.82153	10.832	11.3673	10.6828	11.6367	10.709	11.1136	11.2315	11.1307	10.692
geneid.7874	9.28721	9.36978	8.31138	8.74664	9.30559	8.92341	9.2897	9.35553	9.89403	9.63865	9.0642	8.71594	9.86254	9.82737	8.78644	8.65354	9.74862	9.93226	8.85645	9.52529	8.61236	9.39399	8.96975	9.42626	8.92128	9.07094	8.88716	9.24619	9.65895	9.26102	10.2426	9.42567	9.5032	9.19012	9.57511	9.62018	9.58442	9.14253	9.4006	8.76508	8.68271	9.03191	9.63311	9.25783	9.79693	9.24088	10.4448	8.9909	9.40066
geneid.9524	3.91539	3.81831	3.59075	3.76958	3.73823	3.90458	3.88739	3.02663	3.79333	3.42284	4.38422	3.79158	3.34802	3.62821	4.39288	4.39228	3.71043	3.47734	4.37184	3.5053	4.41287	3.8729	3.46388	4.13815	3.71461	4.04983	5.91502	4.07024	3.42696	3.88233	3.50225	3.5482	3.74192	3.6155	3.46927	3.4822	4.47881	4.14989	3.71937	4.12333	3.9979	3.46397	3.93266	4.27266	3.33468	3.96629	3.40887	4.02002	3.83972
geneid.8653	3.88105	3.17786	9.16455	9.67084	3.10346	9.98907	3.35998	2.38779	9.19844	9.43809	2.71672	2.99155	3.11735	3.0511	2.49968	2.77278	2.66544	2.90575	9.7749	2.82162	2.38801	9.24898	2.65016	3.37934	9.27108	8.50433	9.44499	2.61639	3.79815	7.08929	9.4596	9.65185	2.73504	10.3312	8.99593	8.96088	8.12632	3.09125	6.97963	9.37945	3.60884	2.89192	2.86995	7.61933	2.63784	7.27966	8.82413	7.08027	8.99317
geneid.7403	5.87675	4.98271	4.46419	5.3438	6.33335	5.84704	5.85596	5.90683	5.48475	4.7022	5.96037	4.33858	5.38673	4.90063	5.16825	5.82335	5.53147	6.05036	4.07048	5.27299	5.31959	5.37298	5.34357	5.85373	5.08243	4.50746	4.0419	4.91874	5.76818	4.73107	6.07494	5.78844	5.21208	4.91747	5.02947	5.25249	6.25569	5.23622	4.32057	5.27503	6.46696	5.23948	5.13834	4.4341	5.10204	4.31279	4.07346	5.76216	5.32133
geneid.5445	11.0222	11.5305	11.3457	11.0359	11.2341	10.2706	10.8988	9.68742	9.74237	10.3952	9.87996	10.7682	10.4277	10.4828	11.5243	11.0518	10.3092	9.80848	10.3732	11.235	10.373	11.4907	11.4909	11.1232	11.698	11.2855	10.2521	10.8794	10.1238	11.8237	10.7455	11.1346	10.2532	10.9725	10.8587	10.394	9.47116	10.1827	10.4729	9.74306	9.89765	9.62304	11.4203	10.9789	10.7097	9.10523	10.7054	9.26239	10.7923
geneid.6926	5.65694	5.79702	4.60963	6.59232	5.95858	8.36188	7.06126	6.24514	6.44982	6.36164	6.00751	6.32496	6.84833	5.84573	5.56565	5.18859	7.11783	7.30472	5.37664	5.56296	4.16446	6.4205	5.55768	5.49126	5.77989	6.06478	7.36166	5.94817	4.38749	5.94663	9.21227	6.15065	6.62121	5.25034	7.29213	6.96098	6.33066	5.47843	6.44652	5.10987	5.45369	6.72855	6.51008	6.72391	7.19993	5.69714	6.53428	4.54848	7.0292
geneid.27295	10.404	10.1164	10.259	11.5051	10.1256	10.329	9.85419	10.2918	11.4437	10.5457	11.2846	11.1255	10.1426	10.5875	10.6659	10.3772	10.9453	11.2783	10.5214	11.1137	8.56518	11.1066	10.9557	9.96575	9.83073	9.11416	10.3775	8.99883	9.45251	9.23917	10.5448	11.1907	10.3228	7.72684	11.3917	11.735	10.3863	9.20465	9.40727	10.5403	9.07191	10.3237	10.2353	11.2938	10.842	10.4599	10.6399	10.4761	11.5598
geneid.274	7.77054	9.22936	8.66604	8.38949	7.69455	7.48877	8.86908	8.47416	9.15393	8.38092	8.81934	9.26576	8.84583	8.63864	8.82976	8.53852	8.44102	8.53132	9.07127	9.011	7.91844	8.88559	8.7548	8.61566	8.5484	8.20692	7.14929	9.40004	8.48254	8.02896	7.97946	9.34544	7.55769	7.6849	8.37444	8.90851	8.87377	8.3246	8.3067	8.92334	7.95364	8.45334	8.58972	7.67932	9.06312	8.01761	9.16778	7.47201	8.6463
geneid.773	5.50757	5.1266	5.42939	4.95472	4.93501	5.28888	4.98099	5.50714	5.00536	5.18783	4.84931	4.73282	5.64279	4.94556	5.0676	4.70908	4.7514	4.96223	4.87698	5.14821	5.68724	4.76562	5.24399	5.11105	4.33135	5.23339	5.18735	5.23883	4.35439	5.28332	5.23979	4.96766	5.44222	5.29147	4.80118	5.10613	5.53203	5.17381	5.20263	5.5029	4.867	5.36817	4.85457	5.00522	5.17192	5.90472	4.64236	5.41417	5.29463
geneid.8505	7.37504	7.99759	7.73908	7.56982	7.88635	7.75351	6.34203	6.45376	6.56846	6.85839	7.77984	7.18728	7.44535	6.73477	6.81409	8.37989	7.4651	6.51064	7.16068	7.15659	7.91269	7.51396	7.03929	7.13143	7.72447	8.09846	7.44783	6.35601	7.87985	7.28673	6.71167	7.50176	6.71516	8.08455	6.86138	6.79219	6.8223	5.93922	7.20637	6.80709	7.71444	7.03336	7.19667	7.34214	6.78797	6.69352	6.65612	7.79766	7.06308
geneid.1592	3.68615	3.6782	3.72004	3.70381	4.05015	5.70761	2.93078	3.16214	3.69361	6.02163	4.20739	3.7823	3.93791	4.00294	4.66517	4.59017	4.38809	4.20749	4.02807	3.89385	6.62648	4.92904	5.2981	4.77044	3.84486	3.7589	6.84274	4.30701	3.56697	3.58631	3.21248	3.87502	5.01811	3.84557	3.55437	4.72378	4.54797	3.01115	4.65673	3.49431	4.04357	8.80125	3.4396	6.79949	3.90231	6.1418	3.30265	3.57576	4.11259
geneid.10096	11.1421	11.0685	11.7911	11.7782	11.4309	11.7944	10.473	10.8905	10.7632	10.732	11.5695	11.1863	10.9454	11.0889	11.3239	11.5354	11.2938	10.9902	11.6361	10.9103	11.7265	11.2041	11.3439	11.0554	11.2807	11.3815	11.667	10.7372	11.4516	11.007	10.587	11.2336	10.9309	11.5752	11.0387	10.561	10.7656	11.9653	12.1399	11.3963	11.3785	11.3957	11.1799	10.9166	10.7773	11.4179	10.4747	11.1966	10.9568
geneid.10095	12.5654	12.1055	12.2921	12.0604	11.4819	10.5898	11.5314	11.6039	12.1372	11.6951	11.852	12.0473	11.5155	11.9802	11.9982	11.9839	11.3611	11.5578	11.7539	11.4127	11.8459	11.9164	12.0756	11.8964	12.1409	11.7857	12.071	11.6059	11.4582	12.0203	11.5753	12.0822	11.406	11.8078	11.885	11.7297	12.6212	11.5636	11.6046	11.2285	10.637	11.3527	11.9478	12.3237	11.7567	11.4117	11.8308	11.1343	11.8821
geneid.6238	6.8514	7.09434	7.26731	9.05499	8.34357	8.40829	7.94699	7.22337	7.94593	8.8342	8.37112	9.40453	9.23351	8.34744	8.87091	8.78859	8.83669	7.74807	8.51349	9.09071	7.87958	7.55546	8.57488	7.63823	7.86427	9.13736	8.21064	8.09324	8.12237	9.78212	6.98097	7.46598	8.54735	8.60159	8.01722	7.96686	8.60378	8.73256	9.12582	8.29844	6.92276	8.44968	7.93702	7.96898	8.10332	7.11115	8.20246	8.37045	7.46672
geneid.10551	8.1657	8.86701	9.04623	7.79388	9.06931	5.12491	9.82497	8.05819	8.61506	7.28843	9.2077	8.51055	6.68971	8.34777	7.62701	5.51295	9.71075	10.017	7.88842	9.73225	8.63258	9.3196	8.27822	8.70444	10.6542	5.56066	5.07035	9.61931	10.9632	11.721	7.11701	8.09721	9.72836	7.60991	8.39118	9.98684	7.28303	9.31009	7.14533	8.16628	8.80734	7.91886	9.81897	8.12884	7.19507	6.09987	7.77298	7.51028	7.64213
geneid.9185	4.3308	8.13378	7.72101	8.07704	9.83268	8.51086	7.2081	7.93744	7.26818	8.35133	7.16582	6.83472	8.71325	8.104	7.67004	7.41062	9.0859	7.00359	8.27176	8.87986	6.32572	8.39797	6.59931	7.35406	8.43306	8.37331	6.37937	6.37486	7.85978	5.44834	8.79782	7.64835	7.8752	7.52073	8.23468	7.68884	6.86457	7.13569	7.69004	6.20411	7.3869	6.97902	8.36855	6.42917	7.58291	6.1605	7.32017	8.57265	7.65852
geneid.2776	8.6854	9.87736	10.3623	9.5666	10.4479	9.43775	7.7865	8.10323	8.51518	9.54536	9.41331	8.03637	9.83879	9.28431	8.89475	9.03151	9.91671	8.41738	9.45502	9.48973	9.01068	10.209	8.48912	9.03475	9.92985	9.42555	7.94176	8.5142	8.89673	8.42602	10.1955	9.54802	8.72857	8.4183	9.58393	8.87829	7.06697	8.64262	8.51938	7.87047	9.0343	8.07609	9.54028	8.61713	8.8213	7.4273	8.56948	7.58636	8.44317
geneid.8202	8.02527	7.9302	8.18206	9.38836	8.2114	8.35502	6.64347	6.95155	7.44002	7.98152	8.9815	7.54751	8.38035	8.46437	7.72966	7.97056	8.97769	7.82101	7.4985	7.68049	8.17702	8.17718	7.69292	7.99481	8.30726	7.75875	8.37122	7.83983	7.16194	8.52408	7.84535	8.09036	7.46284	7.87836	7.53355	7.7736	7.64832	8.10713	8.56279	7.48868	6.95905	7.38159	7.6184	7.58949	6.98029	7.34372	6.90879	6.43914	7.61697
geneid.6247	4.00542	4.33344	3.38831	3.93532	5.27578	3.74792	4.07481	4.32762	5.87048	5.26989	3.6448	4.80211	4.45408	5.51535	4.51741	3.61911	4.71767	4.61515	3.73068	4.31065	3.3945	3.93791	3.91667	3.78122	6.33848	4.93003	4.31966	4.84438	4.10759	5.36906	6.20371	4.12518	4.27424	4.24685	5.07106	4.44957	4.48225	4.23027	4.35388	3.53176	4.61432	4.09236	5.68836	5.31592	4.89608	4.50419	4.85871	3.67696	4.76759
geneid.1488	9.02923	8.66647	9.38673	8.69011	9.13931	8.53355	7.57216	8.35935	6.67528	7.99014	8.01397	7.72562	7.89678	6.78293	7.58744	8.79939	8.31688	7.83024	8.49595	7.83	8.58177	8.71025	7.702	8.32467	8.93813	8.43448	8.25396	7.3702	9.35114	7.97214	8.29788	8.06601	8.97521	8.9015	7.18352	7.38039	7.13125	7.35384	7.80873	7.57782	7.44649	6.63488	8.16983	7.84989	7.79124	7.48921	7.56439	7.93352	6.61299
geneid.5243	5.52002	6.89802	7.08675	6.08963	6.75766	7.09234	4.75426	6.04528	6.74029	7.08891	7.35602	4.37526	7.51614	6.83329	6.83801	5.86484	7.89762	6.17856	5.57789	6.979	7.8452	6.84337	5.76563	5.8362	5.64129	7.42528	4.90722	5.40544	5.87409	5.5494	5.99511	7.59727	7.78809	5.58719	7.32544	7.21872	4.95201	6.30418	5.1225	5.10888	4.91525	6.06674	5.7378	5.39919	6.31466	5.76984	6.00989	8.97315	6.22355
geneid.9024	4.6605	5.36734	4.63946	5.63674	5.08207	6.40708	7.783	5.46897	5.55237	5.26871	4.83174	5.2246	5.77188	5.27043	5.24544	5.89855	5.17592	4.24234	5.0116	5.25233	6.14895	5.17154	5.24716	5.16805	5.60874	5.21094	4.88176	4.70457	6.9146	5.4345	5.46123	5.01504	8.17641	4.8834	5.36056	5.35151	5.74525	5.16807	6.08279	7.95603	4.32547	5.6485	4.70832	5.33263	4.93356	6.2192	5.26217	4.44905	5.17495
geneid.27429	7.54626	8.12126	7.52238	8.19074	6.79398	7.90119	7.12756	7.03086	8.02072	7.91435	8.02471	8.7124	7.25625	7.7753	8.29617	7.26217	7.2284	8.05384	7.47364	6.99444	7.42796	7.75925	8.29177	7.65609	7.31925	6.5522	8.81109	7.69409	6.57816	6.69895	7.25806	7.9439	7.20713	7.60371	7.67637	7.94269	8.58276	7.65214	6.72895	7.91045	7.11249	7.59361	7.08743	8.45415	8.07767	8.08837	8.08943	7.58732	8.53922
geneid.5000	7.72344	8.28582	8.80979	8.79597	8.54798	8.6984	7.49843	7.94081	6.22561	7.55487	8.22606	7.78746	7.65306	7.21251	8.20873	7.93975	7.97383	6.95324	9.13386	7.8697	8.88469	8.28727	8.01615	8.09599	8.36346	8.83723	7.32907	7.61358	8.69492	7.87856	7.76966	8.18317	7.52836	8.2183	7.81897	7.30416	6.90021	7.97691	8.48623	7.94215	8.58407	7.46214	7.93398	7.66375	7.04795	7.89472	6.6376	6.80422	6.68188
geneid.10026	7.29344	7.37027	8.07404	7.97562	7.43432	8.47757	6.73346	7.66189	6.25932	7.20943	7.24312	7.29017	7.22869	6.96962	6.94382	7.52609	7.72088	6.86872	7.19593	8.12096	7.31496	6.97957	7.16514	7.27664	7.72663	7.73067	7.55176	6.80186	7.80932	6.78209	6.85785	7.13814	7.4111	6.78022	6.95941	7.12951	7.16611	7.73865	6.65198	7.03575	6.67998	6.50882	7.7284	7.12347	6.62148	6.28625	6.46896	8.4689	7.60095
geneid.2048	8.13883	9.69882	10.2196	10.0843	6.68679	8.79778	8.76066	9.45921	8.39526	8.17977	8.95583	9.8502	8.32684	7.99459	9.09362	8.26033	8.05818	8.78419	10.2011	8.92225	8.43711	9.15713	9.25284	7.22873	8.52218	6.63158	9.65778	10.2982	5.52038	6.93237	6.47254	8.78984	8.07265	7.85452	7.56753	9.03059	8.94393	8.69134	8.13693	8.47431	7.66419	8.06398	7.45865	8.31317	8.60302	9.27757	8.74268	7.14147	8.72356
geneid.11025	10.1293	9.10816	9.22466	9.21099	8.38028	8.27503	8.6168	9.48513	10.4993	10.1931	9.14617	9.24316	9.13526	10.5702	10.1722	8.52404	8.25659	10.0624	8.05993	8.69482	8.77096	8.97292	10.4061	9.42489	9.52204	8.45676	7.96175	9.9595	7.79892	8.97395	10.1074	9.72477	7.86428	8.69604	10.2759	10.0606	10.1357	9.7623	8.07467	9.23414	8.03986	10.2175	9.3012	9.76632	10.3304	9.42386	10.5028	9.95109	10.2774
geneid.10575	7.94897	8.04731	9.01365	8.69206	8.82624	9.00568	6.2936	7.39999	6.85691	7.44257	8.24873	7.81973	8.11101	6.90754	7.66218	8.53704	8.00441	7.15397	8.94556	7.41489	9.12398	8.1465	7.67397	7.58081	8.0975	8.54942	9.02234	7.67608	8.3992	8.19771	7.03604	7.87727	7.13762	7.95621	7.29315	7.61373	8.2746	8.16536	9.46313	8.11003	8.50255	7.98245	7.22527	7.84469	6.92196	7.30773	6.2649	8.5334	7.37421
geneid.91543	6.93051	6.66173	8.60531	8.31693	6.46736	8.98747	7.50392	7.95413	6.30415	6.7961	7.73384	7.12648	6.71001	7.0915	7.94274	8.68569	6.58514	6.29914	8.28418	6.75501	9.09727	8.12263	6.64713	6.14047	6.6134	7.55139	3.25519	7.90055	4.87652	4.3792	8.43778	7.93437	7.6674	7.42521	6.08089	6.89529	6.34164	8.46782	4.86383	6.67904	5.60208	8.10193	7.25184	6.4851	7.15292	5.18886	6.08612	6.33079	5.3205
geneid.3437	8.36475	7.5853	9.66006	8.50069	7.81401	8.99049	8.58359	8.93444	8.15038	7.9282	8.53396	8.23258	7.6647	8.34589	8.64195	9.36101	7.65167	7.32841	7.76518	7.53454	9.22649	8.24084	7.78861	7.24127	7.76614	8.25372	5.45988	9.07481	6.23732	6.29234	9.07309	8.74889	8.07668	8.69955	7.73115	7.82951	7.97546	9.4873	7.14676	7.69055	7.17447	8.89619	7.33308	7.46441	8.82687	7.49049	7.74515	7.30776	6.85133
geneid.8487	7.43377	7.81842	8.41999	7.8614	8.12021	7.54676	8.62519	7.99005	7.26777	7.79714	7.8155	7.81032	7.73698	7.67055	7.98308	8.67693	7.00638	7.16273	8.09613	8.31833	7.92632	7.571	8.48744	7.85909	7.18411	8.19459	9.06528	7.07172	8.94323	7.26647	7.6699	7.60237	8.15382	8.15937	7.58183	7.12885	8.00603	8.0283	8.21026	7.81344	9.13798	7.11115	7.37081	7.10336	7.87381	8.99065	7.6482	8.76547	7.64928
geneid.23	10.4042	9.91758	9.95941	10.0019	9.61306	10.1019	10.4736	10.285	10.16	9.57247	9.78712	10.8529	9.73441	9.77554	9.75812	10.6092	9.53194	9.891	10.7876	10.2397	10.3109	9.74971	9.97659	9.95537	9.57766	10.5905	10.3178	10.3363	10.3319	10.1787	9.10799	9.68947	10.1137	11.0618	9.43047	9.99253	10.0577	9.92734	9.93153	10.8498	10.7635	9.93322	9.7889	9.96056	9.79313	10.6425	9.80132	10.3834	9.64032
geneid.4087	8.20736	7.67458	7.34043	7.87199	8.94583	8.51714	6.95247	7.02768	7.36025	7.94357	8.01138	7.88054	8.02886	7.72391	7.60019	7.7522	8.27903	7.05586	7.64598	7.78143	7.76804	8.08668	7.29577	7.5815	8.25803	8.31743	6.90277	6.91501	7.76677	8.83069	8.00977	7.77677	7.98819	7.41101	7.04585	7.55895	6.79882	7.48649	7.46361	7.13955	8.77691	6.89838	7.23256	7.97695	7.64285	7.25996	6.97424	6.77911	6.64237
geneid.10488	9.70006	9.2973	9.58534	9.06332	9.07508	8.57447	9.27839	10.4497	9.87157	9.2178	9.24547	9.8225	9.43281	9.37294	9.68407	9.80676	9.26314	9.50551	9.60691	9.10601	9.69154	9.36453	9.35625	9.07449	9.06721	9.22132	9.02812	9.7992	9.2614	9.4191	9.07303	9.32009	9.25833	8.80336	9.49046	9.56484	10.1101	9.42117	9.0477	9.02876	8.96987	9.23345	9.61215	9.36456	9.46243	9.24895	9.27902	9.2038	9.71731
geneid.9946	6.74759	6.25719	5.8695	6.12907	6.82353	5.99136	6.94075	6.2066	6.56599	6.53268	5.77021	6.21275	5.93425	6.2677	6.19121	6.1488	6.12939	5.58435	5.76773	6.18419	5.57787	5.87309	6.14701	5.97293	6.56832	6.23899	6.40434	7.00291	6.70572	6.73286	7.26679	6.27877	6.25664	6.47231	6.9139	6.75913	7.05145	6.47236	6.51653	6.88294	6.16788	6.17394	6.98772	7.01257	6.83033	5.62961	7.02927	7.07845	6.36264
geneid.8490	9.02305	10.5559	10.9223	11.0892	10.6681	10.8768	9.4931	10.581	11.3247	11.4541	11.0253	8.75376	11.6646	9.92071	9.88357	10.2916	11.8056	10.9274	9.85861	10.9131	9.23938	11.4553	9.50554	11.2915	11.0061	10.6809	6.37158	10.4819	9.39769	10.6791	11.6161	11.3207	10.9942	9.75079	11.4819	11.4092	9.5739	8.95957	8.89129	9.97867	9.17647	10.2416	10.5888	11.4277	11.4643	9.3527	11.7105	8.4541	11.1223
geneid.9169	8.40263	8.13481	8.35602	8.53275	8.77751	8.97289	8.51426	7.78862	8.13802	8.21295	8.29657	8.04778	8.06842	8.26723	8.06234	8.08389	8.50663	8.40621	8.4035	8.14151	8.71393	8.36882	8.08184	8.14225	8.20934	7.89799	9.42201	8.11135	8.74136	7.96336	8.56871	8.33198	8.66687	8.62322	8.55106	8.43344	8.31289	8.27957	8.90977	8.17348	8.56118	8.30846	8.58876	7.83899	8.42418	8.19803	8.26832	8.53439	8.09511
geneid.27347	5.33518	8.64813	9.40028	8.92011	8.9029	7.83214	9.59397	9.02823	7.2729	6.54091	7.86575	8.38985	7.85216	7.14306	8.86124	9.2113	7.79479	7.11978	9.80518	7.84191	8.7416	7.98244	7.83305	7.46726	8.01736	8.27958	9.8084	7.92902	7.38632	7.3512	5.59629	8.58472	7.07692	8.16036	6.94366	6.67019	8.73621	7.07471	8.07773	8.96904	7.98603	8.09193	9.23743	7.9691	7.47501	8.36903	7.24333	9.32248	7.69075
geneid.10479	8.77163	9.56914	9.85698	10.6556	10.2013	10.1231	8.83119	9.90175	9.2064	9.60473	9.86852	10.2715	9.94986	9.62805	9.52785	10.5755	9.9938	9.11922	9.5199	9.46648	9.77214	10.1251	10.0177	9.23621	9.35268	9.61189	8.73997	9.17633	9.16121	8.73836	9.74809	9.72348	9.36159	8.89253	9.7635	9.57308	8.6582	9.55677	9.68995	9.14354	9.53134	9.31104	9.25998	9.28044	9.45094	9.60202	9.18822	9.25995	9.27901
geneid.9443	7.43494	7.15698	7.95932	7.45391	8.25973	7.83226	7.87646	7.67356	6.93459	7.63323	7.97509	7.3726	7.8975	7.3172	7.68477	8.52898	7.82313	7.21946	8.65893	8.16079	8.14498	8.17718	7.44423	6.28772	8.38495	8.24052	7.36115	7.22383	7.11008	6.97705	7.37369	8.19709	6.83846	6.96719	7.71388	7.50328	6.83085	6.71791	7.55636	6.42994	7.26822	6.31595	7.02068	7.03794	6.9452	7.02803	6.84468	7.2857	7.13425
geneid.3755	4.87616	3.84857	3.73401	4.34021	3.66264	7.5601	4.35897	4.98068	4.58295	4.17745	4.23039	4.50378	4.20174	3.92618	4.10666	4.31754	4.55882	4.43117	4.17019	4.0814	4.22245	4.28211	4.44088	4.10322	3.84065	3.52554	9.43229	4.00146	4.25587	4.04597	3.6702	4.31899	4.05461	7.55969	4.68049	4.71275	5.25873	4.22333	7.38658	5.0157	5.93768	6.68823	4.2588	4.63643	3.65112	9.78503	4.06656	4.52456	4.34727
geneid.3805	5.30487	4.65311	6.859	4.58323	3.53344	3.59938	3.36154	4.57161	5.43994	2.84514	5.17087	3.3647	3.28221	6.57482	4.73871	3.59763	3.22044	3.49723	4.05707	3.81085	5.22624	3.4286	3.85297	3.46098	4.43129	3.45974	3.61112	3.85226	3.60587	3.72897	4.16043	4.897	3.97589	3.80401	3.70683	4.80251	4.28884	4.35679	3.84519	10.2226	3.30938	5.29373	3.64653	3.21185	4.27423	4.65167	3.09615	3.18597	4.45003
geneid.23552	7.41661	7.31928	8.17254	7.62753	8.37357	7.89886	8.19575	7.49128	7.93436	8.07975	7.47547	7.47867	7.74075	7.60921	8.17808	8.1451	7.73072	8.41692	8.74311	7.77242	7.35334	8.21007	7.73542	8.41098	7.99631	7.83543	7.52702	8.2965	8.27433	7.12884	8.2347	7.78514	7.84098	8.25222	7.86303	7.90353	8.85848	8.47538	8.08151	7.8514	6.64743	7.88157	8.118	8.42524	7.88116	7.96038	8.37295	8.64819	7.82
geneid.28424	3.04197	2.69788	2.74808	2.78232	2.94979	2.61718	2.85528	2.85308	2.99061	3.35317	3.56542	2.72654	2.86918	3.28756	3.12147	2.88581	2.76031	2.69806	2.87752	3.24255	2.87329	2.58768	2.4278	2.80508	3.23762	2.93136	2.96141	3.17462	2.57858	2.78281	2.38549	2.89213	2.34084	2.64314	2.84447	2.68876	2.7859	3.12798	2.45418	2.62642	2.59149	2.84034	2.35039	2.82107	2.85695	2.82381	2.6102	2.73699	2.88584
geneid.28875	1.87641	2.07528	2.35872	2.05943	2.02991	3.28261	2.18914	2.5624	2.11022	3.39865	3.06981	1.89567	1.86454	2.21804	2.33435	1.8132	3.18304	2.00503	1.74792	2.24211	2.03902	1.77773	2.14834	1.71788	2.29837	1.95302	1.8487	1.9029	2.02694	1.93307	1.93197	2.20661	1.95982	1.82577	2.35682	2.47213	1.95934	1.94331	3.08376	2.07877	1.98068	1.95134	1.71952	1.91314	1.76373	2.62618	1.94798	1.70578	2.34531
geneid.7082	4.64245	6.11661	5.80618	5.66071	6.42898	5.44001	4.88082	4.23577	4.41803	5.55759	5.41571	5.16868	5.68596	5.09753	4.17589	5.41479	6.2675	4.43235	5.05964	5.04483	5.50142	5.92357	5.43448	4.60957	6.64352	5.95001	6.01706	4.52294	4.47744	5.31696	5.13503	5.01372	4.49237	4.0196	4.30414	5.06951	4.53917	4.18399	4.59866	3.95787	4.6224	4.05606	5.60815	4.94947	5.13678	2.79262	4.37491	4.33345	4.30005
geneid.3836	8.27814	7.8729	8.54527	8.38552	7.73342	8.33462	7.50401	8.42836	7.55217	7.09805	7.68676	7.66607	7.05634	7.41191	8.04951	8.13305	7.44202	7.56448	7.80457	7.62262	8.251	7.41133	8.0868	7.80804	8.03032	7.25805	7.92962	7.62835	8.11272	7.49698	6.84856	7.32169	7.5356	9.10974	6.97658	7.10522	8.37594	8.34152	9.2941	7.19801	8.534	8.38348	7.37799	8.29884	6.88881	7.71618	6.43135	7.31125	7.96033
geneid.5578	5.15036	7.25884	6.90578	6.10467	8.01106	7.95023	7.72034	7.68935	6.36185	6.88303	8.4506	9.05013	6.83875	6.97184	6.94865	8.96909	6.55415	6.571	5.86836	6.71645	6.97933	7.71882	7.44997	7.84391	6.89425	8.41466	8.20753	8.86544	9.3814	9.05657	6.49851	7.22982	6.19797	7.34975	6.53416	7.59383	7.09782	6.03462	6.41085	7.27849	6.95217	7.19874	6.949	8.05699	7.00588	6.19318	7.50704	4.77472	6.88159
geneid.2969	6.02596	6.56581	6.25379	7.23464	7.45755	7.64722	6.45523	6.05617	5.24113	5.89357	6.28878	6.75304	6.7482	5.98697	6.52316	7.1938	6.49981	5.66486	6.61085	6.71447	6.98264	6.4733	6.35138	6.36091	6.10294	6.93169	7.65158	6.60944	6.09027	7.16341	5.71689	6.2346	6.44311	7.34488	5.99084	6.00678	6.68897	6.86696	6.76977	7.35074	6.96044	6.93058	5.88789	7.08876	5.74115	6.1663	5.67362	7.0034	5.91563
geneid.27040	8.97773	8.76111	8.50592	7.8026	7.46699	7.24168	9.1361	8.95546	9.35478	9.26091	9.56016	8.08833	8.94957	9.348	9.41713	8.12888	9.1536	9.74443	7.61508	9.21519	8.46502	8.56126	8.77421	8.56689	8.93195	8.28332	8.34495	9.0029	7.30418	8.14345	9.18838	9.54293	7.36606	7.77471	9.22242	9.2712	8.84407	8.99951	8.15861	8.40472	7.62836	8.44122	8.75943	8.0956	9.95003	8.95702	9.8834	8.41453	9.33551
geneid.8562	7.63892	7.67284	8.20803	7.85976	7.63205	7.96551	6.9014	6.61724	6.64092	6.8449	7.69461	7.09791	6.99545	6.93578	7.30196	7.94779	6.64273	6.08927	8.02415	6.77792	8.90285	7.3372	7.27501	6.72252	7.84664	7.66475	8.23027	6.68407	7.5509	7.29346	5.91463	7.0972	6.71888	8.0281	6.07875	6.39535	6.23101	6.45737	7.81843	7.61945	7.8914	6.86387	6.47529	7.31939	6.39662	6.88904	5.71475	8.09713	6.79602
geneid.27130	7.60385	6.90705	8.17249	7.17129	7.20769	7.08061	6.67622	7.77155	7.0016	7.25984	7.28229	7.29834	6.97417	7.60313	7.67308	7.16944	6.88681	7.19898	7.29255	6.9479	7.35109	6.91367	7.72174	7.09562	7.28901	6.90908	6.70523	8.07418	7.20833	7.45864	7.18011	7.3866	6.84279	7.4953	6.79439	7.14121	7.47103	7.14391	7.687	7.07047	6.68201	7.69528	7.62163	7.20463	7.46743	7.35786	7.30013	7.60664	7.55228
geneid.246243	9.91013	9.04592	10.2094	10.476	9.35956	9.59089	9.97249	10.1162	9.55609	9.02493	9.67101	10.1929	9.12422	9.67221	10.3083	10.225	8.89238	9.36772	10.7062	9.28809	10.3884	9.08382	9.87557	9.42984	9.23103	9.53615	10.9865	9.72809	9.67848	10.5674	8.77134	9.43495	9.29238	10.1764	9.30049	9.5497	10.4935	10.7847	11.7481	10.1836	10.175	10.898	9.87836	9.66461	9.57651	10.6501	8.84246	10.8376	10.1369
geneid.6091	10.5548	9.7727	9.94602	10.3684	9.6308	11.8813	8.99402	10.0376	9.9377	10.8029	10.8017	10.6708	11.1044	10.3016	10.5326	9.67984	11.0712	10.5676	10.3475	10.49	11.9176	10.9128	10.3054	9.88905	9.63361	9.50645	9.04376	9.62566	11.0734	9.36328	10.3636	11.2486	10.4359	11.7628	10.3639	10.556	9.16743	9.52963	9.45449	10.3602	10.1017	10.586	9.80652	10.1039	10.3282	10.4008	10.6496	11.5587	10.1423
geneid.400322	9.38112	10.7958	9.56813	9.82089	10.1529	9.56928	9.91624	9.43273	9.37686	10.3874	9.19739	9.5665	10.0462	9.79729	9.81885	9.23018	9.94016	10.1513	9.44382	10.581	9.19455	10.3361	9.64376	9.82254	10.5422	9.67049	10.4193	8.99179	9.89817	9.44746	9.93803	10.0529	9.43447	9.9551	10.1614	9.65067	9.00904	8.92016	9.51106	10.2822	10.0165	9.99469	9.99134	9.38363	10.1852	9.79312	10.1447	9.80136	10.1547
geneid.4281	6.72971	6.71331	7.21123	7.73872	7.08595	7.76441	6.22059	7.25558	6.47125	6.26752	6.66004	5.87326	6.56912	6.51068	5.80555	6.52296	6.88394	6.90252	6.75703	6.52112	7.25188	6.89968	6.52432	5.93786	7.2407	6.18883	6.92524	4.90944	6.97342	8.09195	6.55329	6.43979	6.32606	6.79959	5.91692	6.61744	5.50232	7.24195	7.97294	7.25327	7.96843	7.56701	6.25539	6.4785	5.62772	6.24747	6.03232	7.6281	6.32437
geneid.27095	10.438	10.3081	10.6102	10.1889	10.3426	10.271	10.9403	10.6837	9.97916	10.1378	9.95888	10.6791	9.95016	10.1697	10.7646	10.8039	9.79149	9.98112	10.5554	10.7128	10.2348	10.2354	10.5165	10.1974	10.0301	10.4539	10.7288	10.3569	10.125	10.0217	9.56043	10.0502	9.99818	10.0575	10.525	9.86155	10.061	9.9375	10.2325	10.1722	10.4071	10.7065	10.4718	10.7285	9.72541	10.9357	9.77813	10.2536	10.0848
geneid.8996	10.3696	9.91982	8.7615	9.07202	8.96	7.93683	10.6635	9.25857	9.19083	9.38723	8.30134	10.1711	9.01414	9.17796	9.48757	9.23169	8.40864	9.27419	8.62965	9.37044	9.13058	8.6883	10.4914	9.48817	9.30025	9.40352	9.77645	9.8368	10.3617	9.99316	9.29242	8.79349	10.1142	9.63977	9.39145	9.30504	11.5156	9.30785	10.3736	9.52736	9.22309	9.23749	10.0031	10.5547	9.44356	10.4846	9.49897	10.079	9.05564
geneid.699	7.45022	6.951	9.04777	8.36779	5.59472	8.04249	6.19083	6.4544	4.38711	4.94378	7.14366	7.2652	4.96249	6.05372	6.96326	8.04691	4.98627	5.51381	8.19345	5.1026	8.45961	6.20697	6.72573	5.74095	7.56377	5.76385	8.65193	6.08791	9.13322	7.04637	3.8709	6.59959	6.39172	7.87875	5.38446	5.12885	5.91984	7.0846	6.50936	9.118	8.38954	8.25866	5.8836	5.98943	5.45059	7.7237	5.58886	9.23516	7.63497
geneid.9397	7.71508	6.36171	7.4623	7.34659	7.41835	8.38541	6.96751	7.42889	6.44591	7.00634	7.49304	6.58121	7.19829	6.74422	6.0281	7.13131	8.50217	7.13164	5.55318	6.49692	6.6616	7.44751	5.92617	6.25395	6.83309	6.42606	7.21889	7.1385	6.77901	5.78638	7.33425	7.49115	6.28007	7.39507	7.34064	7.43193	7.2381	6.96111	6.71029	6.49096	5.68429	6.65917	6.98568	7.37552	6.97547	7.50097	7.47373	5.42849	6.70518
geneid.6643	8.44895	8.33297	9.27288	8.89506	9.43582	9.19678	8.44099	8.80324	8.81247	9.32687	9.05985	8.7869	8.88295	9.08477	9.18216	9.22033	9.01953	8.8096	9.06839	8.75415	8.93078	8.91112	9.60047	8.49279	8.9972	9.40781	7.94598	8.43509	8.23607	8.24247	8.95943	9.15864	8.37022	8.61605	9.03307	8.61696	8.78296	8.53293	9.01894	8.18721	8.41082	9.0237	8.70533	8.70236	8.81608	8.7158	8.37776	8.82996	8.83157
geneid.23600	6.77638	6.65642	6.96826	7.75044	7.34235	6.98742	8.45114	8.079	5.90985	6.14933	6.80322	7.08839	6.55625	5.70696	6.96555	8.80971	6.69226	5.8414	7.4209	7.15618	7.33182	6.40035	7.55836	7.40029	7.76648	5.93915	6.86259	6.66329	6.7705	6.51926	6.25697	7.15311	8.43466	6.87062	5.83372	5.8916	6.14648	9.26497	6.72884	7.34565	6.89154	6.24311	8.01508	6.34374	5.84477	6.53057	5.26293	8.48132	6.30297
geneid.9462	5.81969	6.773	7.95583	8.01254	6.49191	6.80311	6.71336	6.26957	5.96472	6.56455	6.27859	7.94256	6.76632	6.24802	6.32991	6.97233	6.48853	5.51144	6.31259	5.27709	8.28198	6.89994	6.71048	5.98501	6.32794	6.82654	9.01029	6.27559	6.48309	6.3305	6.42449	6.8725	5.89175	6.21411	5.7278	6.25397	6.45394	5.29264	6.30184	5.11332	6.03219	6.28436	5.57422	6.53284	6.253	7.34333	5.39812	4.74651	5.61378
geneid.6863	3.30375	2.62224	2.54521	2.53542	2.41943	4.06168	2.49573	2.56625	4.21227	2.85329	2.89585	2.59374	2.86677	3.23231	2.48383	5.59813	2.59655	2.9411	3.38369	2.66971	3.40416	3.21463	3.08543	2.45111	2.43624	2.40973	2.63734	2.48784	2.61944	2.68212	2.76933	2.71969	4.62418	2.86847	2.44578	4.182	2.69273	6.24143	2.93752	2.9727	3.04873	2.57995	2.6433	2.75978	3.30586	2.17187	2.69033	2.85084	2.8876
geneid.26234	7.65329	7.77131	8.14447	7.7605	8.24287	7.4705	6.68544	7.15909	7.36872	7.92871	8.25653	7.77263	7.93007	7.86007	7.5291	7.73941	8.28232	7.00591	7.45507	7.81984	7.53066	7.77019	7.88172	7.40234	7.65973	8.1594	6.46756	6.66254	7.35178	6.86931	7.8697	7.92587	7.32789	7.10424	7.86749	7.57409	6.96867	7.30033	8.34329	5.93958	8.04143	7.18111	8.00544	6.5626	7.03384	6.45306	6.72987	6.02124	7.31152
geneid.7316	9.56995	9.12364	9.65359	9.41812	8.99995	9.59314	9.01244	9.13001	9.19433	9.13978	9.47845	9.11426	9.17769	9.23938	9.25683	9.30054	9.37412	8.73791	9.00537	9.15546	8.85683	9.17073	9.14182	9.13752	9.2157	9.25073	8.9125	9.09423	9.44195	9.68993	8.86233	9.2361	9.2612	9.31538	8.77705	8.93159	9.0343	9.25058	8.709	9.38325	9.35698	9.48942	9.60313	8.91629	8.69174	8.87822	9.14264	8.48171	8.91096
geneid.79084	6.83595	8.50465	7.27394	8.38715	7.77469	7.44774	7.05823	6.76142	7.1973	7.22548	7.30497	7.58443	7.40644	7.55004	7.39955	8.05654	6.91253	6.91298	8.17253	7.04559	8.33091	7.23776	7.57897	7.05608	7.53493	8.90628	8.72509	7.38134	6.7566	7.49698	6.37621	7.40231	6.85025	7.71292	6.65821	6.91899	6.97956	7.1457	7.48143	7.58594	6.47502	7.64813	7.74525	7.13817	6.60878	7.61241	6.54298	7.72464	6.45482
geneid.91647	6.92242	8.55034	6.05716	6.72452	6.56076	5.67034	6.44479	6.38899	6.97476	6.71097	6.66233	6.05129	7.27267	7.08643	6.78696	6.28335	7.01672	6.97589	6.19062	6.54849	6.16292	6.53645	7.55407	6.75746	7.62055	7.07286	6.32056	6.80598	6.46851	6.76268	6.76789	7.02002	7.15168	6.59817	6.94638	6.79204	7.0167	9.16778	6.78073	6.8029	6.3941	6.65045	6.80087	6.68075	6.72124	7.55677	7.28857	8.03828	6.53765
geneid.27109	8.51303	6.90082	8.41195	6.51817	8.26168	6.88719	7.38015	8.00694	7.22074	7.13153	7.58674	7.80595	7.6301	7.83647	9.02298	8.52838	6.92185	7.14578	8.53303	7.90574	7.91659	6.72649	7.52386	7.38854	7.37044	8.48467	8.57458	8.20145	7.49624	8.58381	7.40606	8.02568	7.56029	6.88015	7.53563	7.66536	8.73991	7.58099	7.96453	7.38694	7.65061	7.85922	7.31335	7.15279	7.34531	7.93543	7.41904	9.02074	7.40124
geneid.9512	5.20743	5.46121	5.16349	5.08445	6.1455	5.6111	4.76351	4.55488	5.47036	5.22569	4.59585	5.33654	5.22034	4.50928	4.48928	4.67753	5.55819	5.4556	3.96152	5.66149	4.59789	5.75017	4.15053	4.73563	5.95629	5.3878	4.89736	5.00263	4.72826	4.71094	5.53901	5.57191	5.92553	5.24823	5.24026	4.68222	5.10656	5.83273	4.92633	4.33629	5.41641	3.98295	5.23001	5.71142	5.09367	4.63742	5.12837	5.32074	4.67839
geneid.29969	7.82113	8.29596	8.5613	9.07781	7.88907	9.39982	7.30037	7.68612	6.52937	7.98874	8.56624	7.59769	7.86154	7.72927	7.88035	7.97629	8.84955	7.58279	7.15285	7.8754	7.94463	8.63492	7.62253	7.60222	8.45115	7.80078	7.71471	7.61433	7.38377	7.07142	8.25125	8.47512	7.272	7.94955	7.46857	7.70273	7.65159	6.59614	7.35857	6.63798	7.46589	6.74472	8.47806	8.37588	7.27233	7.13563	7.333	7.2016	7.90867
geneid.9892	2.76313	3.56019	3.22715	2.69045	2.8572	5.74552	2.98257	4.02936	3.71956	3.05499	3.71046	2.97499	4.46797	3.3881	3.43543	3.25433	4.28239	4.10976	5.09542	4.47975	3.92062	4.16108	3.06967	2.9985	2.81202	2.79771	3.0631	3.06356	3.38193	2.90891	2.80161	3.63834	3.17435	3.33192	3.71624	3.73624	2.91231	4.17903	4.01126	3.35461	3.0584	4.11756	2.98139	3.15146	3.6855	3.6388	3.52355	7.37089	3.7594
geneid.2770	7.03974	6.96524	6.5552	9.94806	8.21441	8.92453	7.58043	5.91884	6.32159	7.68045	7.41997	6.65193	8.14956	6.94411	6.95007	7.56336	8.57464	7.57999	7.51646	7.87952	7.61962	8.11907	6.18819	6.16465	8.90258	8.13615	7.95835	8.33331	6.62166	9.23216	8.3267	7.72478	8.65574	9.05784	7.59163	6.48431	5.78913	6.42771	8.45324	5.0013	7.88916	7.02541	7.92224	7.30094	6.64125	6.48652	7.29244	7.44336	6.88177
geneid.3488	7.40295	7.0055	6.36531	8.96665	6.94359	10.0343	6.39416	6.40146	7.21889	7.23781	7.99258	7.67101	8.40053	5.88217	8.26591	6.38495	8.21853	7.51597	8.47838	6.27935	6.37177	7.76578	7.8662	6.19978	6.63541	7.29047	9.01386	6.27971	6.62146	6.96532	6.27844	7.29185	7.36768	5.93599	7.73234	8.77124	7.1186	9.19952	7.95282	9.24859	7.58264	9.21484	5.63022	7.73349	7.03312	8.11826	7.69736	10.1128	7.32338
geneid.7762	8.15611	5.03794	6.25185	5.82233	6.81708	7.39777	4.0967	7.10018	5.82267	7.49437	7.50807	5.48821	6.6177	7.14144	6.10108	6.4307	7.79107	6.80485	4.01999	7.45818	6.58767	5.32822	6.86148	5.49654	6.72921	4.42259	7.09469	4.77804	7.49506	6.51806	4.45322	7.06649	6.00494	5.24293	8.33168	7.36083	4.62503	5.00196	5.80992	4.32406	3.61133	6.29879	4.06334	4.86419	5.78228	6.44707	5.59036	6.44168	7.07916
geneid.9070	9.98507	10.3544	10.4444	10.7907	10.4878	10.9031	9.5986	9.59179	9.95219	10.3405	10.6469	10.4384	10.86	10.2609	10.3006	10.4206	11.066	10.0394	10.9345	10.593	10.9084	10.6778	10.0152	10.4548	10.7322	10.4801	9.55814	10.1172	10.8254	10.4169	10.4233	10.5623	10.6296	10.3759	10.3584	10.4404	9.91261	10.1297	9.63999	9.95205	10.8259	10.4427	9.88321	9.91568	10.1325	10.7512	10.144	11.2439	10.1545
geneid.3459	8.03965	9.82074	9.49777	10.2241	9.49719	10.077	8.78695	8.65746	9.13367	9.84009	9.87879	9.30696	10.169	9.96244	9.07307	9.99675	9.44112	8.14206	9.17291	10.2465	8.52605	9.96017	9.15295	9.50818	9.05744	9.08313	8.38077	8.01211	8.07235	7.94389	10.0047	10.0848	7.54166	9.32854	8.59968	8.87936	7.92266	7.58387	8.24004	6.77001	8.42779	8.24633	9.62522	7.54062	8.2583	7.54568	8.4369	7.62774	8.81253
geneid.10644	10.0291	10.9908	11.8009	9.46217	9.05577	12.2044	10.9512	10.7187	10.7952	10.4278	10.1183	12.386	9.6259	10.5018	10.431	8.99063	10.2438	10.9401	11.1061	9.50612	12.1698	9.85989	11.9251	10.8535	9.33594	9.38168	12.5794	12.2323	11.0607	9.97605	10.9254	10.2355	10.4486	11.8766	10.2184	10.0518	12.0968	9.89412	12.2799	11.1032	12.3731	12.2	10.4213	10.8633	10.8431	12.4141	10.7675	10.7963	10.7422
geneid.4097	7.91359	7.87033	7.51398	7.37568	6.53894	6.34875	7.63968	7.56609	7.80571	7.34419	6.72518	7.52859	6.16955	6.84663	6.97295	6.05333	7.364	6.95556	6.79319	6.59073	7.03367	7.30173	6.66155	8.16813	8.00414	7.36938	7.47416	7.33778	7.7617	7.95379	6.44719	6.62862	7.23202	7.05281	6.07606	7.71566	7.17717	8.01841	8.37716	7.54985	7.14238	7.60909	7.4108	8.20089	7.046	7.04277	7.60624	8.3068	7.1883
geneid.51534	7.58239	8.20364	9.10781	8.45783	7.91479	8.77964	7.99149	8.20872	7.13443	7.17335	7.67971	8.0043	7.65735	7.4447	8.1067	9.24723	7.93566	7.48875	8.97705	8.0959	8.59136	7.58431	7.84967	8.06836	7.92984	7.72747	8.96596	8.45088	8.69545	7.82962	7.22614	7.8302	7.18803	8.81271	7.94493	7.6177	8.19733	8.19013	8.16379	8.08013	8.24459	8.20567	7.70897	7.1699	7.29722	7.52187	7.04221	8.81238	7.64709
geneid.5192	7.2012	7.649	7.36717	7.03364	6.87795	6.51993	8.35953	6.5075	7.08985	6.63597	6.95456	7.22784	7.03058	6.84094	7.10469	7.62255	6.43706	6.6723	6.93116	7.26457	7.66587	6.75349	6.9452	7.04646	7.0024	7.3114	8.1766	7.22644	5.94214	6.9844	5.80064	6.78501	6.61995	6.82285	6.5814	6.55629	7.74738	7.11656	7.62717	6.34341	7.02016	7.07874	6.36165	7.77917	6.57541	7.13421	6.73595	7.19145	6.80055
geneid.9093	9.10095	9.58034	9.40321	8.97057	9.5174	9.38587	10.2379	9.44987	8.99469	8.90525	9.13662	9.28323	9.75608	9.08023	9.66961	10.1096	9.3679	8.83355	10.0316	9.72562	9.94237	9.5344	9.11137	9.29098	9.11197	9.49599	9.75897	9.35375	9.61921	9.51882	9.08429	9.00242	9.71229	9.66914	9.27228	9.19649	10.05	9.87805	10.2961	9.45017	9.23767	9.38902	9.69994	9.16711	9.2225	9.89238	9.40947	10.0244	8.96923
geneid.5511	9.61925	9.73512	10.0282	9.66831	9.79776	10.0996	9.65951	9.67242	9.44902	9.08805	9.42359	9.46016	9.28858	9.27416	9.47735	9.67445	9.66492	9.57287	9.27302	9.5258	9.72456	9.09018	9.51159	9.16157	9.69875	9.37726	10.0902	9.33783	9.89389	9.11112	9.33532	9.34117	9.30045	9.8502	9.06166	9.16076	9.43143	9.65457	9.54296	9.8422	9.88557	9.66278	9.3797	10.1678	9.4784	9.1799	9.20467	9.87747	9.56651
geneid.51147	6.82735	7.20398	6.53479	6.38582	6.65786	6.79946	7.57253	7.3675	6.72004	6.95442	6.45688	6.96572	6.58092	6.8847	6.59659	6.10531	6.69527	7.3284	6.23751	7.03993	6.58537	6.82788	7.01205	6.75341	7.66756	6.87211	6.61448	7.76125	6.66799	6.7542	7.45496	6.96317	7.85486	7.09674	6.91167	6.88203	7.52902	6.61753	7.27327	7.40374	7.07522	7.54865	6.95127	7.73965	7.05039	7.00689	7.04221	7.36542	7.30569
geneid.3798	6.30233	6.50065	6.17114	6.79084	5.78805	7.6183	6.82714	6.24998	6.70995	6.18761	6.68165	7.2288	6.57599	6.3153	7.54583	6.64003	5.88593	6.46647	5.73247	6.15484	8.40213	5.92512	10.754	7.89751	5.98044	5.64282	7.9068	6.43388	6.72335	6.70594	6.34354	6.37275	7.63798	6.18521	6.40023	6.41404	7.57068	7.63807	6.61358	6.51953	6.2852	7.41825	5.8816	8.08882	7.01705	6.39969	6.55066	9.19619	6.96253
geneid.7223	4.20986	4.44439	4.97781	4.74278	4.51674	4.6774	4.29634	3.96076	4.87698	4.92434	3.89121	4.2752	4.59593	3.813	4.23665	3.43199	4.1731	4.13554	4.17965	4.51571	5.08101	4.89801	3.7965	4.5959	4.68357	4.07148	4.12742	4.2142	3.78055	4.33205	4.72252	4.82541	4.14604	4.60855	4.79362	5.9933	4.17469	4.52067	4.54937	3.92683	4.65495	4.46128	3.68344	4.0251	4.43573	4.25268	4.1993	4.18746	4.3997
geneid.10383	7.84437	8.46844	8.96429	8.11463	8.40933	8.69367	6.57172	8.14853	7.94026	8.38291	8.16208	8.15103	7.87384	8.35497	7.98308	8.73878	8.01025	7.92357	9.58076	7.72617	8.30793	8.33637	8.29628	8.13878	8.90949	8.76182	8.36062	8.06873	8.32748	8.64359	7.30496	8.05824	7.92519	8.47395	7.33454	7.01465	7.22993	9.00989	8.6962	9.01099	8.67743	8.8697	7.41768	8.84597	7.07244	7.30208	7.99095	8.69	6.87851
geneid.6731	9.21625	8.76038	8.9654	9.01422	9.42213	9.23741	8.1928	8.04272	7.73676	8.3076	8.99448	8.02868	8.82698	8.44516	8.45489	8.56151	9.10046	8.37914	8.86217	8.66192	9.1242	9.02777	8.71985	8.3475	9.51477	8.58457	8.61346	7.74772	9.08586	8.48657	8.67951	8.7058	8.70654	8.60071	8.50807	8.27868	7.96291	8.1679	8.19566	7.83765	8.67016	7.85813	8.63828	8.393	7.77066	8.32361	7.8981	8.44177	8.6718
geneid.83660	6.46176	7.90477	6.20797	7.02766	6.44145	6.16243	7.83005	7.1923	7.59023	6.84413	7.32667	8.08121	7.22639	6.93038	8.40459	5.7083	7.40168	7.3237	6.24186	6.67562	6.19456	6.92079	7.32151	6.50857	6.3213	7.13703	8.12506	7.92592	6.94128	7.06276	6.69986	6.54637	6.75021	6.55856	7.06629	7.57817	7.71746	6.20588	6.77402	7.11253	6.62901	7.05717	7.77696	7.24541	6.94568	8.76445	7.3539	6.0001	7.59234
geneid.284244	4.98863	5.46239	5.55847	6.76574	5.3749	6.79876	8.50473	5.62351	4.75773	6.89374	6.63543	6.04118	6.65431	4.83174	5.77491	5.28636	7.06069	7.73229	6.53948	4.65437	6.91181	6.27694	6.38132	6.54405	4.86376	4.75912	4.15956	4.99668	4.08041	4.69395	6.18756	6.51799	7.0684	3.70015	6.1605	5.2473	4.31472	4.88098	5.01539	8.00867	5.68429	6.53739	5.44051	6.06907	6.22524	5.22292	6.06359	3.07067	6.44901
geneid.6513	10.292	6.38791	9.47298	9.39152	6.20994	10.4592	6.49651	6.58053	5.30179	5.56118	7.0747	10.5238	5.09306	5.30775	6.1384	7.87172	6.45159	8.49306	8.78856	6.29336	7.79423	5.87265	8.73338	7.28788	8.94715	5.0106	11.6514	7.65775	9.57053	9.77919	6.92073	6.32744	7.57465	10.9125	4.33917	6.55985	9.91581	8.76702	11.4239	7.07383	11.2925	10.4998	4.80321	9.6878	6.24969	10.2893	5.35112	8.95374	5.45346
geneid.57178	7.1921	7.25728	7.1411	7.04431	7.17606	7.28028	6.66267	6.57699	7.03115	7.84884	7.80048	7.48744	7.81648	7.45411	7.68847	8.33713	8.2415	7.128	7.72448	7.2983	6.41824	7.81337	7.40832	7.8319	7.30531	7.65725	7.35855	6.66187	5.93099	6.84713	8.26145	7.17372	7.24865	6.76282	7.65984	7.69574	6.63548	6.49525	7.74416	6.77331	6.27814	7.10275	7.40074	7.89666	7.70973	6.76523	7.55037	7.21311	7.3217
geneid.65220	9.14801	8.87029	8.3143	8.04664	7.6755	7.15704	9.32104	7.52912	8.21236	7.80575	8.69868	7.83437	7.87098	8.01167	8.45807	8.94361	8.14738	7.65865	8.40244	9.00858	8.62632	7.81059	8.32065	7.79598	8.75262	8.85371	9.21543	7.75421	7.21547	8.7052	7.27893	8.3298	7.3044	7.25444	7.61397	8.09234	8.01917	9.04289	8.04446	8.17847	7.84746	8.26962	7.41683	7.86305	7.89212	8.09133	7.59699	8.9857	8.17768
geneid.51582	9.80796	10.5872	11.628	11.1067	10.7143	11.1679	10.0488	9.81475	9.42711	10.3589	11.1369	10.1823	10.7814	10.0245	9.84381	11.2784	11.0355	9.84579	10.7113	10.251	11.452	10.7453	10.2818	10.653	10.7276	10.8823	10.7064	9.30207	11.2911	9.17968	10.4318	10.5754	9.97788	10.5158	10.5113	9.85011	9.68916	9.48691	10.2465	9.77839	10.3553	8.7374	10.218	9.97816	9.56134	10.0849	9.47665	10.8584	9.61939
geneid.9628	2.98543	4.0114	3.42065	3.2387	3.267	3.44015	8.34041	6.17584	4.07909	3.85707	3.9213	2.6809	3.77553	3.51836	3.64873	3.71608	5.94609	4.22543	2.71634	3.15752	3.89389	3.44356	3.46621	2.8187	3.67865	3.89613	3.24966	3.64857	3.433	3.63311	4.33673	2.98591	3.64591	3.8322	4.20042	4.94143	3.64918	3.13005	5.7624	3.80148	3.16666	5.34686	3.59391	2.91443	4.47928	6.78861	3.80292	2.90203	3.7594
geneid.9655	6.95654	7.50372	7.27955	7.70976	7.77383	8.76609	5.6755	5.77873	5.8311	7.05486	7.46699	6.46025	7.74689	6.65948	6.28576	6.93059	7.78233	5.98006	7.13205	7.2606	7.57135	7.49214	5.86744	6.89759	7.22843	7.56639	7.37753	6.11818	7.36736	5.58635	7.09308	7.18206	6.31695	6.17204	6.83995	7.10338	6.15672	5.31541	6.51049	5.44956	7.00648	5.45275	6.89769	7.08246	5.89434	5.72644	6.18523	5.12275	6.13868
geneid.3964	9.77716	8.78344	9.65021	9.4308	9.18275	9.725	9.83296	9.74616	9.12771	8.73574	8.91319	9.55466	8.7294	9.19746	10.1004	10.155	8.71572	9.07017	9.78167	8.79075	9.30835	9.07332	9.67332	9.1224	9.14054	10.0625	10.4193	9.3226	9.26581	10.2264	8.86576	9.46158	10.0203	10.0404	9.13142	9.06748	10.0312	10.049	10.5021	9.86683	8.85648	10.4661	9.2274	9.85784	9.41188	10.966	8.84205	9.4853	9.43134
geneid.51616	7.47641	9.2867	9.28394	8.99679	9.6857	10.2513	9.34529	9.68348	9.01149	9.46614	9.67136	8.31584	9.62452	9.23423	9.49829	10.5224	10.166	9.51526	9.79221	9.56521	10.1236	9.66201	8.60618	9.05858	8.73568	9.22411	8.49002	8.97959	9.53439	8.5321	9.84976	9.68064	9.19945	8.83665	9.64652	9.59718	8.58965	8.98703	9.93625	8.26143	10.4014	8.59728	9.46176	9.27527	9.31953	9.65942	9.45677	9.32292	9.19052
geneid.51371	8.83704	8.54824	8.66467	9.21953	8.65131	8.98705	7.60488	8.326	8.13881	8.22542	8.66005	7.94936	8.0477	8.20507	8.52763	8.31412	8.3615	7.80464	8.5344	7.87953	9.10445	8.30424	8.36386	8.56699	9.29807	7.94896	8.78114	7.4789	9.45649	8.54641	8.51543	8.53733	8.33022	9.32064	7.8419	8.11153	7.55673	8.43171	8.79072	7.45736	9.01552	8.18848	8.18956	8.1611	8.17085	8.04106	7.29546	6.76811	8.33923
geneid.8492	4.19106	6.65702	5.69024	6.11943	8.66297	9.4813	5.88026	6.76137	6.84116	8.29337	6.97214	6.11602	8.51446	6.48398	10.5016	5.5057	8.68247	8.6169	7.82097	7.21579	5.52249	6.72187	6.03997	6.2124	6.64577	6.80314	5.31524	4.69548	4.41713	6.85929	8.77972	7.23425	4.92705	7.76297	7.93406	7.30514	4.68038	8.48797	7.96491	4.11282	7.24184	7.17121	8.05316	4.42053	6.89322	7.41414	7.29421	6.5979	5.83757
geneid.55968	9.29172	9.14658	9.31422	8.97772	8.59815	8.69398	8.57084	8.71279	9.03764	8.58576	8.60052	9.32229	8.36918	8.66495	8.8556	8.94914	8.35255	9.02139	8.13989	8.64376	9.43733	8.63202	8.76311	9.39289	9.15754	8.79582	10.001	9.42547	8.656	9.69517	8.52031	8.57248	8.84291	9.44819	8.60047	8.76539	9.18217	9.30319	9.62669	9.17125	9.88582	9.86837	8.75066	9.05475	8.71142	9.14529	8.75705	9.37881	8.80182
geneid.6836	10.8706	11.1219	11.2417	11.3286	11.2044	10.9133	10.1497	11.4786	10.4264	10.7033	11.3248	10.8569	11.1809	10.7518	10.8918	11.1548	10.8731	10.2699	10.9322	10.6658	11.0363	10.9624	10.7939	10.7365	11.6736	10.9841	10.4369	10.6344	10.4557	11.1421	10.1252	10.6713	10.7003	10.3266	10.6657	10.8089	10.9341	10.5969	10.748	10.7981	10.0767	10.8218	10.9387	11.0652	10.6447	10.1986	10.5535	10.8939	10.941
geneid.3551	8.69449	9.12991	9.92997	8.04657	8.54267	8.00736	9.2757	9.10209	8.71468	9.04887	8.53259	8.67923	8.76092	9.15143	9.17577	7.29727	8.98507	9.34114	7.91546	9.67309	8.06596	8.88989	8.54723	9.15935	8.70245	7.44275	6.76379	8.79344	8.47073	8.42167	9.08712	9.03474	8.86311	9.00318	8.72912	8.52465	8.01222	9.09543	7.70715	8.6187	8.69495	8.04506	9.31548	8.36953	9.21034	7.82716	9.42328	8.68378	8.86041
geneid.53335	3.70425	6.48339	5.97144	4.35558	6.65456	9.64426	7.61432	6.80396	6.51622	6.30966	7.1065	5.43955	7.62552	6.57766	6.75856	6.49524	7.64454	7.63726	8.2452	6.80576	7.8546	7.66468	6.9842	7.53334	5.47522	7.8559	6.98733	4.17604	7.15634	3.13825	5.34373	7.70227	6.07412	9.92247	7.033	6.39683	3.08489	7.62614	8.68274	7.45958	8.295	7.11071	7.71522	3.61402	6.29978	7.75097	5.39668	7.23735	5.4619
geneid.8458	7.5648	8.51636	8.71869	9.28743	7.71457	8.5393	7.32559	7.74592	6.94908	7.42901	8.1874	7.79015	7.92008	7.87453	8.02402	8.16614	7.42464	7.01829	8.52469	8.46502	8.72031	8.25435	8.05147	8.13521	9.01727	8.46119	8.92599	7.02131	8.35685	7.01197	6.92309	8.37502	7.08478	8.45726	7.76446	7.32039	6.79041	7.68241	8.59173	7.84162	8.43395	8.14356	7.77963	7.39754	7.96295	8.439	7.20892	8.13761	7.55802
geneid.26258	4.53362	6.63262	6.78422	7.11327	6.88012	6.99436	4.27198	4.23108	4.06447	6.56708	7.36097	6.19815	6.98864	6.42959	5.9004	6.35815	7.19148	4.82343	6.46366	6.40615	6.78546	7.08538	6.33439	5.7227	6.6817	7.02286	7.12532	3.6919	5.74336	5.63701	5.7594	6.73992	5.5943	5.43356	6.46037	5.83648	3.10745	5.14148	5.99673	4.25767	6.29918	4.98562	5.36191	5.67905	5.0961	5.38217	4.39463	4.65182	4.62893
geneid.10049	11.2374	10.4629	11.1904	11.2857	10.9241	11.3495	9.41693	9.52523	9.82265	10.4321	10.8653	10.764	10.6202	10.3111	10.3451	11.4772	10.7367	9.86067	11.0122	10.4834	10.9912	10.8034	10.7078	10.4312	10.8782	10.9582	11.0876	10.3831	10.0589	10.2404	9.91157	10.6236	10.3321	11.5466	9.74582	9.85854	9.90504	10.0756	10.5622	9.90572	10.1397	10.0105	9.86109	10.3031	9.69586	9.99758	9.53191	9.91229	9.79527
geneid.9425	8.02552	7.05543	7.72683	8.57108	7.44273	8.09561	8.95346	8.06377	7.56509	7.22268	7.74061	8.28369	7.25806	7.58058	7.55619	8.25713	7.09023	7.02299	8.37518	7.50227	8.34794	7.30354	7.99567	7.60269	7.15581	7.98723	9.16755	7.73016	7.69331	8.36307	6.65656	7.32423	7.92403	8.23452	6.928	7.21868	8.33152	8.35735	8.255	7.67191	8.61297	8.28679	7.36722	7.9206	6.89554	8.48008	7.11377	7.91995	7.54254
geneid.9184	8.58956	8.68744	9.88575	9.04298	9.21167	9.42244	7.76023	8.69803	8.11663	8.87986	9.19284	9.02064	9.14273	8.87038	8.7096	9.74935	9.35574	8.46417	9.83648	8.73729	9.81907	9.04402	8.48233	8.82803	9.32697	9.76218	9.34577	8.24553	9.7034	8.7246	8.36443	9.62361	9.09132	9.11896	8.84319	8.50652	8.54287	8.52864	8.93711	8.66353	9.14281	8.27898	8.64231	8.77288	8.48934	9.3248	8.26538	9.20468	8.39598
geneid.8915	9.51471	10.1356	10.8363	10.2803	10.4628	10.54	9.34245	10.2919	9.74607	9.62076	9.96541	9.98618	10.0303	9.63569	9.11826	10.2431	10.5071	9.60785	10.1303	10.2934	9.86111	10.3449	10.6575	10.0704	10.618	10.1429	10.004	9.59073	9.72622	9.00793	9.51804	10.0379	9.45794	9.59792	9.71356	9.88521	9.05042	8.6676	9.66336	9.01494	10.0512	9.13412	9.91928	9.98577	9.40065	10.1199	9.60626	8.59139	9.42166
geneid.8575	6.9442	6.32279	6.79738	6.69343	6.23177	7.01147	6.20964	6.17638	5.3106	5.84492	6.21775	6.12268	5.41255	5.6767	5.90039	5.81705	6.31784	6.1689	6.3888	6.36715	6.52166	5.6596	5.79393	6.11185	6.66493	6.2918	7.02704	6.10103	7.01616	5.78859	5.80617	5.74157	5.81757	6.74528	5.33056	6.04942	5.38161	6.4394	6.31016	7.16017	5.83055	6.114	6.76388	6.2025	5.51119	5.40349	5.75459	6.11842	5.60043
geneid.10039	9.23849	10.1986	10.1738	9.02392	9.69316	8.60682	10.0382	9.90641	9.77415	9.78604	9.34998	9.97102	9.40052	9.91964	10.0164	10.1716	9.36818	9.7795	9.36342	10.188	8.91025	9.92282	9.41674	9.76303	9.4117	9.17367	9.20877	11.4041	8.63264	9.39317	9.83469	10.0236	9.54775	9.08199	9.79776	9.62456	10.2933	9.71533	9.00707	8.25001	9.27732	9.37262	10.3682	9.46304	10.1177	9.69088	10.6884	8.49228	9.89772
geneid.22826	7.53547	8.00682	8.54678	7.49139	7.74648	8.28873	7.89058	7.82459	7.57843	7.20079	7.28608	7.65423	7.14579	7.5548	7.40755	7.62211	7.60285	7.71306	7.39603	7.60929	7.49656	7.08669	7.35827	7.2575	7.99572	7.17905	8.15921	7.09593	7.71608	6.85278	7.33852	7.58465	7.31978	7.85826	7.06565	6.9567	7.80258	8.13561	7.7005	7.43762	7.74084	7.91655	7.57947	8.44546	7.79911	7.32474	7.03825	7.46343	7.90891
geneid.10564	7.47883	6.85537	6.98041	7.81401	6.30339	6.98787	6.48176	6.30079	6.16295	6.25358	6.75308	6.78865	5.33179	5.67589	6.57733	6.70666	6.03591	5.67222	6.33106	6.60899	7.50053	6.16892	6.61707	5.90182	6.67385	5.8923	7.86675	5.82339	6.29042	6.67224	5.0346	6.81924	6.52766	7.10617	5.17199	5.77839	6.86674	6.89135	6.60994	6.46524	6.33094	6.71263	5.30372	5.9873	5.31092	6.36313	5.61646	6.79729	6.29603
geneid.23020	8.138	8.67684	7.82097	7.40531	8.21228	7.62086	8.1918	8.80512	8.67278	8.58003	7.99479	8.09526	8.67755	8.38244	8.20761	7.91311	8.61733	8.55066	8.58385	8.50484	7.4038	8.46835	8.03943	8.60941	9.00655	8.28179	7.52278	8.8476	8.41909	8.52438	9.02219	8.26468	8.64441	7.93125	8.78812	8.63429	8.83886	9.33076	7.60026	7.99883	8.42659	7.60755	8.44383	8.96256	8.62796	8.65176	8.83247	8.43924	7.77545
geneid.9152	2.86453	2.74955	2.97553	2.99278	2.72993	2.60376	3.2834	2.81454	3.05041	2.67299	2.58486	2.94226	3.06898	3.23997	3.13695	3.46822	2.51731	3.13173	2.88643	2.91958	2.81257	3.02063	2.68832	3.00193	2.92051	3.34331	2.98696	4.28402	2.89854	3.68807	3.15345	3.06805	3.1954	3.2337	2.77677	3.22836	3.59563	2.77011	2.67084	2.91375	3.02474	3.28841	3.2035	2.77311	3.04826	3.22828	2.91761	3.06186	3.3234
geneid.8829	8.31018	9.77714	10.7604	10.2217	10.8213	9.92511	8.04181	8.83666	8.58169	10.0263	9.79867	9.346	10.0869	8.87165	8.97701	10.0071	10.2677	8.65722	9.66659	9.57346	8.99136	10.566	9.74196	10.0201	9.56853	9.10548	8.85277	8.19114	9.01251	7.30761	10.06	10.0245	9.28104	8.44332	9.24946	9.1607	8.55838	7.38706	7.92228	8.50978	8.10114	7.89436	9.5642	9.07994	8.97596	8.42448	9.02141	7.7123	8.77167
geneid.10018	5.9193	5.54233	6.65189	6.36274	5.14447	7.17665	5.27784	7.08705	6.90185	7.37222	6.75614	6.22218	5.92097	7.80437	7.16721	5.57253	5.22308	6.82368	6.85184	6.47102	6.73347	5.55798	5.77831	5.59167	6.06293	5.68524	6.75534	5.74831	7.09972	6.53281	5.60412	6.85412	5.97421	6.65431	5.92099	7.11973	6.03415	7.03715	5.61263	7.6937	7.75364	7.13909	5.97738	6.28431	6.34933	7.17626	5.59385	8.96782	7.65768
geneid.493869	11.098	9.64819	10.5974	11.2866	9.39966	10.9586	10.4726	11.8105	9.39903	9.43134	10.4463	10.5505	9.47978	8.72381	10.7026	10.2952	10.2405	9.80634	10.5945	8.57077	9.91273	10.3138	10.8746	8.94464	9.95554	8.40788	11.5157	9.26461	8.28077	10.2673	8.05697	9.55533	9.59519	8.935	9.44771	9.63389	10.238	8.79416	10.1021	9.27701	9.67787	9.04178	9.18478	10.1376	9.45685	10.0219	9.48944	6.58879	10.8725
geneid.89796	7.7206	7.55436	7.61922	7.0522	6.08218	7.09278	7.43281	7.37816	7.87799	7.10713	7.41657	8.56314	6.87715	6.74494	7.45999	7.70147	7.5986	8.19399	8.10958	6.47444	5.87165	7.74348	7.88552	8.25358	7.20115	5.83631	10.1798	7.53672	9.22351	7.44797	6.40563	7.30892	9.24452	8.29954	6.34239	7.80251	8.39329	7.53615	9.50398	9.26559	6.99656	7.08542	7.05718	8.84061	7.7606	7.15752	7.25987	9.15855	7.96121
geneid.4774	7.57165	9.73322	8.02509	8.92939	9.74476	9.3736	7.74732	8.04406	8.65951	9.32829	9.222	7.8555	10.3887	8.94349	6.91015	7.90252	10.3089	8.55888	9.97881	9.51989	7.93196	9.77365	7.85549	8.29086	8.87817	9.6829	7.31911	8.00179	9.16535	7.33646	9.60129	9.41841	8.63849	8.08173	9.14001	9.55885	7.56247	8.00555	8.3598	8.48004	7.89395	8.38273	8.92198	8.07086	8.26474	7.66663	8.36992	8.10328	8.34716
geneid.2564	6.8997	8.8423	8.15717	9.25999	8.16055	8.74211	10.7133	9.51001	9.26169	9.32346	8.06473	10.6964	8.37385	8.61442	9.72063	9.12617	7.67235	9.30978	7.12883	9.37814	5.67037	8.73881	8.00918	11.0671	8.2995	8.00555	10.4124	6.76162	5.08604	8.03332	9.38808	7.81042	7.12906	9.91301	9.28785	9.45747	7.23893	8.24804	11.8089	6.61378	10.3366	9.66851	9.3011	8.55609	9.6393	11.5678	10.6267	6.44674	9.1776
geneid.84293	9.2918	8.20849	8.84779	8.43566	9.06809	8.9242	8.90357	8.30959	8.39395	7.95366	8.55823	8.11329	8.26065	7.94513	8.24922	10.4954	8.24804	8.43647	9.73192	8.127	9.10945	8.14248	8.42937	8.43413	9.09995	8.84228	9.84561	8.91124	8.57537	9.31942	7.87943	8.47462	9.3057	9.70109	8.83506	8.25937	8.64664	9.06822	9.05139	8.64206	10.047	9.38487	8.35068	8.69952	8.34592	9.12457	8.33875	10.505	8.0149
geneid.8325	5.15369	6.97993	5.74415	5.93719	6.74454	6.3946	5.94656	6.37682	6.25716	6.48595	6.44977	5.06964	6.92913	5.14586	6.5178	6.93252	6.44175	5.71072	9.14647	6.15871	5.07321	7.36226	6.38348	5.44143	6.74842	6.63837	6.15553	6.24897	4.29118	4.18251	7.42613	5.53029	7.47408	3.7433	5.2825	6.04333	7.46071	5.28305	4.95935	5.97603	7.74369	6.35611	5.75883	6.86292	6.16536	8.35043	5.93282	2.3822	5.53194
geneid.9295	9.29688	10.5783	9.33262	9.82403	10.7597	10.5536	8.92415	9.22941	9.66648	10.3145	10.105	9.02329	10.6527	10.0675	8.92639	9.57228	10.7251	9.70367	9.61452	11.1553	9.76007	10.5521	9.60436	10.1791	11.0731	10.4767	7.17425	9.1475	10.1342	9.22829	10.5535	10.6441	9.77766	9.78919	10.0708	9.65083	8.95343	7.94912	9.40574	8.58424	10.0044	8.53139	9.68071	9.3928	9.69796	8.45171	10.3637	8.84333	9.92292
geneid.58477	9.70947	9.21887	9.81411	9.35887	9.01087	9.44164	9.54858	10.0543	9.0378	8.9318	9.02446	9.04936	8.63191	9.23392	9.40965	9.78259	9.22745	9.35851	9.6731	9.51304	9.72555	8.64868	9.13434	8.37649	8.98983	8.72365	8.91281	8.91355	9.38296	9.73281	8.13119	9.03567	9.13499	9.17674	9.30227	9.08162	9.11494	9.19433	10.3005	8.45461	9.27107	9.69278	8.77928	9.61642	9.04017	9.32592	8.28929	9.38605	10.033
geneid.9611	7.88957	6.18594	5.82086	7.09125	7.39983	6.77678	7.48415	7.12281	7.58101	7.26201	7.15479	7.5818	7.20062	7.37562	7.5041	6.34186	7.20992	7.91655	6.50315	7.04867	7.17544	6.97662	7.13095	7.37344	7.13405	7.04904	8.12919	7.77996	7.42662	8.17837	7.80092	6.975	7.63493	7.10471	8.02806	7.75072	8.21089	7.26309	7.57288	7.65675	6.42593	7.00746	7.39424	7.22492	7.6691	6.97077	7.61768	8.30433	7.70084
geneid.637	8.43899	8.32357	9.52746	9.03395	8.24504	8.90483	8.65365	8.6905	8.73801	8.6744	8.48714	9.7034	8.10761	8.40291	9.53324	8.81378	7.83765	8.65514	8.94355	8.78014	8.63479	9.13844	9.92621	8.27837	9.23235	7.60774	9.17466	9.7429	8.96594	9.2394	7.98622	8.86923	7.27345	11.1539	7.90565	8.27138	7.81993	8.32518	9.99336	8.73714	9.64357	9.3093	8.23627	8.57466	8.00176	9.65537	8.40752	7.35619	8.67104
geneid.6747	10.8129	10.8055	11.3017	11.5399	10.8076	11.2119	10.0863	10.851	10.2057	10.5192	10.8434	10.4423	10.5083	10.5728	11.0391	10.97	10.5305	10.4406	10.4794	10.5128	11.0851	10.4403	10.6964	10.5185	10.7974	10.564	10.9393	10.2064	10.6494	10.8075	9.3769	10.7694	10.1594	10.887	10.2982	10.4137	10.4843	11.2167	11.383	10.4655	10.1911	10.6061	10.0185	10.6601	10.2093	10.9605	9.32237	10.5668	11.4615
geneid.255812	8.45415	8.17043	7.82218	8.2671	7.56092	8.17739	8.10338	7.64041	8.1978	8.48066	7.7788	8.72245	7.62704	8.42193	7.90575	7.91761	7.76284	7.93371	8.47709	8.38087	8.16838	7.85312	8.46278	8.50344	8.52242	8.07242	8.55939	8.2022	8.09885	7.7701	7.59325	8.31666	8.20774	8.98054	8.14028	7.66692	8.62418	8.80531	8.85741	8.40446	8.97284	8.42392	8.10389	7.92698	7.86225	8.64842	8.09512	8.05802	8.34185
geneid.128272	7.5699	9.01914	7.91391	7.08607	8.48384	8.84305	9.65983	8.60783	7.05728	7.34089	7.02877	9.20831	7.82431	7.37792	7.90519	8.14329	7.03882	7.80025	7.76578	9.03362	7.03678	7.29539	8.11664	8.5486	7.29513	7.52964	9.10685	8.30055	8.00086	6.62478	6.98207	7.62077	8.70717	9.32297	6.79654	7.27838	8.05147	7.4414	7.68216	8.59226	9.61558	8.53795	8.19862	8.73585	7.60531	8.58084	9.15282	7.68265	7.58295
geneid.124454	8.6737	9.15508	8.56061	8.87705	8.90607	8.77541	9.52179	8.41199	7.98795	7.78255	8.2012	7.93511	9.06998	7.70085	8.41937	9.32795	8.63497	7.72616	8.98901	9.01121	9.08913	9.07809	8.3842	7.96651	8.82241	8.42611	8.55143	8.21453	8.52644	8.45142	7.50922	8.02572	8.03203	8.90008	7.80676	8.10013	7.97631	8.09875	8.802	7.65829	7.82001	8.13817	8.36231	8.67012	8.09247	8.38424	7.97807	9.11204	8.17556
geneid.1876	6.17687	6.64089	7.0962	7.08832	6.61415	7.43704	6.47789	6.17569	5.98977	6.15796	6.23349	6.32927	6.3111	6.00105	6.39071	7.1636	6.52844	5.71769	7.39836	6.50306	7.43496	6.84053	6.28811	6.75296	6.97308	6.71697	7.27659	5.85411	7.06404	6.7907	5.55111	6.46196	6.01389	6.25694	5.52627	5.80499	6.17068	6.57921	7.82769	6.38248	7.43968	6.83637	6.73715	6.35511	5.45743	7.03413	5.25094	6.85704	5.84129
geneid.10659	6.92237	8.36697	7.37752	6.82291	9.28001	7.04368	6.39682	7.52766	8.958	8.9698	8.88186	6.60372	9.47421	9.62588	7.63009	6.57289	9.28184	8.28336	7.13175	8.74281	7.12725	8.72077	7.28794	7.44704	9.11669	8.40645	4.58386	7.05485	4.27893	8.44418	9.58933	9.51918	6.18633	5.04222	8.6924	8.63107	6.67817	6.41618	5.62708	5.66346	5.80173	7.767	8.33607	5.81963	8.80837	6.82971	8.365	5.51812	8.64099
geneid.4809	11.5549	11.788	11.2956	11.7107	11.5256	11.2212	11.3716	11.8365	11.3687	11.2524	11.5956	11.6812	11.4834	11.2727	11.8463	11.9662	11.3948	11.4796	11.8831	11.3115	11.9759	11.2873	11.6831	11.3486	11.7175	12.1554	12.1953	11.6394	11.7412	12.161	10.9873	11.5145	10.5425	11.8105	11.113	11.2369	11.7531	11.99	12.1063	11.6343	11.6052	12.1259	11.2994	11.3946	11.2065	11.6915	11.0973	12.3515	11.5129
geneid.25796	11.374	10.6198	10.3997	9.68801	10.0843	9.41014	11.0625	10.8565	10.6925	10.2539	10.2634	11.2991	10.3648	10.2549	11.0551	10.3614	10.009	10.8341	10.748	10.2031	10.8776	10.4513	10.7502	10.147	10.1172	10.0513	10.4438	11.2215	10.4151	10.7345	10.1114	10.0819	10.0863	10.4647	10.4341	10.7068	11.5158	10.31	10.4699	10.2547	10.1758	10.189	10.4256	10.6082	11.0667	10.8619	10.8535	10.8972	10.8043
geneid.5062	6.52734	7.55002	7.81927	8.16955	7.30088	7.68385	6.44556	6.58402	6.30076	6.25165	7.30133	8.08309	6.59458	6.56387	6.64068	7.89104	6.78586	5.85936	7.36244	6.09008	8.6111	6.76496	6.63246	7.0677	6.79368	7.0084	8.16448	7.46614	7.35661	7.26471	6.4227	6.79558	6.20318	8.08364	5.95447	6.56083	7.76437	8.57163	8.24465	7.22997	7.95754	7.5744	6.76522	6.1404	5.82136	7.69323	6.19964	4.7954	6.37818
geneid.23741	6.25676	6.82894	7.06016	6.71734	7.47864	7.17135	6.12629	6.47525	6.8097	6.88783	6.88023	6.79575	7.18442	6.77014	6.27192	6.69799	7.03769	7.0501	6.66254	7.04461	6.53687	7.05304	6.66446	6.31082	7.00299	6.80192	7.38025	6.21945	6.12445	6.58979	7.23801	7.18001	6.02696	6.54747	6.98673	7.0343	6.61109	6.15988	6.16013	6.10165	6.67827	6.57246	6.90974	7.20648	6.47734	6.70146	6.73773	6.96948	6.68792
geneid.10592	5.2509	5.6723	8.37798	5.94338	5.56405	6.56971	3.63194	5.2917	4.30014	4.68127	5.61465	5.65312	4.28448	5.0427	5.53639	6.61918	5.17414	4.46348	7.6318	5.05417	6.90601	5.8934	4.85899	4.65345	6.46951	5.07267	6.92881	4.86451	7.43355	4.22949	3.36806	5.83564	5.12986	6.54932	4.22913	4.36353	5.56531	6.1608	6.10452	5.78666	7.32167	6.06808	5.22198	4.79728	4.74231	6.16513	4.15563	6.30925	5.60332
geneid.9054	4.98514	4.52362	4.23939	4.97107	5.16729	4.81025	4.24912	4.25994	4.04232	3.81879	4.00934	5.17929	4.1945	4.07937	4.31243	5.43656	4.01062	3.85499	4.93524	4.40298	5.84829	4.8991	4.51013	4.27288	5.00721	5.07685	6.24728	4.52105	4.5407	4.79816	4.04577	4.46831	4.79074	4.87168	3.77234	4.15577	5.33326	4.68959	6.03494	4.67555	4.76873	4.69004	4.73688	4.31246	3.41691	4.77819	3.75684	4.90452	4.09485
geneid.10864	3.49079	3.3506	3.40976	3.06011	2.98378	3.33602	3.35656	2.94836	3.24717	2.70725	3.5744	3.09037	3.07682	3.6416	3.62073	3.1649	2.92562	3.05842	3.43352	3.89195	3.56281	3.38155	3.23522	3.09826	3.31991	3.35197	3.59515	3.27581	3.09343	3.14305	2.96948	2.98421	2.97073	3.05923	4.03594	3.91338	3.10558	3.55974	2.94459	3.30004	3.35905	3.37713	3.04746	3.12272	3.24828	3.33053	3.0139	2.91295	3.40119
geneid.5654	8.98274	9.59997	9.33468	10.6389	8.23136	9.42611	8.93662	9.33528	10.2523	10.7878	10.5866	11.2405	10.4327	9.65885	10.6806	9.86256	9.90037	10.3699	9.74242	9.53787	8.06019	10.8657	10.186	10.4341	8.95962	8.90866	10.6784	11.1397	10.1709	9.10996	9.09237	9.84708	9.81435	9.27256	9.9258	10.6358	10.9503	8.6008	8.47151	9.40314	8.52519	9.76615	9.43345	10.6764	10.1294	9.53848	9.65259	8.06213	10.388
geneid.22974	8.74947	7.90305	10.3245	9.08296	6.33933	9.6817	7.63158	8.13191	6.54964	5.62937	8.29353	9.5169	6.09802	7.00933	7.56205	8.82583	6.38728	6.91666	10.0518	6.52649	9.84931	7.50895	8.78135	7.12615	8.70768	7.48863	10.6416	8.02621	9.51839	8.9257	4.03955	7.98163	7.81819	10.1628	5.09941	6.45031	9.58502	9.56617	9.68617	10.8796	9.7907	10.0559	6.63513	7.53574	6.65042	9.56142	6.20869	10.4046	8.01887
geneid.51661	5.78793	7.47983	7.22358	8.25547	7.74742	8.67441	6.37821	6.52059	6.41468	7.46996	7.45966	7.43113	7.68488	6.36	7.23237	5.86829	8.49833	7.93051	6.55036	6.89665	6.05455	7.76806	6.98403	6.62713	7.17045	6.90278	7.10484	6.00998	8.79888	5.68788	6.99483	7.54915	6.89901	6.81286	7.03145	7.65526	6.74376	5.92915	4.88186	7.29859	6.24691	6.10279	7.53864	7.59622	7.02806	5.98761	7.19751	6.25334	7.48507
geneid.7415	8.08965	9.31602	9.21546	8.28129	9.23888	8.72808	8.16149	8.97322	10.2503	9.2994	10.4044	8.22091	9.7972	9.33547	9.65064	8.57267	10.1442	9.31505	8.24999	9.69493	8.92274	9.72292	8.7708	8.89567	9.1574	8.65144	7.75658	8.06611	6.26018	6.33344	9.03273	10.3184	6.93396	7.22064	9.58985	9.14317	8.61037	8.72513	7.45288	6.7251	5.78717	7.60472	9.39536	7.48852	9.30777	8.21305	9.12928	5.47176	9.09381
geneid.51542	6.12284	7.05307	7.0048	7.01389	7.25187	7.38439	6.6443	6.33532	5.23093	6.74845	7.50364	6.66827	6.75718	6.56547	6.64148	7.7319	7.21096	6.46146	6.79315	7.354	7.747	7.20103	6.78763	7.09604	6.93693	7.39926	6.22031	6.60322	7.33463	6.45463	6.5955	6.8732	7.20091	6.94074	7.0328	6.73834	6.10968	6.4979	8.04013	7.50475	6.94685	6.02946	7.45221	6.64501	5.75283	6.11934	5.35926	6.99466	6.6512
geneid.9402	7.94783	7.54657	7.81891	5.39388	7.05095	5.16579	7.07638	8.05097	8.51501	8.26519	8.38455	6.35138	7.73386	8.47269	8.67829	6.36055	7.51579	8.5611	5.79544	7.64187	7.60524	7.66	7.26874	6.86549	6.709	6.77782	5.76976	6.99635	4.49023	6.99212	8.2249	8.52274	5.72282	5.57451	8.37947	8.12761	6.13832	8.11736	5.34199	7.09696	5.9669	7.85034	7.54316	5.85042	9.15538	7.86748	8.78594	5.97234	8.59869
geneid.1676	7.95231	7.77883	8.0156	7.54438	7.37401	7.82198	8.62546	7.80602	7.56768	7.29953	7.63033	8.02389	7.21873	7.38615	7.84186	8.08038	7.17935	7.41501	8.20663	7.64985	8.59532	6.92307	7.98504	7.49771	7.78486	8.21552	9.03548	8.67561	8.1639	7.8359	6.97755	7.7028	7.74673	7.84186	7.33407	7.62369	8.1971	7.99898	7.63212	7.74701	7.98131	7.97081	7.62612	8.55856	7.49529	8.46589	7.31029	8.4978	7.86725
geneid.4438	2.0887	2.47592	2.24061	2.58411	2.21106	2.17276	2.21341	3.81895	2.66276	2.23153	2.43734	2.25209	2.46484	2.15557	2.56964	2.71154	2.75345	2.57694	2.98385	2.24579	2.72476	2.45984	2.79734	2.06447	3.27899	2.46109	2.21655	2.37551	3.4427	3.58824	2.56969	2.80681	2.49257	2.4755	2.25741	2.70951	2.87863	2.58174	2.64612	3.25046	3.27711	2.08363	2.62686	2.53558	2.45076	2.44662	2.69397	2.15028	2.56525
geneid.11244	7.45355	8.09528	8.73559	8.32634	8.34343	9.22136	8.24827	7.45608	7.81948	8.03128	8.68816	7.82751	8.78787	7.66337	7.71497	9.47141	8.57263	7.88254	8.41441	8.1969	8.84638	8.63892	7.70561	8.39123	8.6526	8.97855	8.08935	7.72866	10.4368	7.35633	8.76697	8.33645	8.28772	8.37811	8.27872	8.31268	6.66067	7.97621	7.61264	8.13967	8.54101	7.66835	8.13255	8.12439	7.64225	7.89166	7.78836	8.35855	7.80122
geneid.1859	10.6725	11.3514	11.0861	11.0788	11.3921	11.6333	10.5689	10.8033	10.7604	11.2812	11.3642	10.7123	11.4003	11.0632	10.9105	11.6343	11.5017	10.9078	11.3175	11.371	11.3179	11.2811	10.5887	11.0143	11.3551	11.3016	10.6477	10.2613	11.2398	10.3346	11.1598	11.3912	10.604	11.0341	11.1557	10.461	10.069	10.3565	10.6542	10.903	11.0436	10.2466	11.0101	10.8808	10.7295	10.5669	10.721	10.5067	10.7762
geneid.25932	7.98811	7.50369	8.15422	8.49801	7.58029	9.19262	7.19159	7.44689	7.50498	8.0171	8.40574	8.04527	8.16792	7.25022	7.69134	7.38072	8.27873	6.95699	7.97153	6.72065	7.79212	8.26236	7.41563	7.08336	7.36307	7.64632	8.13218	6.666	7.62969	6.49185	8.16112	7.60629	7.28247	7.16981	7.94651	7.92469	7.9665	7.01736	6.17821	7.08983	7.77445	7.188	6.7927	8.04307	7.28101	7.71111	6.18895	6.75439	7.83264
geneid.3903	9.16469	9.4479	9.91168	9.14326	8.55955	8.3033	8.61099	9.45471	10.7893	10.3725	9.92579	8.42643	9.34778	10.6273	10.3587	8.26685	8.74153	9.98473	8.26361	8.41324	9.02483	9.62613	10.0308	9.09545	9.07086	8.84523	5.83932	10.1288	5.6578	8.83538	9.55826	10.0935	7.755	8.1724	9.6574	10.2121	9.91212	9.88488	7.4315	9.01059	7.41457	9.81488	9.4013	9.46266	10.2108	9.4601	10.3025	9.9367	9.71498
geneid.50810	4.89306	6.65855	6.49736	6.2996	6.51912	7.94146	5.65254	5.97458	6.22691	6.22683	6.39376	6.85931	6.39218	6.16028	5.95364	5.89055	6.60569	5.9572	6.69714	6.04921	7.22536	6.56079	6.95119	6.07713	5.32756	5.32158	7.51955	4.6591	5.13058	4.49468	6.36574	6.02025	5.73133	7.31341	5.9604	6.23779	4.8599	5.51775	6.50224	6.5285	7.90889	6.01201	5.86151	5.87494	5.52651	6.76341	5.92122	6.60676	5.60579
geneid.51503	9.49206	9.40557	9.07743	9.44483	9.35829	9.98875	8.94009	9.73627	8.74854	8.57103	8.66397	9.38857	8.72084	8.7355	8.80476	8.82849	9.21699	9.41348	8.57028	8.99555	8.9482	9.44512	9.45374	9.18018	9.27956	8.62846	8.66341	8.92737	9.54348	9.04149	8.97616	8.88009	8.89635	10.0421	8.61437	8.38421	9.18603	10.0868	9.25665	9.55911	9.6032	8.51281	9.09223	9.27549	9.13208	9.84064	8.87698	10.2014	9.14419
geneid.51643	4.89581	3.73463	3.41587	3.49929	5.44166	4.03601	2.60284	3.53881	4.02536	3.74072	5.35117	2.04232	5.52409	3.26193	3.9346	2.86525	5.78712	3.24929	3.99877	4.45255	3.6513	5.56052	3.15205	4.74446	4.32553	5.26251	2.05225	3.40877	2.55494	3.52644	5.06014	4.56258	4.49021	3.19638	4.67546	3.59076	3.72397	3.00046	2.57306	3.15848	3.11472	2.81444	3.88668	2.73309	2.78543	3.33764	3.74079	2.29213	3.64081
geneid.51606	9.07563	9.72382	10.233	10.4085	9.58885	10.3477	9.03437	9.41139	9.03986	9.28246	9.75283	9.86935	10.0513	9.25717	9.36992	9.87083	9.91128	9.22696	9.8567	9.74275	9.90858	9.69539	9.45089	9.44311	10.1159	11.1348	10.3007	8.83556	10.0172	8.64331	9.14569	9.52379	9.29088	9.64526	9.39716	9.16003	8.87753	9.40813	9.14087	8.98388	9.43905	9.23061	9.40556	9.09386	9.01891	9.39786	8.91344	10.2619	9.10604
geneid.4987	7.18912	6.54274	6.57759	6.47011	5.75823	6.95881	8.06801	6.46137	7.16395	6.89249	6.85299	7.29152	6.56668	6.75786	6.55167	8.01597	6.48424	6.97722	5.78411	6.56467	7.08367	6.81893	9.08626	6.81136	6.33845	6.00627	7.08795	6.81752	6.83531	8.67086	6.58953	7.04416	6.49586	6.53797	6.78319	7.09462	8.6947	6.31718	5.83248	6.60735	5.07912	6.56	6.66683	7.14785	6.44863	7.2207	7.18758	5.30474	6.64753
geneid.55432	6.32277	7.39254	7.17803	6.61689	8.32587	6.77035	4.59961	5.69794	5.43061	6.17428	6.68142	5.74365	6.89766	6.06586	5.7107	6.9484	7.36409	4.17378	6.7967	7.03762	6.40397	7.69761	5.04691	7.50784	7.48819	8.72574	6.70185	4.81376	7.30754	5.39212	6.38278	6.82434	6.2298	6.58186	5.72432	4.93329	4.48361	5.04561	5.50281	4.82262	6.51565	4.23819	6.461	5.5771	4.72258	5.68016	5.48427	5.2656	5.48851
geneid.9556	10.7413	10.5809	10.6896	9.81744	10.0891	10.2099	10.5422	10.5204	10.3073	9.88937	10.1214	9.77755	10.168	9.94471	9.91813	10.942	9.78402	10.2455	10.1037	10.6116	10.6673	10.1849	9.96983	10.4539	10.1331	10.4805	11.0155	10.383	11.1406	11.055	9.89675	10.2647	11.1437	11.1564	10.2222	9.89019	10.1861	10.9931	10.6687	11.0405	11.4601	10.6045	9.50211	10.1406	10.1137	11.6043	10.2809	10.822	10.4053
geneid.10451	7.34889	6.42266	7.60618	6.71544	5.62231	7.34881	4.45776	6.9821	5.88154	6.12964	7.03851	6.26991	6.39485	6.27485	6.33737	7.04878	6.06193	6.3037	8.45709	6.00609	6.51554	6.65073	5.80828	5.3857	6.08171	5.57978	7.33722	6.72551	4.71258	5.4663	6.62259	7.03747	5.04054	8.03681	5.99653	6.04185	5.63365	5.95836	6.2649	4.78413	7.59038	6.48818	5.81214	5.66999	5.75245	5.95516	5.62787	5.18408	6.26358
geneid.5870	7.35122	6.74713	7.61528	6.45416	6.72857	8.05666	4.55448	5.90466	6.23215	6.15703	6.3225	6.49556	5.81976	6.11115	4.09174	6.62998	6.63286	6.54711	6.56867	5.66915	6.50543	6.61171	6.4566	3.89627	7.05883	6.31749	4.13087	5.5697	4.31907	5.89557	6.18083	5.86559	4.14933	3.88003	5.68461	5.85017	5.69402	5.59869	5.80405	7.75798	5.75717	5.94212	6.51787	6.84689	5.513	6.12393	5.65211	5.7761	5.51398
geneid.213	3.38186	3.30826	3.27109	3.32031	6.58655	4.33452	6.36458	4.2839	3.91241	3.76299	3.43619	4.32467	3.90602	3.39588	3.66557	4.3788	3.84858	3.37379	3.96424	5.99505	3.1675	5.55919	3.38145	4.30903	2.99077	3.8656	3.10436	8.69271	3.9875	3.85722	3.88592	4.06608	3.75453	3.77766	3.77016	2.62009	4.10724	6.22008	3.17377	3.97023	3.91127	4.13873	5.93323	2.76381	4.52504	4.11402	3.44108	3.96098	3.88484
geneid.4771	7.64022	7.77306	7.79071	7.47088	6.60419	7.01328	8.22986	8.44935	7.87303	7.3088	7.60177	8.41357	6.59004	7.79664	8.52914	8.39685	7.01661	7.36913	7.51192	7.67602	8.33441	6.78953	8.69218	6.78954	7.03543	7.42797	9.29969	7.83676	7.03451	7.60048	7.2766	7.58813	6.86733	8.31476	6.93964	7.69214	8.70808	8.03357	8.54205	6.88565	7.82179	8.29906	7.66023	7.51277	7.65395	8.43496	7.3427	8.1923	7.94616
geneid.55827	5.44475	5.72429	5.52567	7.02374	7.57919	6.64522	5.94044	5.56718	4.79595	5.81366	5.33851	5.83673	6.02156	5.35412	5.44716	6.47209	6.12337	5.36343	5.94853	6.32504	6.18728	6.22234	6.02047	5.46257	5.6342	6.58726	6.21328	6.21161	5.80385	6.84851	5.45475	5.47553	5.90126	6.70135	5.42272	4.98508	4.8241	5.63226	6.55141	6.21392	5.97436	5.48301	6.1061	5.7094	5.55752	5.65225	5.23793	4.99878	5.43251
geneid.51123	6.80339	7.62099	7.60209	7.70483	7.99407	8.80287	5.97119	5.98682	6.58014	7.33376	7.65333	7.10133	8.27574	6.82163	6.18136	7.46109	8.40782	6.82074	6.93029	7.05046	7.91985	8.16527	6.93417	7.62422	7.5989	7.82713	8.27693	6.12866	8.19637	6.62317	7.95214	7.56562	7.45839	7.54237	7.32302	7.44029	6.93439	6.40752	7.33565	6.91034	7.65494	6.39353	7.3178	7.36644	6.7054	7.31779	6.83574	6.89866	6.23082
geneid.8453	7.86963	8.1833	8.76845	8.66472	8.37308	8.30042	6.88509	7.34778	6.81442	7.92491	8.61919	8.05299	7.86493	7.72572	7.91959	8.76246	8.19345	7.39359	8.45093	7.84203	8.70416	7.8613	7.81132	7.72989	8.30172	8.45601	8.3123	7.30037	8.9933	7.69808	7.60427	8.14859	8.08257	8.99862	7.65262	7.57414	8.76984	8.13739	7.88388	7.27385	8.71347	7.81363	7.6729	7.68859	7.49991	8.03213	6.81408	8.14238	7.52893
geneid.11252	6.26491	7.22553	6.48818	7.16322	6.97864	6.215	6.4075	6.82086	7.45119	6.47241	6.32944	7.05648	6.68963	7.0793	7.35929	6.54407	6.24939	5.38957	6.61437	6.63621	6.61564	6.18695	7.40965	5.98516	6.78195	8.46652	7.24089	6.51612	6.24031	7.59273	6.02361	7.57308	5.93097	6.46784	5.88856	6.74368	7.37017	7.39597	6.16456	5.86966	6.35531	6.99865	6.54876	5.94334	5.79993	6.57811	6.422	6.43497	6.41501
geneid.22806	6.62174	7.22852	7.53709	7.01426	7.93593	7.97575	6.57351	7.7113	7.83851	7.43659	9.44198	7.89494	8.9285	8.82901	8.33533	7.22886	8.79923	8.08906	6.78806	8.16886	8.03418	8.07169	7.48439	6.75296	7.30645	6.89165	5.73559	7.57496	7.19127	5.4419	6.88847	9.01118	6.34134	10.2127	8.31397	7.65462	6.29244	8.14455	6.71704	6.34762	5.12566	7.17577	7.52296	5.14968	8.46368	6.43402	7.03492	5.74926	8.24506
geneid.5276	3.2088	3.59428	4.38571	2.83486	3.57321	4.0355	3.79434	5.18824	5.42631	6.61962	4.96772	3.50718	3.38526	4.59019	3.75098	3.90741	5.0792	6.86854	5.86584	7.19833	3.4979	3.89794	4.86075	3.49667	3.45588	3.1837	3.65833	3.26834	3.33467	4.73406	4.97131	5.31818	3.29216	3.03709	6.19308	3.53747	3.23284	3.38712	3.73793	4.57248	5.6084	3.88041	4.42019	2.86763	3.82367	3.79625	5.35679	3.74715	4.29308
geneid.56888	5.52699	5.19293	5.04571	4.93428	6.89525	6.17177	4.76017	5.9081	6.18071	6.18207	5.49891	5.40352	6.52283	5.9378	5.36986	4.47749	6.43977	5.12237	4.44356	5.75511	6.20672	6.46139	5.60598	5.63732	7.70978	4.93156	5.53001	5.22225	5.07377	7.5885	6.61587	5.97268	4.32436	5.67967	6.06182	5.81969	5.49634	5.18043	6.64474	4.7347	5.74558	5.61171	6.38701	5.78627	5.54028	5.23795	6.66489	4.77808	5.31415
geneid.51059	3.28652	2.62175	2.847	2.88546	2.88018	3.59652	2.69741	2.92281	2.55923	2.84867	3.37018	2.50756	4.12074	2.75935	2.81613	3.0376	3.06643	2.50745	2.82146	3.49492	2.48954	3.55732	3.54914	3.07888	3.14257	2.66394	3.39215	2.90409	2.19905	2.58593	2.63575	2.76703	5.8897	2.78105	2.79892	2.75221	3.41362	2.95658	3.05627	2.55074	2.4391	2.59292	3.01155	2.81904	2.57556	2.89692	2.15285	2.48317	2.46186
geneid.113251	7.11922	6.3623	7.94233	7.33899	6.86076	6.27387	5.71387	5.08792	5.3408	5.79339	7.14935	5.90045	6.0064	5.96118	6.15847	7.08668	6.20202	4.57137	6.78846	6.19754	7.44734	6.56063	6.59145	5.81068	6.76148	6.78504	7.25575	4.692	6.67905	5.62995	5.60711	6.44194	5.72475	6.09727	4.8616	5.40005	5.29794	5.42002	6.32176	5.0872	6.15424	5.64549	6.15268	4.99118	4.78647	5.55453	4.52215	5.76858	5.30253
geneid.79364	7.14704	6.56667	6.06637	6.33166	6.20135	7.07643	6.27635	6.74798	6.65947	5.95036	6.42637	5.84038	6.2708	6.0654	5.95815	6.11237	6.09849	6.86199	4.85836	6.39928	6.57509	6.34025	6.11661	6.18058	6.29231	5.38493	5.49216	5.95797	7.29037	5.0702	7.03699	6.10002	6.36492	6.43509	6.65479	5.80347	6.55918	6.88732	6.31471	5.91018	7.63526	5.81028	5.44405	6.12065	6.12503	6.18556	5.79849	6.76638	6.31488
geneid.816	3.31827	3.85529	5.65353	4.14693	3.82348	4.48684	6.50665	5.22357	3.57225	3.67253	3.24279	7.06098	4.69622	3.7296	4.40181	3.92337	3.41063	4.33934	7.50405	6.20075	7.06148	3.93926	4.30292	4.09208	3.41534	3.73618	4.73585	4.07024	7.98508	3.98857	3.74707	3.96271	8.62835	4.00994	4.03076	4.64497	4.64929	4.18862	4.09191	6.86038	4.26944	5.40074	4.60871	4.10837	4.16607	3.99701	4.53871	11.4111	4.79358
geneid.100506527	3.84748	3.2657	3.56229	2.98713	3.3938	3.61671	4.00009	4.26229	3.41308	3.20444	3.2251	3.7739	3.26081	3.42388	3.75655	3.09466	3.23515	4.13314	3.46429	3.19548	3.29057	3.6666	3.64848	3.38845	3.4338	3.41776	3.24966	4.17006	3.97709	4.46578	3.83449	3.38286	3.86582	3.38161	3.62403	3.54911	4.18931	4.15206	3.6602	4.02974	4.14518	4.55461	3.70773	3.43164	4.07648	4.34938	3.96827	3.82149	4.44159
geneid.10103	8.04382	9.29977	10.909	9.10986	10.6515	9.22302	10.3892	11.8428	11.4049	10.681	11.0122	12.0228	9.13752	9.91507	7.92555	9.60929	11.3663	12.7024	10.2403	11.1218	9.36758	8.80806	10.845	7.75287	11.4875	9.63432	10.6748	10.5679	10.5081	11.3264	10.8047	10.6288	10.8847	7.64129	11.7395	10.6891	12.6428	8.47918	11.0191	11.9114	11.2371	10.0469	11.5861	10.0292	10.303	9.77149	10.9843	7.59061	10.519
geneid.28	6.11815	7.48606	5.97512	5.39388	6.8033	5.39011	7.11489	7.05194	6.81009	6.994	5.81371	7.72025	7.64752	6.6026	7.06217	6.91321	6.92718	6.8055	6.39437	5.74963	5.74882	6.94657	6.27036	6.59608	7.9499	6.31109	5.89149	8.52733	7.71758	6.58746	7.11442	5.39523	6.61194	6.0104	7.5563	7.54546	9.3476	7.67174	7.15948	6.82583	6.31255	7.62332	8.24216	7.70075	6.85976	6.16347	8.01285	6.21951	6.8184
geneid.28977	10.0338	8.86675	9.90846	9.47964	9.1141	9.8447	8.78934	8.99048	7.95221	8.18358	8.93428	8.96843	8.42554	8.19191	8.86417	9.84801	8.33105	8.70442	9.81242	8.86436	10.7675	8.58825	9.57857	8.79091	8.67819	9.91285	10.2129	9.25865	10.1772	9.69517	7.63388	8.48978	9.05627	10.1497	8.26711	8.3434	9.10873	9.06815	9.9739	10.3139	9.84926	9.34841	8.55172	9.63855	8.04669	9.16812	8.04677	10.3135	8.82513
geneid.27072	6.20275	5.86773	5.67818	6.68324	5.74914	6.22209	6.0627	4.63704	4.49917	5.34396	5.40675	5.46461	5.35432	4.44633	5.04949	6.43428	4.90453	4.65494	5.18182	6.2435	6.15945	5.67741	5.45725	6.03596	6.11884	6.18073	5.64007	4.78274	6.02112	4.82651	4.9914	5.57072	5.73343	5.99739	4.89369	4.58909	5.09208	4.27106	5.16556	3.54788	4.72901	4.84731	5.77092	4.4129	4.48702	4.61797	4.01872	5.25287	4.34139
geneid.27230	9.09471	9.82637	10.0131	10.324	10.2662	10.2397	8.50289	8.74279	9.08515	9.28455	9.3426	8.35143	9.29228	9.08434	8.84011	10.1648	9.94238	8.83551	9.59416	9.55916	9.15107	9.57039	8.71195	9.28066	9.65609	9.77977	8.2518	8.64409	10.0642	8.89448	8.9411	9.4156	8.79065	10.0438	9.45762	9.07181	8.4062	9.53402	9.58306	9.17745	9.25201	8.80163	9.30043	8.69386	8.75463	8.56979	8.84494	8.46867	8.81012
geneid.10863	8.78176	9.30659	9.208	9.25797	7.73879	9.0834	9.39447	9.8719	9.16683	9.31935	10.2187	9.96596	9.31607	9.65899	9.64995	8.62863	10.3884	9.48984	10.4991	9.66706	9.29045	9.37515	9.02106	8.43118	9.00085	7.73143	6.83658	9.2859	9.38876	9.56552	8.20016	10.2772	8.90501	6.82949	9.62463	9.70578	7.14996	9.33358	8.44479	8.12442	8.02379	7.51409	8.3227	7.3618	8.64617	8.76014	8.53991	7.33436	8.71729
geneid.51300	11.1989	11.0661	11.3047	11.6004	10.8715	11.6886	10.9395	11.2606	10.7326	10.8884	10.7034	10.8095	10.6063	10.9636	11.0032	11.3503	10.5274	10.9628	11.2261	11.4371	11.5505	10.5383	11.1661	10.672	11.0113	10.9625	11.0213	10.1307	10.9583	10.9321	10.7877	10.6842	10.9174	12.1512	10.9685	10.5549	10.7186	11.356	12.0244	10.555	11.6221	11.01	10.9354	11.0179	10.9336	11.2533	10.742	10.3156	10.7695
geneid.55835	7.22278	6.50887	6.70422	7.0652	6.10328	6.20613	6.82109	6.40361	5.97249	6.76316	5.65598	6.38216	4.35394	6.23998	6.63698	6.18673	5.54059	6.9639	5.37664	6.35728	6.90628	5.76655	6.68164	7.81797	7.00497	5.54978	7.8168	6.21816	8.28806	6.64163	6.00296	6.31438	6.54943	8.09985	5.55328	5.72498	6.32435	8.17249	7.72026	7.5032	7.78248	6.77223	7.1203	6.83972	6.24418	6.12781	6.8809	6.32562	7.40768
geneid.11201	8.19236	8.51843	7.68263	8.75161	9.50741	8.2901	7.98088	8.12469	7.38888	9.27929	8.61702	8.03747	8.67449	8.68057	8.06349	8.52584	9.08236	8.26527	8.25847	9.27997	8.59851	9.2922	8.19316	8.49279	10.0822	8.80811	7.52077	7.46191	8.42158	8.08035	9.41122	8.53012	9.14203	8.18586	8.84545	8.12804	6.59818	7.74653	8.18819	7.32891	8.59656	7.15318	8.59381	7.99747	8.77899	7.88495	8.84615	8.0855	8.45113
geneid.7353	6.85347	7.25722	6.91563	6.80236	6.3389	6.79507	6.67517	7.15199	6.43872	6.3855	6.76926	7.1783	6.04813	6.49749	6.37386	6.64947	6.13677	6.1899	6.41294	6.65841	7.20305	6.54567	8.00181	6.09521	7.1164	6.81429	7.12876	7.04038	7.38113	7.66673	6.29046	6.3984	6.42885	7.85658	6.47163	6.6823	6.63299	7.17011	7.49552	7.09696	8.58354	7.05717	6.12382	6.59598	6.71756	7.82713	5.55459	7.04398	6.59404
geneid.3609	9.81141	9.33217	9.19069	8.49818	9.05097	8.81382	9.9374	9.52041	10.2199	9.47703	9.14009	9.32533	9.41481	9.81076	9.58319	9.10056	9.21387	9.53339	9.57485	9.83832	9.30496	9.59639	10.0878	9.70277	9.27136	8.7638	10.205	9.39549	9.53048	9.53313	9.14645	9.51347	9.57896	10.1617	9.19333	9.63634	9.69279	9.63215	9.49284	10.6662	9.85702	9.98991	9.16604	9.30013	9.82955	9.87874	10.1473	9.92576	9.43159
geneid.10884	5.61055	6.02871	6.76401	6.65825	6.58498	6.96667	5.59084	5.64934	4.31515	5.2762	6.19618	5.61881	5.60616	4.59577	5.29576	6.32244	5.64065	4.70976	6.07712	5.23458	6.8463	6.07837	5.75437	6.24076	6.74776	6.30584	8.74987	5.5093	5.81973	5.96417	5.34766	5.81889	5.96335	6.20411	5.05756	5.12242	5.11348	6.79076	5.8841	4.48676	6.08464	5.89456	5.72045	5.2188	4.9058	5.32606	4.95372	5.80998	5.04762
geneid.23607	9.91004	9.71488	10.5681	9.55334	10.435	9.54887	9.77277	9.95836	8.23201	8.8515	9.49761	9.27404	9.35952	8.70894	8.63559	10.0064	9.90378	8.59946	9.97583	9.9302	9.65412	9.67894	9.1744	9.5103	10.4707	10.1442	8.03956	9.96196	9.96673	10.077	9.24217	9.68051	9.7049	9.66181	8.50184	8.32681	9.00828	7.59336	8.6298	9.49098	9.13265	7.86876	9.67139	9.32735	8.50492	8.58197	9.05233	8.92548	8.71762
geneid.57126	4.66643	5.86373	5.915	5.86167	4.1539	5.26307	3.90176	4.71603	5.29217	5.09223	5.65347	5.86089	5.59732	4.73314	6.33737	4.86175	6.07714	5.03947	4.53661	4.52462	5.84843	5.46539	5.56324	4.90298	6.39644	4.89607	5.73456	4.12242	4.60383	8.31434	5.53663	5.5691	10.9124	5.54044	5.05916	5.64473	5.78019	4.65367	4.21865	4.7757	4.57334	5.54006	4.89891	4.82968	4.17314	4.868	5.16518	4.54025	5.77715
geneid.137695	4.89767	5.6975	6.56647	5.7454	6.06236	6.64372	4.58636	4.22332	2.6063	4.8701	5.06444	5.07014	5.12041	3.49882	3.81706	5.73121	5.80924	4.04142	5.09382	5.51614	6.20757	5.53616	4.50459	4.83369	5.92727	7.00735	7.17161	3.83388	5.80258	3.54614	4.92887	4.74811	4.60944	5.04726	3.87345	3.92379	3.94245	3.74875	3.99957	4.23661	5.4855	3.56953	4.67151	4.81359	3.77905	4.87522	3.50944	4.83504	3.25134
geneid.84837	4.84451	6.03627	6.62024	5.55818	6.52798	5.11091	6.22023	5.73784	5.19721	5.48749	5.51005	7.19134	5.47092	5.08395	4.98423	6.22309	5.51856	5.19478	5.54013	5.75315	7.29374	5.33779	7.43779	5.25213	5.93782	5.44158	8.24006	5.53468	6.12729	5.8422	5.89073	5.45523	6.85056	4.36088	4.69269	5.60156	8.05635	5.20662	6.35376	6.03427	6.94456	5.01822	5.0716	6.12684	5.15842	6.9178	5.17343	6.89449	5.56985
geneid.54543	5.39953	4.5644	3.89474	4.26442	5.49203	4.77976	4.259	4.98665	4.58783	4.20544	3.69155	4.53698	4.52194	4.00294	3.70928	4.38895	3.75579	4.77476	4.20998	5.25233	3.56497	4.4836	3.76184	4.60671	4.81915	4.28663	3.75722	3.75552	5.25343	4.68543	4.19345	4.34452	4.30133	4.05977	3.8063	4.33761	4.59727	4.41438	3.72169	4.10043	4.66233	3.92372	3.92436	5.36138	3.89302	5.09014	3.51153	3.82218	4.62612
geneid.60496	8.01595	8.21748	8.06367	8.47664	8.81961	9.25239	6.85619	7.75273	6.56756	7.5973	8.2556	7.98259	7.82602	7.54062	7.83415	8.43197	8.41233	7.25923	7.83891	7.66679	8.76525	8.05729	7.86969	7.68176	8.7761	8.07621	7.40874	7.04135	8.56911	6.61447	7.61146	7.93677	7.58131	8.48312	7.29093	7.26437	6.45217	8.56369	7.86412	7.8964	7.98934	7.27506	7.92566	7.53272	6.98977	7.91185	6.84151	7.16792	7.03701
geneid.51248	10.094	9.81656	10.4484	10.2802	9.87644	10.1953	9.7773	10.5205	9.81036	9.34832	9.71188	9.77893	9.41466	9.41838	9.81209	10.6285	9.32256	9.70266	10.0126	9.58984	10.6257	9.43152	9.40128	9.72291	9.64344	9.80707	9.29497	10.5615	9.91013	10.492	9.13423	9.83285	9.85096	9.6606	9.44164	9.54998	10.8813	10.351	10.7011	10.21	10.3863	10.3464	9.71599	10.1577	9.79336	10.2294	9.70909	10.4083	9.91501
geneid.51255	10.7116	11.3307	11.518	10.5414	10.7712	10.7685	11.1862	11.1755	11.0881	10.9309	10.7875	11.0185	10.8863	10.8715	11.4746	12.1613	10.4078	10.773	10.9838	11.0748	11.3255	11.3315	11.0672	11.2766	10.7665	11.6326	10.8981	11.9822	10.8956	11.2493	10.4466	11.3677	10.8239	10.9125	10.827	10.8028	11.6731	10.9493	11.7592	10.7192	10.874	11.2595	10.9694	11.2288	11.0075	10.9966	10.8179	11.3676	10.9045
geneid.50999	6.30059	8.1685	8.28854	8.10433	8.10748	7.66092	5.24785	6.03025	6.43343	7.22668	7.58735	7.0312	7.43336	7.1746	6.77562	7.85395	7.75803	5.97802	7.36487	6.69095	8.01798	7.82456	6.69782	7.17652	7.72236	7.97124	6.33397	6.18303	7.06044	6.04642	6.50213	7.67785	6.62075	6.40223	6.99883	6.34064	4.98573	5.57947	5.67574	5.92625	6.14111	5.52299	7.39623	7.28376	6.07503	5.55269	5.35922	5.49591	6.31311
geneid.7753	8.13417	7.8086	6.92932	7.99766	6.59888	7.73489	7.86725	7.41491	7.05416	7.23596	7.03688	7.83337	7.39795	7.63295	7.46331	7.10244	7.11748	7.26745	7.46032	7.849	7.43747	7.4769	7.94473	7.63204	7.3291	6.63018	7.73182	7.48798	7.68837	6.96569	7.29414	7.11182	6.70497	9.23833	7.05091	7.19602	7.24947	8.6208	7.42573	8.29954	8.40861	7.29615	7.18222	7.5482	7.6246	8.30353	7.25524	7.5158	7.70206
geneid.11079	9.53909	8.90075	9.38631	8.46427	8.34884	8.17476	10.3753	9.35395	8.60341	8.45171	8.55309	8.87683	8.68161	8.56654	9.57189	9.17762	8.4652	8.65346	9.34804	9.24603	8.88782	8.14782	8.80594	8.49544	8.89906	8.96615	9.19617	9.28004	8.57713	9.15579	8.2889	8.67912	7.95201	8.2782	8.64713	8.76734	9.27839	8.58794	9.13653	8.05011	8.96453	8.76757	8.76848	9.5207	8.70521	8.61624	8.7644	8.6194	9.11181
geneid.58493	6.30847	6.43107	6.91134	5.84465	6.63211	6.74659	5.78287	5.9438	5.10919	5.42966	5.7525	5.39114	5.48061	5.52318	5.90552	6.35925	5.61641	5.20313	7.40326	6.12002	6.56445	5.61921	5.76494	5.56957	6.89874	5.86299	6.45653	5.96123	7.56809	5.44856	5.35512	6.11002	5.92226	6.03687	5.08096	5.00873	6.42386	6.36006	6.41303	6.69523	6.12779	5.78372	6.06507	6.2004	5.50418	5.52778	5.62545	6.67817	5.7559
geneid.100505976	4.56805	4.92459	4.90743	4.66599	4.28671	4.30939	5.28371	4.7609	5.89527	5.72093	4.84573	4.21494	5.22736	5.61717	4.19755	4.76038	5.61477	5.07495	5.23967	5.70077	4.54954	5.21071	4.48616	5.22039	4.9221	5.07588	4.99002	4.78801	4.27147	4.66041	7.56371	5.24577	4.39961	4.24437	4.21127	6.03751	4.87786	3.31482	4.52642	5.09159	4.2548	4.49011	5.64836	5.12551	7.56945	5.19331	5.74852	4.76342	5.49111
geneid.51490	6.09597	5.81552	6.08662	5.59839	6.36206	5.70761	5.32603	4.91274	5.91789	5.60222	5.78631	5.95157	5.83295	6.0338	6.12493	5.76904	5.60523	4.80007	6.81388	5.89652	5.76752	5.8345	5.78109	6.13126	6.26596	6.27272	7.10414	6.63425	5.12403	5.94047	4.86319	6.12552	5.29017	5.83214	5.51002	5.94653	5.8192	5.44842	6.34846	5.67278	5.4929	6.35908	5.48044	5.8794	5.62675	5.90904	6.08913	6.14767	4.99603
geneid.25842	7.36886	8.68613	9.05159	8.92109	8.9748	8.94493	8.88376	7.54736	7.25411	8.15307	9.14241	7.28962	8.85268	7.8841	7.61557	8.91429	9.34294	7.45512	8.46542	8.47943	8.6991	8.59765	7.80149	8.67772	8.79291	9.10787	7.42012	6.96111	8.3868	7.74934	8.76119	8.76825	7.25868	8.19837	7.97577	7.98374	5.96372	8.08769	8.23211	6.01563	8.10002	7.40548	8.14322	6.7143	7.84133	8.59489	7.19071	7.24374	7.10748
geneid.29091	2.77742	6.93568	4.37672	7.10462	6.18799	6.90452	5.60797	6.36469	6.94103	7.26996	4.88175	3.83486	6.13567	7.94453	3.19393	4.16201	6.75606	6.22888	4.9655	5.41777	4.90485	6.8832	6.00616	5.63526	6.25088	5.36042	3.7907	4.02457	3.40596	3.39809	10.0943	6.18746	6.15654	5.92303	4.45576	6.45552	2.86438	4.66797	4.56497	2.40222	7.23189	5.50767	6.93902	3.56021	8.01007	5.55204	5.72724	3.59814	6.14337
geneid.56650	8.44463	9.32361	10.949	10.0375	9.74792	11.143	7.26212	7.81863	8.15655	9.32475	9.90096	9.03069	9.48389	9.1769	8.91012	9.90948	9.6698	8.28681	9.32953	9.73777	10.674	9.4881	8.99577	9.05137	10.0269	9.36449	9.74987	7.22381	9.24892	8.27933	9.00329	10.3927	8.44852	10.5516	8.62396	8.39996	7.75532	8.86934	10.3047	7.93394	9.9808	9.08857	8.39304	8.45979	8.23136	9.5351	7.92772	7.65543	8.62668
geneid.29796	6.90629	8.26533	7.34283	6.41659	7.79817	7.31733	6.33723	8.21785	7.36602	7.09924	7.32436	7.32019	7.56929	7.69118	7.54993	7.44326	7.40578	7.45584	6.91847	8.26006	6.63783	7.59906	7.51939	7.13742	8.29951	7.33513	6.97642	7.23232	7.74652	7.45687	7.41539	7.66663	7.32675	7.43695	6.74482	6.84294	7.42138	7.66288	6.73347	7.28779	8.44388	7.66579	7.33978	7.12797	7.40781	7.51769	7.34537	6.15425	7.16938
geneid.23062	9.06137	10.2828	9.24887	9.81784	10.4449	9.89678	10.7059	10.4236	10.0951	10.588	10.1341	9.26748	10.682	10.3348	10.1107	9.4544	10.1753	10.191	9.23769	11.014	9.27392	10.1949	10.0354	9.75976	9.82815	10.1926	8.08772	9.198	9.13861	9.28326	10.2894	10.2163	9.39934	9.43162	10.2981	10.025	9.20286	9.21048	9.06777	9.04267	8.37584	9.30161	10.2807	9.16668	10.4097	9.39133	10.5816	9.95284	9.91067
geneid.51560	5.83369	7.36519	6.64453	7.74351	6.22136	8.5536	8.52657	8.4582	7.20037	7.61556	7.20262	6.39489	8.22529	7.21137	6.65728	7.31284	7.79973	7.65935	5.71891	8.31169	8.35634	9.51585	10.0143	9.08633	7.24665	8.17047	5.15297	8.55029	4.66108	6.42712	7.51367	8.12165	8.60794	7.30089	7.67391	7.57414	6.69932	8.55106	9.76896	5.15059	6.81434	6.87759	7.28805	9.37116	7.67024	8.88083	7.95957	5.42849	7.14272
geneid.6117	4.94265	5.52877	4.77258	5.90164	5.23851	4.64693	4.85073	5.29915	5.11778	5.26826	4.95212	5.39324	7.73397	4.18554	5.18664	4.98808	6.39487	5.05837	4.70124	5.30752	4.58942	5.62913	5.74608	5.09662	6.00865	5.31161	5.57963	5.41668	6.03168	4.72506	5.47185	6.12417	6.15439	5.19451	5.30486	4.94541	5.44915	4.98085	5.59252	5.04837	4.36765	4.41281	5.10731	5.8632	4.82705	4.76116	4.95924	5.52888	4.98789
geneid.26298	8.56821	8.81299	7.54984	8.43576	9.76952	8.26052	9.97326	9.68168	7.96499	8.3059	7.89977	9.08353	9.24051	8.1095	9.71356	9.05611	8.42561	8.9987	8.65017	8.48476	6.61268	8.29278	9.1748	8.55683	8.5926	9.18773	6.48433	9.5037	8.27522	9.10618	8.41683	6.82165	8.78046	9.54147	9.66269	8.37121	8.86489	10.488	8.77843	9.12758	9.9944	9.33181	9.88289	7.97641	8.13475	8.693	9.38176	2.98938	8.12591
geneid.11218	7.50221	8.02355	7.62602	8.21911	7.6805	7.92234	6.403	7.84889	7.46302	7.22258	7.44059	7.06199	7.41981	7.31442	6.98105	7.37803	7.64165	7.21352	7.42816	7.06768	7.64554	7.49992	7.45588	7.48774	7.80433	7.56769	7.52163	7.41481	8.04159	6.8007	7.58806	7.80035	7.22308	7.57912	7.48079	6.85716	6.98536	7.29871	8.08723	7.67955	7.40554	7.26765	7.42947	7.48424	7.55649	7.30065	6.95252	7.59392	7.25384
geneid.51692	9.76258	9.56435	9.87801	9.80788	9.76566	9.91954	9.60322	9.90871	9.25625	9.13383	9.63312	9.84663	9.32003	9.4464	9.953	9.80652	9.14763	9.46102	10.7885	9.35284	10.3039	9.32827	9.58151	9.68106	9.65013	9.51319	10.5844	9.70007	10.6408	10.1269	9.15934	9.49729	9.5948	10.0921	9.34921	9.36771	10.2197	10.311	10.8294	10.4225	10.5135	10.2873	9.9405	9.64751	9.38646	10.2497	8.80234	10.7436	9.87547
geneid.83939	4.6605	4.83934	4.18675	4.51992	4.99337	4.64041	6.3552	4.58317	7.49299	4.15462	6.48575	4.26289	4.72481	5.1766	4.30219	4.20864	4.96861	6.56543	5.55522	5.09044	3.93682	4.3346	4.63651	5.01633	8.57889	4.49318	4.06711	7.64719	4.51431	4.60201	7.99771	4.64447	7.01138	8.17293	7.40092	4.58954	7.74387	4.94373	7.76032	4.1902	4.18569	3.84255	4.98196	7.75028	4.55145	6.42494	8.35071	4.53592	6.61613
geneid.51154	9.68002	9.23834	9.95592	9.27027	9.23739	8.86329	10.0497	9.36928	9.6354	8.41169	8.96528	9.70338	8.99574	9.15042	9.3518	10.0633	8.62995	8.94647	9.63307	9.58901	10.3032	8.47305	9.65898	9.71608	9.53029	10.0471	10.7091	10.0142	9.49002	9.81123	8.38569	9.45511	9.65068	9.95038	8.64008	9.27547	10.4722	9.33787	10.005	9.37953	10.3055	9.88349	8.72196	10.5066	9.21316	10.1692	9.1779	10.6324	8.98754
geneid.26205	10.6889	9.53021	9.56838	9.67894	9.44016	9.25613	9.28878	9.19659	9.72884	9.44386	9.7192	9.60442	9.64923	9.72752	9.19923	9.59089	9.45321	9.19919	9.60658	9.79461	9.5125	9.65952	10.4473	9.86409	9.53029	9.42039	9.9409	9.33725	9.54573	10.1044	9.13273	9.3164	9.76217	10.56	9.00704	9.53453	9.913	9.80693	10.1731	9.72965	9.87716	9.5459	9.24595	9.51117	9.41195	10.0867	9.47357	9.8037	9.38534
geneid.23493	3.9997	6.42714	6.33042	7.11084	6.27716	7.89751	5.57773	5.7345	5.92339	7.57281	7.20365	6.89731	7.43909	6.05455	6.33674	6.18266	8.57647	7.06834	6.99979	7.28116	7.24807	6.99859	6.31404	6.6683	6.92111	7.34132	5.94201	4.71329	9.48967	5.68965	8.41771	6.50698	6.80031	7.34994	7.25617	8.27607	5.93659	4.78336	4.76334	8.35911	6.91248	5.55326	5.2115	7.06558	7.21342	4.70437	6.68999	4.5521	6.23394
geneid.8935	11.6009	11.1818	12.1706	11.5862	11.2596	11.2477	10.6555	10.6019	10.7057	11.0919	11.7725	10.4583	11.6675	10.7879	10.7452	10.5257	11.598	10.6099	10.7952	10.4778	11.1706	11.7493	11.119	11.4208	11.3126	11.2907	10.5916	11.0962	10.3238	11.0514	11.5761	11.6455	10.7219	10.8162	11.7955	11.3516	11.4165	11.0541	10.7384	10.8399	10.8558	10.7103	11.2819	10.8071	10.9524	10.5672	10.7875	9.46796	10.648
geneid.55966	3.55264	3.856	3.29822	3.58046	3.45491	7.53512	3.01881	3.25826	4.51051	4.06944	4.04972	3.45447	4.21227	3.58184	3.58372	2.98442	3.70285	3.48335	2.92607	4.36778	3.11279	3.99217	3.24344	4.85738	3.506	4.54417	6.98419	3.75864	3.48817	3.09868	6.62276	3.3962	3.72769	3.88046	4.30587	4.19237	3.25707	3.23555	3.55346	3.65538	3.12428	3.99366	2.4941	3.96752	4.35539	3.49043	3.70632	3.36503	3.48618
geneid.23788	10.2772	9.92063	9.53709	9.82198	9.99621	10.0567	8.82602	9.6754	9.26567	9.46545	9.6337	9.30164	9.93283	9.68821	9.61415	9.52187	9.74709	9.50241	9.04793	8.8549	10.3042	9.72741	9.89029	8.9831	10.0478	9.94541	8.97064	10.0958	10.0117	10.5889	9.32539	9.25777	10.5563	10.4667	9.75588	9.73342	9.31003	10.7078	9.53446	9.86924	10.249	9.71829	9.72704	9.87426	9.39938	10.0781	9.1779	9.493	9.23358
geneid.29766	7.31457	7.29214	7.75673	7.76587	7.03524	6.9033	6.56105	6.90424	6.9002	6.58353	7.32873	7.77597	6.91802	6.70184	6.82684	6.48552	6.95686	6.62703	6.92223	6.98394	7.25841	6.77503	7.52619	5.83448	7.38512	6.76732	8.3407	6.38694	6.45997	7.49872	6.98381	6.95504	6.02914	7.32755	6.7646	6.49473	7.55631	6.64284	6.29487	6.4926	8.08015	6.82077	6.43116	7.321	6.50339	6.61543	6.25931	6.10877	6.61729
geneid.202333	4.23422	5.91036	5.32696	6.28806	6.67484	6.83789	7.73191	7.64385	4.31515	6.50944	5.20445	7.38091	5.44831	4.29297	5.90545	8.35601	5.41511	6.26177	7.20793	6.80719	5.34198	7.59661	6.40338	7.09453	5.93091	7.70157	4.89575	8.86739	6.46882	4.32305	5.73993	6.27217	4.58313	7.1803	6.54137	5.75959	5.76017	5.93217	6.98323	5.63739	5.42726	5.22421	6.95423	5.92596	5.66437	6.22432	6.01	6.5006	5.64939
geneid.51155	10.777	11.1093	12.2374	11.596	10.7577	9.9043	11.6741	11.4533	10.751	9.91954	11.6291	11.5359	10.1386	10.7434	11.1382	11.9117	10.568	10.4055	11.4266	9.99911	11.6923	11.4431	11.1789	11.4617	12.1512	11.6222	11.2019	11.2666	11.84	11.6908	9.22869	11.0013	10.5213	11.9389	9.59894	10.123	10.5588	10.4854	11.7138	10.846	11.6374	11.3279	10.4467	10.467	10.5819	10.8594	10.7176	11.6868	10.8362
geneid.51163	6.91018	7.84414	8.74102	8.57492	8.47969	8.58733	6.6196	7.11616	6.18405	7.45027	7.93565	6.57784	7.96966	7.12214	7.28259	8.05981	8.0479	6.22389	7.96219	7.71888	8.3091	7.72771	7.4314	6.98857	8.34349	8.17042	7.35714	6.33415	7.02824	5.70161	7.08224	7.68981	6.529	8.02734	6.74676	7.08252	5.90629	7.52314	7.98492	6.39885	7.82824	6.81839	7.39609	6.94834	6.83137	6.81796	6.73018	6.83597	6.5337
geneid.26959	5.58167	5.4708	5.30509	5.82365	5.58254	5.80869	4.77566	4.72146	4.08948	5.63435	4.95489	5.46497	5.32071	5.48348	4.52594	5.28381	5.56284	4.86172	5.18653	5.46842	5.12766	5.31336	5.101	5.41806	5.50082	4.98993	4.93618	4.29359	4.83264	4.98042	5.60659	5.22081	5.27434	4.93695	4.86742	4.85546	5.1389	4.95129	4.9114	4.74042	5.4276	4.40189	5.32311	5.27894	5.06698	4.79357	4.80211	4.98184	5.08962
geneid.11157	9.03889	9.23973	9.53438	8.99705	9.14241	9.7674	8.25456	8.11432	8.72636	8.81227	9.38335	9.26761	9.22395	8.78793	8.90025	9.90642	8.97917	8.78142	9.33644	8.92591	9.82695	9.1907	8.7116	8.59813	8.5897	9.00554	9.04879	8.34248	9.11308	8.27492	8.58828	9.15957	7.53732	9.65812	8.1789	8.21258	7.90119	8.3498	8.35987	8.20235	8.72225	9.0009	8.39828	8.49098	8.31032	9.99758	7.75366	9.01035	8.68929
geneid.29102	7.33075	7.56882	7.33924	8.38686	7.40214	7.8978	7.90596	8.46133	6.6776	6.89422	7.17582	7.4351	6.80781	6.68233	6.2838	7.4784	6.9974	7.24561	7.48145	7.46687	7.71522	7.54245	6.75473	7.93184	8.19977	7.00234	7.35837	6.98712	7.86232	7.47005	6.52801	7.16598	7.58647	8.63588	6.43082	6.95303	7.23423	9.04644	7.81742	8.96502	7.82419	6.90032	6.9425	7.85793	7.06698	6.7101	6.47773	8.55643	7.06976
geneid.11163	6.40712	8.27354	8.35067	8.21793	8.17163	8.29309	6.26219	5.78701	6.39362	7.44029	7.65353	6.98263	7.41963	6.87996	6.55313	7.56372	8.31402	6.5617	7.32268	7.14011	7.54723	7.81731	6.78725	6.86631	7.81512	7.48963	6.75988	6.08203	6.69179	6.39753	6.66779	7.4823	5.99642	6.958	6.73426	6.28627	6.53083	5.2755	6.39776	6.02213	6.17184	6.30736	7.11544	6.78847	5.93448	5.4705	6.5652	6.1957	6.70189
geneid.100128782	3.51765	3.50685	2.9195	3.57795	4.75345	5.03803	3.49254	3.87097	3.42335	5.45298	4.35857	3.70343	5.73253	3.57198	3.67431	3.45188	5.41715	4.97846	4.50189	4.98229	3.3969	4.23587	4.41443	4.37129	5.10898	3.91054	2.99955	2.84709	2.66879	3.63542	4.14791	3.92956	4.26745	2.97324	5.35131	5.14248	3.29976	5.32855	2.80739	4.41955	4.62411	3.48494	3.88553	4.41525	3.70557	4.2641	5.10988	4.20569	5.47529
geneid.3107	6.02754	7.95434	12.8155	11.4409	9.09514	12.3726	12.327	12.637	12.1508	7.1368	4.74886	12.1022	7.27823	6.6761	7.86878	4.99815	5.78443	7.57945	11.8803	11.6547	5.12477	7.18973	5.75606	7.15922	7.18719	6.98085	9.42922	6.05585	10.234	6.96747	11.8796	6.62043	11.7426	11.8333	6.09781	11.881	5.76049	11.3496	11.1764	11.7408	5.82804	11.7075	11.885	5.66952	12.1144	11.0699	11.8066	10.8155	12.3664
geneid.55193	7.71416	7.67	8.12416	7.30843	7.00335	7.15656	6.67133	6.85669	7.32742	6.6007	7.03333	6.56182	7.27801	6.75662	7.20406	6.93704	6.94798	7.20516	6.96019	6.64081	7.14922	7.41204	7.00767	6.70224	6.91926	6.92513	7.64366	6.75437	8.02664	6.56466	7.34604	7.50461	6.75345	6.83499	7.04504	7.57577	6.34836	6.96826	6.63427	7.67318	6.29123	7.44565	7.773	7.2294	6.77128	6.70522	6.47817	7.6968	7.59106
geneid.51701	7.35056	7.79219	8.18793	9.13655	8.70761	8.29799	8.15212	8.28899	8.24656	8.13543	8.38795	7.93719	8.17106	8.13155	8.14732	8.51577	8.52177	7.8385	8.47142	7.85574	7.84258	8.17101	8.62983	8.19037	8.47214	8.36779	7.49261	8.28416	8.53954	7.99038	8.13479	7.98939	8.46008	8.90035	8.45858	7.64876	7.80901	8.98678	7.79465	7.64308	7.0579	7.43394	7.73947	7.93526	7.80032	7.81523	7.34724	8.46426	7.80825
geneid.30819	5.6127	5.9267	5.21091	5.74503	5.073	5.02759	6.41071	5.67897	6.04051	6.33832	5.23315	6.3366	5.71418	6.31666	5.62368	5.82066	5.76488	5.8159	4.80739	5.90505	7.28961	5.38884	5.77296	5.33553	5.26491	6.20301	6.09677	6.78755	4.76532	6.04771	5.35875	5.98456	6.4374	5.96339	6.16709	6.05848	6.1135	5.9016	4.70535	5.71543	4.94975	4.50061	5.63441	6.26079	5.80018	5.99454	6.62213	6.12417	5.97897
geneid.23621	6.91244	7.69208	7.10541	7.74788	7.06219	8.30774	7.65141	7.15842	7.66035	7.44923	7.58275	8.60217	7.54425	6.80693	8.19119	7.67733	7.36499	7.803	7.79075	6.5602	7.33676	7.77101	7.86458	6.75915	6.68923	6.49436	7.99864	7.83955	7.25514	6.82803	7.47298	6.98888	7.33324	5.86671	7.11949	7.6194	8.00335	7.71638	6.6421	8.40433	7.48889	7.82519	7.01115	7.83338	7.97214	7.99617	7.80083	7.33321	7.96136
geneid.9819	5.6126	7.35365	7.87284	6.68411	6.44045	6.58435	4.92933	4.86224	6.64092	6.354	6.07336	6.20143	5.99982	6.26435	6.0402	7.24413	6.26367	5.37873	6.44746	6.7882	7.62019	7.05414	6.96775	6.3481	6.32511	5.92197	7.18326	5.30538	6.01086	5.18783	5.36895	6.96791	4.78825	6.94081	5.01765	5.60258	5.1177	6.29865	6.37535	4.85383	6.72546	5.79907	5.04154	6.07472	5.46678	6.79836	4.64026	4.32953	5.50841
geneid.58505	9.3563	8.89659	8.88088	9.19234	8.55877	9.46588	8.15305	8.44528	7.66904	7.90439	8.68739	8.28748	8.29316	7.88843	8.34286	8.60776	8.3089	8.4217	8.25901	7.98707	8.65926	8.21529	8.09916	8.04738	8.72969	7.94896	8.71656	7.97056	8.92778	8.85667	7.41158	7.98087	8.5082	8.79131	8.04518	7.9924	7.97496	7.81037	8.23748	8.68409	7.9335	8.55108	8.53112	8.74756	7.98991	8.31956	7.63954	8.82296	8.86959
geneid.51187	7.88066	8.80777	8.69443	9.16765	9.81987	9.44531	8.17931	7.38966	7.77115	7.86426	8.59652	8.25515	8.19156	7.88362	7.22099	8.50455	9.20933	8.15869	9.82535	9.15715	8.74158	8.91252	7.71605	8.77959	8.37975	8.38413	9.4379	7.10455	7.91334	8.66882	7.8517	8.22681	7.2373	7.82835	9.24898	8.15931	9.0732	8.42809	8.80173	7.50817	9.11994	8.37911	7.57382	9.10444	6.97159	8.41638	7.21739	8.59827	7.64601
geneid.116519	3.27209	3.03119	3.0393	3.29134	2.99135	3.02271	3.07756	3.48273	3.47258	3.20135	3.53407	3.23149	3.67576	3.16478	3.39122	3.40098	3.10508	3.11967	2.83712	3.26392	3.34728	3.20538	3.18353	3.24285	3.10139	3.0593	3.05147	3.15976	2.89581	3.51734	3.27601	3.19579	3.57619	3.65287	3.56468	3.04122	3.90479	3.00233	3.4574	3.46693	3.1398	3.3408	3.41883	2.97384	3.41896	3.4693	3.09027	3.71299	3.38817
geneid.54984	7.45882	6.94658	7.33783	7.07204	7.09401	7.47704	7.06649	7.0934	7.4907	7.02911	7.34951	7.0573	7.41806	7.20267	7.34634	7.42633	7.23674	7.24031	7.41916	7.47854	7.67514	7.27186	7.27181	6.81576	7.06442	7.29327	7.65667	7.06405	7.70773	8.12195	6.95507	7.32047	7.12999	7.10745	7.08091	7.13941	7.2085	7.3368	7.18242	7.94689	7.4123	8.10384	6.98362	7.14438	7.41759	7.68508	7.32168	7.2331	7.19567
geneid.55540	4.8856	7.32528	9.75166	5.33136	8.13482	7.14882	9.37646	7.18082	5.9035	7.77442	5.90111	7.92983	7.97136	7.03271	6.82525	8.03166	8.43965	5.97669	9.37247	7.73237	6.638	7.32247	7.89577	6.89023	6.62447	7.42481	4.5494	5.88813	10.5757	6.14403	7.47166	6.63212	6.28038	7.21197	7.11874	7.32601	6.6093	6.13387	4.48942	8.3981	6.1481	7.21087	8.17577	6.47433	6.38189	5.36424	6.75449	9.08786	6.16516
geneid.51318	7.02133	7.06977	7.03078	7.82574	7.33938	8.15218	5.47353	6.35984	6.56027	6.98933	7.32111	6.4854	7.13644	6.50241	6.39072	7.48675	7.63448	6.38424	6.78453	7.39105	7.74738	7.60098	6.68028	6.4416	8.19588	7.17286	7.14601	7.17921	7.95602	7.99727	6.67894	7.07188	8.02728	7.07525	6.88708	7.15423	6.39214	6.86394	7.80907	7.95324	7.77711	6.5555	6.98679	7.14285	6.37387	6.6805	6.36626	8.13695	6.86211
geneid.64231	7.2501	8.6208	8.93106	7.62617	7.95346	7.58072	7.66025	8.66734	8.66818	8.78448	9.11317	7.43299	8.73678	9.27748	9.19564	7.53074	8.76691	8.98413	6.36302	8.28227	7.90239	8.63639	8.74704	8.17741	7.8368	7.53186	3.93924	8.5778	5.09361	7.57448	8.64764	9.15426	6.42212	7.00545	9.01914	8.97633	7.39678	8.08783	6.30127	6.54279	6.06437	8.06176	8.70952	8.03029	8.25805	8.28717	8.70491	6.44596	9.34578
geneid.51305	3.55801	2.84546	3.35178	2.97335	2.92604	3.0754	3.41053	4.27444	3.01892	3.44406	3.14641	3.25275	3.21705	2.95885	3.3536	2.87778	3.00863	3.44374	3.24363	3.17063	3.21607	2.94112	3.48592	2.85315	3.15916	4.35183	3.52609	3.69293	4.43947	3.77355	3.82071	3.11714	3.93888	2.9275	3.99938	3.43005	3.21561	3.45282	3.51107	3.947	3.67857	3.45791	3.29739	3.14512	3.15393	3.45119	3.39279	4.76082	3.02129
geneid.27094	7.25242	6.26605	6.60211	8.24408	7.26467	7.22272	8.37189	8.39563	6.52223	7.62545	7.03828	8.40962	6.8532	7.22768	7.11314	8.2707	7.03366	7.17999	7.7932	8.16848	7.23779	6.81905	7.22625	8.34213	7.04924	7.24552	7.51048	7.44857	6.76674	8.39302	6.65074	6.91959	7.22977	9.08802	7.19728	7.16405	8.03188	7.38019	7.9996	8.74639	9.35293	8.36376	7.36833	6.91327	6.85976	8.44618	7.27612	8.41532	7.36287
geneid.987	8.14509	7.22178	7.3821	7.49057	8.59678	7.11609	8.19474	7.49979	7.07268	6.82143	7.5396	6.94609	7.11398	6.97715	6.69852	7.38324	7.35849	7.57242	7.63878	7.82455	7.50531	7.07592	6.37293	7.49618	7.12223	7.25777	6.76855	7.71506	8.03355	7.76525	7.88822	7.61241	8.52193	5.69749	8.08731	7.32791	6.90947	7.73865	6.51894	7.96477	6.99891	6.86387	8.37828	7.87399	7.31907	7.03092	7.60635	8.22807	7.48075
geneid.54660	3.64153	4.43656	4.25991	4.83118	4.51674	4.50983	3.97386	5.29086	4.69016	4.33911	4.48432	4.72634	5.20718	4.00962	4.01473	4.51245	4.95173	4.72529	5.73908	4.82897	3.51042	4.96468	4.34465	4.06263	3.79826	3.83974	3.93391	4.68794	5.88074	4.12289	4.17882	4.45833	4.27215	3.45433	3.98704	5.0137	4.71721	2.45522	3.33862	4.37951	4.60759	3.98722	4.33292	4.21566	5.26607	3.96104	4.86049	4.54318	4.24856
geneid.56123	5.49109	6.20713	5.11448	5.5409	7.03255	6.16453	6.34985	7.49233	5.25106	5.43639	6.09532	5.62444	6.0512	4.6551	5.62918	6.18161	5.73265	5.13326	8.03452	5.72339	4.87454	6.38106	5.82923	5.51254	5.40265	4.92191	4.82125	4.9241	5.95685	5.49227	5.80827	5.08404	5.24223	4.98169	4.72846	5.36191	5.18997	4.15108	4.18113	4.83925	5.81531	4.22024	4.91108	4.84382	5.83445	5.05238	5.41007	4.06572	5.1107
geneid.57717	6.3762	7.38595	6.98279	7.62304	8.74801	8.08643	5.38257	7.24968	5.95893	6.50743	7.32104	6.92881	6.90274	7.06867	6.36613	7.14664	8.50317	5.91074	8.6702	6.76881	7.3063	8.00206	6.77305	7.51789	6.88354	5.64442	6.00878	7.87917	6.44499	5.72988	8.06006	7.28251	7.07272	5.33206	6.2106	8.07773	5.75666	5.16491	5.09166	7.00136	5.34078	4.83612	6.65624	8.02712	6.56886	5.47662	6.90651	7.11713	6.61786
geneid.6794	11.6424	11.235	10.9273	10.861	11.0861	10.9781	11.5476	11.3523	11.437	11.401	10.842	10.7242	11.4534	11.2476	11.2558	10.7017	11.3094	11.4879	10.8971	11.2435	10.5237	11.4902	11.6964	11.1669	10.4978	10.2472	9.54435	11.4843	11.2292	11.2247	11.7048	10.9641	10.7892	11.0966	11.62	11.5612	10.9118	11.0454	11.0981	10.9257	10.9589	10.9039	11.0256	11.5707	11.6749	10.7019	12.0888	11.6988	10.9954
geneid.23640	8.78479	8.55446	8.63864	7.11297	7.73649	7.55837	8.58842	7.82108	8.54833	8.08789	8.57844	8.2138	8.11779	8.12569	8.32311	8.17777	7.84453	8.59499	9.10181	8.08678	8.91929	7.8442	8.32853	8.22095	8.2337	8.8293	9.3382	8.96147	8.61817	8.7875	8.0047	7.87701	8.07561	8.30483	7.9547	8.1157	8.43561	9.04844	9.19908	9.3382	8.40938	9.20184	7.89916	8.28063	8.08926	8.81066	8.38481	9.20468	8.08422
geneid.258	2.78241	2.6614	2.60496	2.62377	2.46038	3.65457	2.53454	3.07146	2.63387	3.10775	2.73599	2.75988	2.85906	2.62321	2.74376	2.63432	2.64954	2.76994	2.93862	2.88799	2.68567	2.40498	2.62308	2.88449	2.67583	3.20763	2.81591	3.09649	2.68509	2.87062	2.43545	2.45087	2.69535	2.90255	2.35273	3.87149	2.62449	2.97194	2.45515	2.42493	3.21	2.74129	2.49262	2.62053	2.18934	2.65499	2.59874	2.83669	2.76722
geneid.55860	9.36805	8.74428	9.53731	8.52707	9.40695	8.85448	9.19635	9.55874	9.18578	9.03078	8.93584	9.63273	9.13163	9.14559	9.31863	9.80311	8.67394	8.92165	8.91373	9.56144	9.0057	9.06855	9.64738	9.09685	8.67862	9.45951	9.75064	9.61189	9.87606	9.17789	9.11042	9.19762	9.68604	8.97503	9.28793	9.02671	9.87199	9.72381	8.9151	9.15162	9.18985	8.96239	9.15734	9.06757	9.00099	9.5264	8.70264	8.98062	8.92345
geneid.10308	5.74955	6.58329	7.13505	6.40148	6.52097	7.4309	5.65208	5.57385	5.07972	5.79508	6.89421	5.61684	5.76264	5.54599	5.86462	6.8674	6.4639	5.49388	6.16258	6.15948	6.47642	6.147	6.25786	5.34793	6.23716	5.23245	6.0945	4.88148	5.83051	5.36385	5.31879	6.45614	4.99545	6.35362	4.96906	6.25579	4.60959	5.57482	5.58949	4.82625	6.53814	5.04702	5.82439	5.01779	5.227	6.08893	4.30017	5.28175	5.40705
geneid.64901	4.39637	4.69363	4.56116	4.60599	5.56149	4.98972	5.2399	6.82208	3.73615	4.77227	4.33181	4.24212	4.82439	4.49221	5.84112	5.6501	3.6861	2.92996	5.48748	5.22421	5.1043	5.0987	4.40339	4.26934	5.27741	5.57389	4.2129	5.23883	2.62156	3.67303	4.66593	4.59304	3.79806	4.78798	4.38239	4.15436	5.03697	4.27307	3.87848	3.74428	3.67938	3.96176	6.2038	4.13397	4.23967	2.80907	3.71124	2.55832	3.52462
geneid.27185	5.6252	4.50969	4.33617	4.65827	4.13303	5.40069	6.82821	5.87294	5.21531	5.70549	5.36442	4.87802	4.76189	6.34162	6.29142	4.36406	4.20897	6.8055	5.01979	5.16855	3.85297	4.30756	6.52219	5.7967	4.572	5.17399	5.81293	6.46904	6.4725	7.0543	5.27473	4.72519	6.89977	5.21163	6.07228	6.00001	4.38426	5.4671	6.05591	7.16997	4.41376	7.73625	7.38049	6.6236	6.38646	5.41724	6.98106	5.33848	6.6999
geneid.53944	4.76531	5.92087	5.50852	6.15586	6.36493	5.62939	5.27112	5.16683	5.8616	5.86201	6.11326	6.16607	6.08306	5.76628	5.76894	5.77964	5.98549	5.18724	5.73908	5.86625	6.59819	6.11003	6.38968	4.9246	6.42737	5.62105	6.95889	5.81663	5.18942	6.48095	5.71428	5.90219	5.3232	6.00262	5.69662	5.17838	5.62242	5.29227	6.42628	5.70615	5.95663	5.53842	5.44426	6.97216	5.92438	6.08786	5.24478	6.15698	5.30044
geneid.444	8.75404	8.17503	10.4592	9.92388	9.34496	8.92726	8.02882	8.34527	7.00739	7.4022	7.87966	7.41763	8.89049	7.43614	7.10597	7.4798	8.01668	7.29844	8.62959	9.15849	7.45765	8.26685	8.20611	8.39668	8.01024	8.98741	7.51514	8.31533	7.14939	8.17459	8.05197	7.84238	7.59406	7.32102	7.79486	7.59617	8.04235	7.70698	8.21893	5.52324	7.6248	6.82524	6.55504	8.19421	6.79971	7.38451	7.52009	6.47125	7.41043
geneid.1186	8.23415	9.03879	8.04441	7.29644	6.79282	6.64541	9.18924	8.54076	8.53124	8.04427	8.15947	7.96475	8.21524	8.28924	8.66197	8.30738	7.75525	8.55842	8.1929	8.52518	7.64738	8.41514	8.23605	8.86358	7.80847	7.85432	8.00134	8.8056	8.04392	8.14391	7.69276	7.84995	8.28054	7.83555	8.37889	8.11245	9.0436	8.86908	7.8064	7.69062	7.03445	8.18224	8.07666	8.20696	8.54903	8.62128	8.82342	8.87335	8.45521
geneid.57405	7.22259	6.39118	8.95582	7.30549	4.93657	8.03673	6.12725	6.95792	5.80027	4.13301	6.69637	7.79058	5.19868	5.92676	6.56177	7.13312	4.90205	6.01628	8.87359	5.33185	8.41174	5.36942	6.25391	5.81403	7.1919	5.63811	8.8101	6.53714	8.2956	7.35215	3.85338	6.29086	5.5787	8.15657	3.90924	5.3569	6.32798	6.6183	8.08745	8.4609	8.60889	8.84182	6.11058	5.3521	6.19208	7.82733	4.98201	8.31834	6.73097
geneid.55884	8.45948	7.49875	7.82282	8.22124	7.04777	7.49173	7.01543	6.44557	7.3276	7.31846	7.87489	7.43013	7.65426	7.02244	7.63608	7.35839	7.21587	6.16695	8.0449	6.75633	8.72876	7.74476	7.27501	7.19284	7.53926	7.83046	7.61063	7.25074	7.17767	7.41181	6.5617	7.30573	6.86506	8.0429	6.67673	6.77418	7.24744	6.87203	8.0512	7.53062	7.61696	6.61189	7.13526	6.85481	6.8556	6.92894	6.41981	7.41256	6.78174
geneid.9570	8.22231	8.38834	8.87176	9.15429	7.95426	8.39215	8.34057	9.28071	8.49277	7.93117	8.18116	9.06083	7.95279	8.06862	8.7486	8.96386	7.52369	8.23417	8.38526	7.6874	8.47026	7.87009	8.70049	7.83152	8.00975	8.83937	8.39849	9.62914	8.55987	9.34787	7.41535	8.16593	7.93214	8.72545	8.04003	8.19666	9.1542	9.11805	8.59366	8.00311	8.01162	9.32331	7.34726	8.64848	8.19466	9.08463	7.70075	9.30021	8.95129
geneid.51510	6.69253	6.43128	7.05455	6.44963	6.45774	6.65091	4.64777	5.37886	5.24522	5.98638	6.19585	5.59566	6.09266	5.56242	5.78777	6.62661	6.13915	5.66327	6.79319	6.2637	6.65555	6.3702	5.78169	5.95067	7.32292	6.34448	6.26661	5.44791	6.28559	5.71354	5.96947	6.38416	6.14433	6.21007	5.39746	4.80692	5.63672	5.61954	5.266	5.17311	6.22928	5.35284	5.85091	5.48432	5.26339	4.4939	4.80106	6.42096	5.2293
geneid.10087	5.48596	7.73382	8.37157	7.76401	8.26452	7.53066	6.85045	6.40909	5.60335	7.61566	7.78782	6.58639	8.01932	6.83608	7.30958	8.01036	8.20078	5.63023	8.33365	7.26885	8.16277	7.71813	6.99883	6.61664	7.60371	8.39095	6.46756	6.43982	7.10736	5.13321	6.97952	7.5742	6.21935	6.17061	6.93608	6.2707	5.25873	6.58114	5.72507	4.94091	6.20654	5.45478	7.82281	5.95372	6.26429	6.90312	5.75244	6.4799	6.14587
geneid.55742	8.65078	9.36361	8.02969	9.58647	9.34336	9.14047	8.81064	8.74517	9.45367	9.66395	9.06017	9.73735	9.92424	9.07938	9.12991	8.22772	9.70532	9.73993	8.44879	8.8949	7.0538	9.47255	8.76665	8.91269	8.85173	8.87888	8.36675	9.08566	7.90513	8.55257	10.0231	8.91415	9.01219	7.3207	9.54684	9.735	9.17492	8.43946	8.7364	9.13084	8.09775	8.35789	9.00605	10.3647	9.61427	8.56314	9.87285	6.79656	9.75967
[truncated: 21,052 more rows]
[truncated: 213 more columns]

## Sheet: clinical
	surv.clinical.Event	surv.clinical.Time.Months	clinical.histology.curated	clinical.combined.stage.curated	clinical.gender.curated	clinical.tobaccoUse.curated	KRAS_status	EGFR_status	TP53_status
[truncated: 231 more rows]
