# Supplementary material for: Defining the biological basis of radiomic phenotypes in lung cancer
Source: eLife. 2017 Jul 21;6:e23421. doi: 10.7554/eLife.23421 (PMC5590809; doi:10.7554/eLife.23421)
Supplement: Figure 2—source data 2. — Spreadsheet containing radiomic data, normalized gene expression, and clinical data of the validation cohort. DOI: http://dx.doi.org/10.7554/eLife.23421.006 [file elife-23421-fig2-data2.xlsx]

## Sheet: imaging
	radiomics.Structure.Name	radiomics.Radiomics.Function	radiomics.Mapped.Structure.Name	imaging.radiomics.GLCM_autocorr	imaging.radiomics.GLCM_clusProm	imaging.radiomics.GLCM_clusShade	imaging.radiomics.GLCM_clusTend	imaging.radiomics.GLCM_contrast	imaging.radiomics.GLCM_correl1	imaging.radiomics.GLCM_diffEntro	imaging.radiomics.GLCM_dissimilar	imaging.radiomics.GLCM_energy	imaging.radiomics.GLCM_entrop2	imaging.radiomics.GLCM_homogeneity1	imaging.radiomics.GLCM_homogeneity2	imaging.radiomics.GLCM_infoCorr1	imaging.radiomics.GLCM_infoCorr2	imaging.radiomics.GLCM_invDiffmomnor	imaging.radiomics.GLCM_invDiffnorm	imaging.radiomics.GLCM_inverseVar	imaging.radiomics.GLCM_maxProb	imaging.radiomics.GLCM_sumAvg	imaging.radiomics.GLCM_sumEntro	imaging.radiomics.GLCM_sumSquares	imaging.radiomics.GLCM_sumVar	imaging.radiomics.GLSZM_highIntensityEmphasis	imaging.radiomics.GLSZM_highIntensityLarteAreaEmp	imaging.radiomics.GLSZM_highIntensitySmallAreaEmp	imaging.radiomics.GLSZM_intensityVariability	imaging.radiomics.GLSZM_largeAreaEmphasis	imaging.radiomics.GLSZM_lowIntensityEmphasis	imaging.radiomics.GLSZM_lowIntensityLargeAreaEmp	imaging.radiomics.GLSZM_lowIntensitySmallAreaEmp	imaging.radiomics.GLSZM_sizeZoneVariability	imaging.radiomics.GLSZM_smallAreaEmphasis	imaging.radiomics.GLSZM_zonePercentage	imaging.radiomics.LoG_sigma_0_5_mm_2D_stats_entropy	imaging.radiomics.LoG_sigma_0_5_mm_2D_stats_entropyPos	imaging.radiomics.LoG_sigma_0_5_mm_2D_stats_kurtosis	imaging.radiomics.LoG_sigma_0_5_mm_2D_stats_mean	imaging.radiomics.LoG_sigma_0_5_mm_2D_stats_meanPos	imaging.radiomics.LoG_sigma_0_5_mm_2D_stats_skewness	imaging.radiomics.LoG_sigma_0_5_mm_2D_stats_std	imaging.radiomics.LoG_sigma_0_5_mm_2D_stats_uniformity	imaging.radiomics.LoG_sigma_0_5_mm_2D_stats_uniformityPos	imaging.radiomics.LoG_sigma_0_5_mm_3D_stats_entropy	imaging.radiomics.LoG_sigma_0_5_mm_3D_stats_entropyPos	imaging.radiomics.LoG_sigma_0_5_mm_3D_stats_kurtosis	imaging.radiomics.LoG_sigma_0_5_mm_3D_stats_mean
LUNG3-64	binarystrucutre	extractRadiomicsCT_resampled	GTV	1015.6	1.72844e+06	-16203.8	995.351	22.2214	0.957409	2.03769	3.08578	0.017533	5.26529	0.506932	0.453018	-0.466981	0.976725	0.990293	0.942861	0.240917	0.0722712	55.5701	4.10541	1042.84	3645.1	503.437	7.49058e+07	6.85233	9.4507	262167	0.3609	90.9862	0.115659	9.02817	0.348152	0.0069683	1.43647	0.731472	10.4064	6.3846	11.2415	2.094	13.0372	0.419525	0.740662	1.90701	1.55064	5.53214	16.8899
LUNG3-37	binarystrucutre	extractRadiomicsCT_resampled	GTV	921.868	64643.6	-1855.87	111.303	24.812	0.630987	2.203	3.07002	0.0268904	4.85562	0.46247	0.402865	-0.190345	0.790816	0.984581	0.932436	0.332869	0.0855488	60.0063	3.28983	931.021	3328.35	500.5	643798	10.6928	1	528.316	0.0426043	0.315126	0.0215835	12.5263	0.589518	0.146154	2.7477	2.60998	5.40812	36.5541	55.225	1.71736	61.0912	0.220254	0.258095	2.86968	2.69096	4.78099	44.0656
LUNG3-35	binarystrucutre	extractRadiomicsCT_resampled	GTV	632.294	29270.7	-1068.13	84.2926	7.27829	0.839872	1.71422	1.63906	0.054382	4.26607	0.586182	0.542864	-0.259267	0.840767	0.995994	0.96456	0.362085	0.183282	49.519	3.08832	636.137	2240.14	511.179	4368889298	10.8325	1.05128	5674646256	0.0671416	23.4148	0.0409038	11.1538	0.546354	0.00155838	1.59647	1.01996	9.74653	8.12494	16.7923	1.78882	18.6656	0.425898	0.635693	1.65916	1.23274	8.32499	10.9151
LUNG3-11	binarystrucutre	extractRadiomicsCT_resampled	GTV	768.888	10167.4	-348.622	29.0554	6.02188	0.65831	1.64147	1.629	0.0299247	4.17432	0.530153	0.4778	-0.126785	0.629005	0.998882	0.978728	0.43268	0.0656122	55.2496	2.79896	774.03	2780.13	847.419	5932381428	18.4766	1	7566803186	0.0293289	15.1569	0.0277439	17.9302	0.66461	0.00236563	2.40331	1.70031	9.62649	7.89104	28.7731	1.26122	33.3443	0.232869	0.393504	2.40023	1.73082	9.9594	9.62195
LUNG3-08	binarystrucutre	extractRadiomicsCT_resampled	GTV	131.835	36.1158	-2.01311	2.50347	1.03376	0.411724	1.00529	0.695758	0.118367	2.52082	0.699841	0.684551	-0.100291	0.429932	0.997885	0.970343	0.471846	0.195819	22.9318	1.83526	132.438	447.573	167.5	7.63164e+08	8.50034	1	5.78836e+06	0.0674115	66.6315	0.0654739	10.2	0.725677	0.0013101	1.78128	1.08814	8.20126	6.97359	17.5614	0.682867	20.0934	0.366093	0.589946	1.76554	1.18444	8.00606	8.47762
LUNG3-28	binarystrucutre	extractRadiomicsCT_resampled	GTV	2677.31	708787	-10187	221.025	20.3827	0.882907	2.00252	2.78108	0.0202628	4.38509	0.460063	0.39882	-0.365452	0.92542	0.994558	0.958451	0.369704	0.0612368	102.51	3.30927	2716.81	10062.1	1401.98	13056.8	24.0181	1	6.02083	0.0247704	0.0939348	0.0237911	19.9583	0.664669	0.527473	2.7145	2.40485	7.81381	39.6318	47.7879	1.73038	46.1575	0.203271	0.249138	2.89381	2.75928	6.0596	59.2224
LUNG3-49	binarystrucutre	extractRadiomicsCT_resampled	GTV	1098.69	37476.4	-1116.51	60.3816	9.84635	0.716601	1.74825	1.80789	0.0471597	4.15564	0.562963	0.520303	-0.170193	0.714139	0.997856	0.974958	0.404628	0.115733	65.9106	2.86445	1101.96	4035.24	1311.52	1516881139	24.2461	1	1319338	0.0266968	5.61769	0.0225623	28.8689	0.711392	0.00533964	2.32849	1.90327	13.0927	14.968	32.959	2.47169	41.1507	0.281777	0.411121	2.29214	1.85611	12.0643	16.9438
LUNG3-76	binarystrucutre	extractRadiomicsCT_resampled	GTV	1459.06	655631	-10694.1	312.751	22.722	0.864835	2.24989	3.19179	0.00975145	5.68248	0.40607	0.33145	-0.196122	0.83253	0.991115	0.942652	0.315146	0.0410693	74.4725	3.77711	1472.41	5310.67	777.462	41334.3	11.0217	1.23077	118.692	0.0889372	1.73972	0.00944755	9.07692	0.397396	0.168831	2.96775	2.45768	4.60745	27.1026	49.2957	1.0618	49.9012	0.159091	0.232418	2.89609	2.45896	4.23918	32.2194
LUNG3-71	binarystrucutre	extractRadiomicsCT_resampled	GTV	3270.98	5658599999	-49512.5	1414.5	59.0884	0.926014	2.64828	5.47157	0.00137433	6.96435	0.300111	0.215907	-0.297494	0.94987	0.991713	0.941403	0.221188	0.00422673	108.295	4.75108	3260.64	12136.6	2338	2444683735	22.4903	1	400.349	0.0196742	0.175041	0.00748916	21.8916	0.517926	0.161793	3.0706	2.16258	3.69126	9.80737	40.7045	-0.154645	48.6811	0.143934	0.262354	3.49917	2.90129	3.47439	41.9481
LUNG3-04	binarystrucutre	extractRadiomicsCT_resampled	GTV	900.192	97115.8	-2232.12	156.055	18.5636	0.791673	2.0689	2.63114	0.0125073	5.25069	0.480429	0.422961	-0.280395	0.901524	0.988848	0.942169	0.364761	0.0482335	58.8486	3.71416	899.318	3196	526.667	5.34927e+07	12.514	1	44775.9	0.0415287	2.28204	0.0404509	17.4615	0.686867	0.0133975	2.68862	2.18604	4.99116	22.3632	40.0724	0.877506	43.5492	0.213228	0.295505	2.75883	2.27972	4.58582	26.1475
LUNG3-27	binarystrucutre	extractRadiomicsCT_resampled	GTV	1762.26	83347	-1672.65	62.229	15.2262	0.604669	1.9372	2.34041	0.0191274	4.7128	0.471127	0.406912	-0.105458	0.604486	0.995321	0.961581	0.383024	0.045937	83.6781	3.05577	1770.92	6562.2	965.831	8435176607	18.3247	1.33898	4480153237	0.0953715	9.17627	0.0524782	24.0169	0.658382	0.00257047	3.02233	2.4771	10.4994	20.3331	51.7768	2.16891	61.9	0.164366	0.26146	2.96214	2.46539	9.84744	21.9091
LUNG3-74	binarystrucutre	extractRadiomicsCT_resampled	GTV	564.79	126877	471.609	238.311	43.0935	0.700186	2.58806	5.17055	0.00274606	6.05203	0.270938	0.177753	-0.256187	0.909735	0.975063	0.892164	0.184955	0.00769411	45.4285	4.06215	585.253	1949.7	567.59	6513.79	14.3381	1	9.07692	0.0351345	0.175136	0.0305864	14.0256	0.617473	0.443182	3.71787	3.10625	3.66696	45.1809	82.2159	-0.0768796	80.7327	0.0918315	0.134506	3.7114	3.07679	3.41357	50.856
LUNG3-43	binarystrucutre	extractRadiomicsCT_resampled	GTV	558.037	65138.9	-1786.19	133.357	12.9118	0.82714	2.01813	2.4745	0.0140796	5.12206	0.460166	0.394199	-0.245601	0.864462	0.988121	0.933014	0.346751	0.0571547	45.9503	3.581	559.258	1928.84	309.324	2.88511e+07	7.44516	1.81081	38798.9	0.178761	2.55535	0.148266	12.9459	0.610445	0.0161572	2.18529	1.7011	5.31121	17.7571	28.458	1.50125	29.3433	0.284398	0.416114	2.25215	1.94013	4.72397	26.4558
LUNG3-22	binarystrucutre	extractRadiomicsCT_resampled	GTV	569.295	11298.1	-385.455	33.987	9.14559	0.57802	1.70974	1.75608	0.0312574	4.26789	0.555665	0.51252	-0.16941	0.728981	0.991813	0.95222	0.428232	0.0849366	47.4587	2.93852	577.002	2016.05	326.943	2.37119e+08	7.73848	1.34286	399497	0.131833	6.43128	0.130722	12.4286	0.610712	0.00653839	2.44626	2.04968	6.28798	17.1872	36.3427	1.69079	40.0119	0.247744	0.350191	2.55966	2.2318	5.19851	23.0263
LUNG3-79	binarystrucutre	extractRadiomicsCT_resampled	GTV	19.3008	4.4334	-0.363504	1.03733	0.547327	0.318639	0.78676	0.486571	0.22492	1.73788	0.766704	0.76279	-0.110035	0.423491	0.985464	0.931568	0.434702	0.339649	8.75813	1.38455	19.0815	55.4195	11625	83204.5	1.20147	1.75	4987625	0.436424	7.9375	0.410592	2.75	0.562545	0.0313725	1.21968	0.836209	10.9365	13.0958	13.8279	2.27975	11.7088	0.485161	0.686884	1.27128	0.96849	10.1551	14.636
LUNG3-70	binarystrucutre	extractRadiomicsCT_resampled	GTV	1214.65	39615.3	-1263.5	65.4091	3.90458	0.889144	1.42254	1.13251	0.0804438	3.65697	0.654855	0.625185	-0.296545	0.842035	0.998523	0.979151	0.391185	0.202984	69.261	2.76503	1218.15	4487.14	866.34	78840517921	16.1818	1	5.88599e+07	0.0325013	45.4692	0.013855	13.76	0.530037	0.000607238	1.10803	0.48939	6.93105	3.46972	10.31	0.540752	11.9175	0.602424	0.832641	1.22251	0.559851	6.41365	4.50461
LUNG3-89	binarystrucutre	extractRadiomicsCT_resampled	GTV	780.511	1111388534	-6793.5	841.126	26.9169	0.941839	2.17788	3.92821	0.0108241	5.50432	0.370465	0.290541	-0.456022	0.97838	0.98771	0.925419	0.215589	0.059326	48.0162	4.20018	816.17	2763.13	713.021	4943060426	10.3337	1.04255	12295.6	0.0558176	21.9518	0.00321137	7.85106	0.401231	0.0260388	1.99465	1.41096	3.94969	14.4306	21.2726	1.01223	20.9982	0.298162	0.465958	2.22863	2.16867	3.22424	44.3241
LUNG3-44	binarystrucutre	extractRadiomicsCT_resampled	GTV	950.85	62951.1	-1863.93	116.734	9.53599	0.850106	1.7835	1.81329	0.0353717	4.60583	0.58172	0.538993	-0.291142	0.88563	0.996146	0.966437	0.351966	0.124563	60.7962	3.361	950.941	3415.56	825	14566254328	15.8545	1	1.28508e+07	0.0331578	29.8408	0.00994261	15.7755	0.578793	0.00100459	1.6378	1.02795	17.0197	7.90626	16.9079	2.79482	21.1757	0.395523	0.660016	1.67685	1.17362	13.9093	10.0874
LUNG3-63	binarystrucutre	extractRadiomicsCT_resampled	GTV	3872.45	4108418261	-40980.5	1374.31	29.3679	0.960624	2.41631	3.87804	0.00336395	6.3893	0.364788	0.285857	-0.333672	0.958803	0.996007	0.958008	0.269306	0.0166243	118.931	4.49592	3923.8	14470	2540.21	9972895829	25.1832	1	2284.62	0.0150259	0.311355	0.0146204	22.7561	0.542399	0.0709957	3.09605	2.35005	4.6846	20.6301	45.269	0.0582676	52.3899	0.153104	0.245294	3.14511	2.51803	4.28112	26.7386
LUNG3-36	binarystrucutre	extractRadiomicsCT_resampled	GTV	415.676	26598.3	-544.433	95.5797	20.3892	0.646926	2.2369	3.38858	0.00675775	5.31262	0.363591	0.278371	-0.23088	0.861641	0.980263	0.907703	0.277584	0.0224063	39.8389	3.61112	421.944	1408.47	325.531	257783	6.80232	1.0625	475.531	0.0816622	0.595579	0.0757602	7.25	0.470584	0.0955224	2.49624	2.22818	2.20041	43.904	50.0285	0.457606	36.2062	0.186849	0.225347	2.65731	2.65288	2.29326	63.6278
LUNG3-88	binarystrucutre	extractRadiomicsCT_resampled	GTV	876.673	16755.5	-472.278	27.76	2.71803	0.820859	1.05437	0.672674	0.207987	2.60288	0.800204	0.786597	-0.355032	0.817924	0.998939	0.987505	0.251361	0.409732	59.0055	2.11375	878.733	3264.43	841.686	119025000000	16.3529	1.03922	1.32749e+08	0.0514732	65.7551	0.0482815	19.9412	0.646622	0.000511083	1.32858	0.618949	20.6713	3.26533	9.19108	2.67905	14.2999	0.491357	0.811404	1.4374	0.723699	17.2337	4.07814
LUNG3-07	binarystrucutre	extractRadiomicsCT_resampled	GTV	1425.28	1.33473e+06	-20430.7	435.011	13.6066	0.939404	1.89227	2.1866	0.0212035	4.97467	0.498524	0.441149	-0.238525	0.848743	0.9951	0.961442	0.392312	0.0604327	72.6617	3.42604	1433.53	5228.59	386.381	55851558832	6.85817	39.6102	3.29535e+07	0.581572	43.6363	0.196544	22.7119	0.411195	0.00116745	2.4307	1.87254	8.06425	13.2828	31.7082	1.50354	35.1138	0.231519	0.356798	2.4032	1.8439	7.99233	14.6381
LUNG3-45	binarystrucutre	extractRadiomicsCT_resampled	GTV	778.161	91809.9	-2441.42	151.069	16.6275	0.798744	2.09085	2.65411	0.0169588	5.19053	0.46749	0.406469	-0.210093	0.827975	0.989213	0.939526	0.349967	0.0606359	54.571	3.55251	787.507	2754.2	500.5	3.37083e+08	7.71277	1	342798	0.0426043	5.89522	0.0394003	6.94737	0.409687	0.00553049	2.58898	1.85613	4.67287	15.1121	32.5542	0.52196	36.3209	0.218554	0.354914	2.62414	1.97161	4.29827	20.6085
LUNG3-53	binarystrucutre	extractRadiomicsCT_resampled	GTV	858.588	32423.5	-1134.39	66.5476	5.2744	0.852054	1.52788	1.31331	0.0774782	3.77414	0.634417	0.601377	-0.270482	0.823005	0.997343	0.972548	0.382769	0.208924	58.0781	2.80158	862.936	3122.06	652.689	35655644559	14.835	1.04444	3.57619e+07	0.058277	38.7735	0.0316865	14.6889	0.58836	0.000828256	1.50724	0.798487	7.15773	5.79937	13.2093	1.45112	14.7716	0.410354	0.717713	1.51916	0.845961	6.92042	6.89332
LUNG3-57	binarystrucutre	extractRadiomicsCT_resampled	GTV	695.041	41499.4	-1315.77	87.2949	10.9029	0.775198	1.85183	2.00955	0.0348971	4.58357	0.536264	0.487778	-0.213742	0.803755	0.992867	0.953359	0.386115	0.105481	51.9971	3.19139	698.808	2469.39	500.5	8.10308e+08	10.2241	1	984680	0.0426043	8.87609	0.0417491	12.4737	0.586794	0.00399076	2.4468	1.80588	6.36	13.6164	30.0563	0.961928	33.531	0.238653	0.374588	2.45356	1.82537	5.82363	16.7725
LUNG3-82	binarystrucutre	extractRadiomicsCT_resampled	GTV	739.561	34040.3	-893.885	77.6899	17.9221	0.62117	2.08066	2.62744	0.0284562	4.826	0.477425	0.418566	-0.171024	0.756507	0.990981	0.946748	0.357409	0.109716	53.8369	3.22075	750.26	2639.78	637.814	9925.88	16.3908	1.04651	12.7209	0.0583915	0.183784	0.0568788	19.5116	0.68931	0.452632	2.86519	2.54434	8.61692	33.5882	55.1119	2.09737	61.3257	0.195303	0.264897	2.82621	2.62395	8.00498	38.0764
LUNG3-41	binarystrucutre	extractRadiomicsCT_resampled	GTV	853.181	9295.73	-315.121	29.2268	9.98536	0.488777	1.91653	2.32683	0.0167856	4.64775	0.43465	0.358056	-0.0701956	0.474704	0.997737	0.966842	0.347644	0.036332	58.2536	2.88719	858.376	3094.68	1331.92	13210.7	28.5575	1	19.7705	0.0266939	0.11285	0.0258668	41.7541	0.850766	0.564815	3.12417	2.41012	4.79476	12.4355	48.0213	0.680227	53.7605	0.136693	0.231173	3.02014	2.27533	5.08293	12.8311
LUNG3-42	binarystrucutre	extractRadiomicsCT_resampled	GTV	384.453	57316.4	-920.208	163.628	11.3346	0.871357	1.9863	2.51169	0.00560642	5.55597	0.420832	0.342889	-0.247339	0.881648	0.987988	0.926811	0.335718	0.0198058	37.2217	3.83461	387.217	1278.4	249.026	2.09411e+07	6.15167	2.89474	30105.4	0.252951	2.07618	0.202099	9.84211	0.510308	0.0237649	1.67208	1.31602	3.8499	20.9787	23.5501	0.647287	17.0061	0.374051	0.454222	1.7155	1.46873	3.46707	28.2533
LUNG3-10	binarystrucutre	extractRadiomicsCT_resampled	GTV	1078.23	51757.2	-1566.74	78.0002	7.71281	0.818698	1.73732	1.7858	0.0303657	4.43873	0.527061	0.474372	-0.188398	0.757699	0.996993	0.967002	0.411053	0.0824542	65.1353	3.03539	1080.66	3934.44	875.939	18700258329	17.5169	1	1.5824e+07	0.0280639	31.8688	0.0272112	18.2653	0.627376	0.000914572	2.55904	1.73368	6.35604	4.83983	28.9001	0.16205	36.9557	0.218669	0.387193	2.57285	1.77833	6.25242	6.97069
LUNG3-23	binarystrucutre	extractRadiomicsCT_resampled	GTV	697.335	23412.9	-874.171	69.0673	5.82315	0.844135	1.62083	1.47687	0.0471417	4.22687	0.590912	0.55042	-0.255452	0.834642	0.996632	0.967007	0.400821	0.129122	52.2118	3.04435	699.605	2486.54	567.19	1.901e+07	12.4605	1.04762	31069.7	0.0624009	2.1435	0.057007	11.0476	0.516988	0.0208644	1.76155	1.09485	11.3077	7.30391	18.4517	2.06962	22.1284	0.389727	0.630311	1.81526	1.2112	10.3561	8.91678
LUNG3-03	binarystrucutre	extractRadiomicsCT_resampled	GTV	1362.17	27557.4	-797.947	35.3546	5.03544	0.749462	1.53097	1.42693	0.0570229	3.64502	0.562441	0.516441	-0.13101	0.599712	0.999342	0.984216	0.441388	0.11359	73.6096	2.41276	1365.72	5104.36	2229.44	235121000000	32.4853	1	162622692	0.0209192	56.5514	0.0199222	35.9744	0.701991	0.000466881	2.3559	1.59632	11.3531	5.43985	26.6283	1.22156	31.8309	0.237915	0.421699	2.21456	1.47317	12.2909	5.99934
LUNG3-17	binarystrucutre	extractRadiomicsCT_resampled	GTV	385.126	7867.49	-233.622	42.5677	13.712	0.510531	1.98201	2.39552	0.0135959	4.87441	0.46766	0.404949	-0.150383	0.728828	0.986999	0.933953	0.381712	0.0377111	38.8797	3.22606	391.039	1313.78	325.531	7033639844	10.0446	1.0625	16962.8	0.0816622	2.44268	0.079678	13.1875	0.657933	0.0211082	3.05394	2.73848	3.75497	37.5963	61.2648	1.04513	58.1177	0.15222	0.190724	3.18458	2.85761	3.34884	46.1213
LUNG3-78	binarystrucutre	extractRadiomicsCT_resampled	GTV	974.808	16226.9	-485.694	20.6775	2.19904	0.821098	1.08007	0.73486	0.161738	2.56136	0.737451	0.724851	-0.234938	0.693017	0.998665	0.982834	0.395295	0.319408	62.2956	2.01135	977.941	3654.88	540.024	19877096962	14.094	1.04878	1.94066e+07	0.0639084	22.9463	0.0589276	17.0488	0.665273	0.00136804	1.30774	0.517169	15.3699	2.82784	10.9237	2.56433	14.4452	0.462617	0.852336	1.35997	0.582545	14.1397	3.5447
LUNG3-56	binarystrucutre	extractRadiomicsCT_resampled	GTV	1218.69	158163	-3877.74	152.074	10.7439	0.872251	1.76522	1.83403	0.0506405	4.35363	0.583013	0.543504	-0.260909	0.848494	0.9945	0.962168	0.377031	0.15123	68.7994	3.14205	1228.76	4463.06	638	3839011638	15.8998	1	2.80425e+06	0.0377197	7.05832	0.031361	18.3023	0.674047	0.00388753	2.23368	1.45553	7.72182	7.67597	24.244	0.755258	31.8539	0.310348	0.513327	2.2459	1.64738	7.20032	10.1702
LUNG3-19	binarystrucutre	extractRadiomicsCT_resampled	GTV	690.874	47333.2	-1432.03	107.52	12.1722	0.792865	1.99228	2.35748	0.0197987	4.92299	0.481033	0.418714	-0.224369	0.833009	0.989422	0.937793	0.344454	0.0691559	51.6516	3.42253	696.137	2433.88	368.529	5.71567e+07	6.39253	1.05882	65615.3	0.0769143	2.44187	0.073018	6.64706	0.422386	0.0149451	2.36946	1.68648	5.31962	15.3703	28.843	0.746966	31.298	0.255229	0.394742	2.40737	1.86975	4.72714	23.122
LUNG3-65	binarystrucutre	extractRadiomicsCT_resampled	GTV	624.883	40120.4	-1330.66	89.4607	8.17567	0.832361	1.76704	1.79655	0.030407	4.51676	0.546164	0.497764	-0.250417	0.844247	0.99198	0.949061	0.393669	0.104345	49.1749	3.2288	625.838	2200.6	325.531	5.92107e+08	7.32656	1.0625	769527125	0.0816622	9.45452	0.0517061	7.5	0.45957	0.00388349	1.79224	1.19994	7.02621	8.45901	18.3962	1.47735	20.688	0.374251	0.574383	1.85224	1.29949	6.15115	11.384
LUNG3-14	binarystrucutre	extractRadiomicsCT_resampled	GTV	1180.23	19232.9	-600.924	32.8003	5.33622	0.719189	1.45926	1.26454	0.0555401	3.71775	0.629007	0.599592	-0.194681	0.730285	0.99735	0.973624	0.436784	0.130742	68.5088	2.67992	1183.6	4366.25	667.5	52329769389	12.1188	1	4.24641e+07	0.0368742	33.6367	0.0362628	15.0455	0.592749	0.000842363	2.09853	1.36169	10.5227	6.43195	21.8341	0.752331	28.3817	0.313321	0.538797	2.10803	1.53149	9.89043	8.85618
LUNG3-60	binarystrucutre	extractRadiomicsCT_resampled	GTV	1152.52	17255.5	-377.155	27.7229	3.72606	0.761508	1.43592	1.25912	0.0580249	3.61622	0.587205	0.547191	-0.160236	0.655723	0.998693	0.977455	0.454645	0.131168	67.7207	2.48772	1154.71	4283.07	981.346	83714128303	14.6813	1	7.07611e+07	0.0291372	51.7172	0.02836	15.2308	0.553114	0.000560097	2.18763	1.35798	14.9854	3.79989	23.2828	1.74783	29.077	0.270261	0.502706	2.13036	1.32011	16.0121	4.7355
LUNG3-40	binarystrucutre	extractRadiomicsCT_resampled	GTV	1273.43	1.14296e+06	-17154.5	679.581	33.8868	0.910215	2.38492	3.73244	0.0126918	5.80304	0.419173	0.354829	-0.26437	0.908419	0.987882	0.93729	0.310426	0.0594339	66.6931	4.00028	1264.93	4610.06	875.519	9.31294e+07	18.3557	1.03846	49376.2	0.0504907	1.26207	0.027321	23.8077	0.698679	0.0220994	2.64742	2.22401	10.7102	25.7018	42.7113	2.07812	46.3253	0.21484	0.30416	2.78682	2.49944	7.61008	35.0531
LUNG3-25	binarystrucutre	extractRadiomicsCT_resampled	GTV	1503.78	2338765932	26406.1	890.298	30.8012	0.934029	2.35696	3.88876	0.00538066	6.17132	0.382295	0.309985	-0.328973	0.949987	0.995163	0.955143	0.286549	0.0245852	71.8015	4.35338	1539	5439.73	2069.18	122155141	23.9478	1	81.6923	0.0209255	0.215621	0.00726808	19.641	0.497072	0.225434	2.29326	1.67398	4.40607	13.2751	28.0614	0.724071	29.4576	0.254433	0.394436	2.97782	2.38017	3.52937	23.0649
LUNG3-02	binarystrucutre	extractRadiomicsCT_resampled	GTV	464.248	220472	612.818	352.996	25.181	0.86776	2.35253	3.77076	0.0026226	6.20437	0.340148	0.251465	-0.251911	0.907758	0.985156	0.918657	0.252542	0.0103523	39.1017	4.18787	476.707	1572.22	553.5	64380.1	11.2396	1	75.65	0.0405061	0.357613	0.0122314	9.7	0.491774	0.240964	3.23128	2.51906	4.12827	15.895	50.6945	0.241278	56.498	0.130902	0.208998	3.30176	2.5522	3.58107	20.7999
LUNG3-09	binarystrucutre	extractRadiomicsCT_resampled	GTV	1136.87	17265.3	-508.991	40.8482	12.2198	0.537969	2.0176	2.54142	0.0129166	4.89702	0.419841	0.341574	-0.0832296	0.556677	0.993896	0.947706	0.33618	0.0319905	67.2225	3.07747	1143.87	4155.45	682.93	1.95207e+08	16.5118	1	157544	0.0319177	3.03806	0.0133194	20.2093	0.704117	0.00976385	3.27423	2.71234	4.41383	25.7141	57.4898	0.862199	59.3072	0.125338	0.189479	3.19082	2.60236	4.36871	28.7408
LUNG3-67	binarystrucutre	extractRadiomicsCT_resampled	GTV	540.511	360234	341.837	489.356	14.0778	0.944632	2.08961	2.6864	0.00671798	5.74667	0.435046	0.362253	-0.338311	0.94763	0.990625	0.937572	0.315142	0.0478415	41.0686	4.13881	547.164	1853.3	475525	1.40465e+07	9.37661	1.15	16021125	0.090474	4.76456	0.0611701	10.95	0.523382	0.0178333	1.68198	1.11581	5.78042	13.4685	16.8974	1.4793	16.2858	0.357316	0.571687	1.53474	1.39385	4.15132	21.8203
LUNG3-55	binarystrucutre	extractRadiomicsCT_resampled	GTV	612.395	74221.1	-1418.96	161.389	30.7979	0.679422	2.43811	4.09978	0.00408045	5.93744	0.33578	0.25054	-0.161872	0.791944	0.979262	0.907028	0.252445	0.0147395	48.1531	3.85594	625.644	2123.94	475	1296132892	8.60568	1	1398.73	0.043737	0.525488	0.040594	9.54054	0.517557	0.0766046	3.17168	2.55239	4.46285	38.5993	57.7912	-0.412685	55.2114	0.13528	0.191196	3.22148	2.65265	4.37833	46.1746
LUNG3-18	binarystrucutre	extractRadiomicsCT_resampled	GTV	837.579	39564.7	-1151.75	98.6355	14.3801	0.74891	2.04762	2.50162	0.0161869	5.10968	0.473446	0.410868	-0.19374	0.800101	0.993469	0.951398	0.343977	0.0688738	57.149	3.4818	841.402	2978.87	701.667	2.31523e+08	16.0048	1	221466	0.0360647	3.14882	0.0349191	18.6444	0.662886	0.0100446	2.35667	1.91226	7.34794	20.3409	31.7131	1.57014	33.7864	0.262625	0.358522	2.3468	1.89142	6.78621	22.5606
LUNG3-68	binarystrucutre	extractRadiomicsCT_resampled	GTV	1678	70778.6	-1926.23	100.447	13.3537	0.762882	1.8576	2.05049	0.0437656	4.52953	0.56044	0.517277	-0.222328	0.812514	0.995785	0.966448	0.372542	0.148734	81.3931	3.18003	1686.36	6217.83	1074.55	8593112869	14.9846	1	4.66605e+06	0.0252248	11.5643	0.022373	14.1321	0.520487	0.00202685	2.07742	1.74618	10.732	14.8082	28.5826	2.34043	33.5664	0.344933	0.446265	2.12537	1.79107	9.09097	17.4044
LUNG3-12	binarystrucutre	extractRadiomicsCT_resampled	GTV	857.986	41118.2	-343.999	102.206	11.6897	0.794836	1.96694	2.36094	0.00765869	5.48015	0.446758	0.375807	-0.201599	0.832958	0.995958	0.959099	0.364832	0.0244319	57.805	3.68478	861.324	3031.22	931.5	4.70213e+08	15.2906	1	469812	0.0312665	6.41746	0.030388	15.8462	0.569247	0.00474886	2.82192	2.17047	5.97995	15.4897	39.3375	1.16299	43.5843	0.177314	0.289268	2.79499	2.16837	6.09399	18.1893
LUNG3-47	binarystrucutre	extractRadiomicsCT_resampled	GTV	1083.84	1259015099	-18801.2	642.924	26.4221	0.919802	2.29894	3.66765	0.00700051	5.6724	0.394402	0.3205	-0.327905	0.939773	0.988043	0.930717	0.264994	0.0351247	60.9783	4.05987	1096.48	3883.11	713.021	3.32821e+07	9.48619	1.04255	29196.5	0.0558176	19.3255	0.00345267	6.57447	0.352985	0.0189899	1.98028	1.70287	3.86567	22.8771	27.7284	0.89744	23.7181	0.301245	0.367305	2.3072	2.14039	2.86144	38.8978
LUNG3-32	binarystrucutre	extractRadiomicsCT_resampled	GTV	601.924	6179.01	-210.954	20.4841	2.23134	0.800474	1.21235	0.864871	0.0935445	3.26011	0.688313	0.66795	-0.253622	0.772578	0.998119	0.976274	0.429796	0.214993	48.8819	2.45904	603.248	2175.58	380.194	119473000000	6.58493	1.16667	1.96252e+08	0.100443	137.833	0.0976203	6.61111	0.41617	0.000296528	1.56507	0.939889	16.3472	4.48484	15.3609	2.51447	19.5673	0.429378	0.694907	1.588	1.00509	15.1509	5.71375
LUNG3-06	binarystrucutre	extractRadiomicsCT_resampled	GTV	1834.75	247126	-4967.76	192.435	18.8129	0.83125	2.08872	2.69695	0.0194839	5.09305	0.474113	0.415404	-0.23206	0.850601	0.9936	0.95474	0.35831	0.0702998	84.6466	3.53078	1853.7	6772.6	963	5.68925e+07	14.8283	1	26806.6	0.0306838	0.854474	0.0277142	14.2075	0.513172	0.0282365	2.60397	1.69692	6.91624	5.92207	29.0997	-0.304217	39.123	0.222829	0.403412	2.70522	2.03914	5.90071	15.2472
LUNG3-50	binarystrucutre	extractRadiomicsCT_resampled	GTV	886.936	68021.8	-2043.89	118.459	8.74162	0.859871	1.77363	1.80262	0.0541862	4.33055	0.573038	0.527689	-0.275262	0.854067	0.993539	0.955614	0.350498	0.185929	58.6338	3.14488	891.688	3197.6	438.027	9827235345	7.23878	1.05405	9061077135	0.0707443	18.2658	0.0406939	6.18919	0.39137	0.00169912	1.27786	0.812547	6.57034	6.32774	13.5181	1.41955	14.8305	0.545605	0.705887	1.40806	0.961704	5.50892	8.64801
LUNG3-21	binarystrucutre	extractRadiomicsCT_resampled	GTV	762.351	68328.9	-1381.28	148.188	22.4571	0.736728	2.29742	3.41137	0.00568882	5.76718	0.380515	0.300865	-0.185064	0.821351	0.988469	0.930756	0.286474	0.0304852	54.0688	3.80402	770.673	2675	638	3295657628	11.6967	1	3142.86	0.0377197	0.545804	0.0371484	13.6047	0.5764	0.065449	3.07875	2.90953	3.01004	66.2806	72.7714	0.730294	55.8548	0.135325	0.151701	3.14339	3.0013	2.77803	71.9326
LUNG3-54	binarystrucutre	extractRadiomicsCT_resampled	GTV	808.313	45421.2	-1510.77	83.8216	3.66998	0.916313	1.41688	1.09782	0.0983844	3.65354	0.667848	0.637577	-0.33032	0.869736	0.997085	0.971259	0.361222	0.25663	56.1523	2.78917	810.453	2931.47	426	81457095194	7.20388	1	8.66632e+07	0.0461933	83.3171	0.0404283	5.17143	0.377147	0.000398121	1.23753	0.628335	11.4536	4.52084	11.1367	2.00607	13.0513	0.530967	0.789849	1.1113	0.712679	10.6468	5.42927
LUNG3-73	binarystrucutre	extractRadiomicsCT_resampled	GTV	892.48	63839.4	-1897.47	83.7275	3.4969	0.921112	1.32473	0.980123	0.133493	3.28286	0.707518	0.68328	-0.359917	0.869399	0.997968	0.977932	0.333895	0.30322	59.0734	2.57992	893.94	3275.26	567.19	89440443801	11.5395	1.04762	8.89791e+07	0.0624009	74.143	0.0286828	8.33333	0.44712	0.000431057	0.777159	0.356361	14.986	1.5088	7.30722	0.745372	10.0612	0.760042	0.897807	1.11989	0.415009	13.1254	2.20213
LUNG3-52	binarystrucutre	extractRadiomicsCT_resampled	GTV	812.688	93005.8	-2559.86	141.934	15.3311	0.804234	2.00436	2.40552	0.0266093	4.85242	0.511439	0.458814	-0.226049	0.833376	0.988458	0.941237	0.353287	0.0927904	55.8923	3.38671	816.36	2899.01	426	2.50655e+08	10.6494	1	251078	0.0461933	4.43365	0.0170788	12.3714	0.611571	0.00747384	2.13317	1.72474	6.49033	15.2999	27.7826	1.73229	30.386	0.305597	0.427662	2.24435	1.83028	5.40434	20.6217
LUNG3-66	binarystrucutre	extractRadiomicsCT_resampled	GTV	620.317	40136.6	-1352.78	90.3117	6.43361	0.866753	1.67963	1.57435	0.0472259	4.28141	0.587098	0.5434	-0.274113	0.853585	0.993583	0.954874	0.366596	0.147738	48.9625	3.12957	623.037	2191.04	336	3377738407	7.70334	1	4446216581	0.0520384	19.8896	0.0156575	6.48387	0.449862	0.00185495	1.75655	1.21043	6.58121	10.8915	19.4405	1.58727	20.7694	0.362437	0.560276	1.78325	1.28703	64.4033	13.5403
LUNG3-80	binarystrucutre	extractRadiomicsCT_resampled	GTV	779.833	79469.8	-1573.97	157.79	31.5391	0.665201	2.44588	4.10366	0.00464973	5.8502	0.34038	0.256521	-0.185468	0.825261	0.98402	0.918402	0.255852	0.0195383	54.7058	3.83426	798.99	2746.12	653.095	330956	11.8058	1	318.476	0.0326654	0.294929	0.032227	14.8571	0.611363	0.133758	3.12095	2.76629	4.21361	50.3308	63.0153	1.0677	56.3359	0.139717	0.180594	3.03392	2.91953	4.21152	60.6444
LUNG3-24	binarystrucutre	extractRadiomicsCT_resampled	GTV	1017.73	30641647	-721.301	87.4334	32.0839	0.462382	2.42357	3.93052	0.00638926	5.67924	0.352724	0.269342	-0.104441	0.655363	0.989661	0.936254	0.270749	0.0201367	63.3683	3.55151	1033.61	3665.53	945.51	4632724837	22.8145	1	4007.69	0.0267939	0.35323	0.0264995	30.8367	0.819011	0.0966469	3.71589	3.35085	5.35736	63.2957	91.1504	1.31515	88.1832	0.0958568	0.124969	3.60564	3.25818	5.05816	65.8151
LUNG3-69	binarystrucutre	extractRadiomicsCT_resampled	GTV	687.391	39983	-1365.78	85.0135	6.18857	0.862001	1.61789	1.4496	0.0732354	3.96078	0.626164	0.587974	-0.293675	0.855536	0.993854	0.958639	0.338468	0.201111	51.6784	2.94713	689.639	2459.85	336	9574050449	3.80005	1	1.17311e+07	0.0520384	34.8723	0.0398688	3.83871	0.29284	0.00101893	1.22705	0.800193	10.0833	5.6262	11.958	2.13694	14.0355	0.578288	0.72972	1.27751	0.942129	8.36759	7.89676
LUNG3-58	binarystrucutre	extractRadiomicsCT_resampled	GTV	714.461	58106.5	-1397.79	136.11	24.4237	0.694333	2.30959	3.4068	0.00851455	5.56947	0.398038	0.323846	-0.184517	0.812059	0.985824	0.927104	0.299647	0.0335858	52.4015	3.70128	726.74	2508.11	553.5	4738575	15.0185	1	8275	0.0405061	0.154962	0.0398993	20.25	0.731328	0.493827	3.14053	2.64675	5.84787	35.5942	55.8996	0.767628	57.3276	0.148454	0.200088	3.19226	2.68635	6.25085	41.7128
LUNG3-75	binarystrucutre	extractRadiomicsCT_resampled	GTV	915.885	60082.3	-1809.2	89.8332	12.2895	0.760656	1.85575	2.05579	0.0464287	4.28843	0.543399	0.497734	-0.183633	0.747859	0.991207	0.950513	0.388745	0.135903	59.8826	2.97797	928.473	3328.06	450.167	1317238490	7.61789	1	1263784889	0.0449316	9.66592	0.0348881	6.16667	0.396696	0.00326738	2.63328	1.94812	5.94559	16.2251	34.9552	0.949984	40.3722	0.219607	0.355286	2.63287	2.12683	5.33022	19.0567
LUNG3-13	binarystrucutre	extractRadiomicsCT_resampled	GTV	614.314	49317.7	-1053.07	128.187	22.3699	0.701957	2.29961	3.48173	0.00537152	5.7183	0.363211	0.279189	-0.170967	0.798259	0.983882	0.91726	0.27919	0.0217265	48.4896	3.73976	625.457	2130.97	450.167	30168.6	9.82784	1	33.6389	0.0449316	0.21442	0.0435692	10.6111	0.5572	0.283465	3.26708	2.68081	4.37208	33.1012	58.4186	0.33947	58.5261	0.128168	0.185044	3.22197	2.70209	4.19625	41.8252
LUNG3-31	binarystrucutre	extractRadiomicsCT_resampled	GTV	380.021	20194.5	-516.571	87.9214	5.26794	0.888962	1.67358	1.63756	0.0164889	4.7628	0.528858	0.472192	-0.303226	0.900512	0.99299	0.945603	0.394292	0.0739047	37.9127	3.46463	380.921	1274.66	239.034	1.60575e+08	5.09559	1.2069	286119	0.124434	8.71544	0.0850879	6.65517	0.482233	0.00506196	2.06968	1.30323	5.2022	9.59505	20.6568	0.684284	22.7814	0.295628	0.508242	2.1273	1.40502	4.793	13.171
LUNG3-16	binarystrucutre	extractRadiomicsCT_resampled	GTV	806.475	40576.4	-1322.85	89.9258	6.20932	0.870164	1.6694	1.55324	0.0410757	4.36543	0.584504	0.540751	-0.286067	0.869051	0.99536	0.960994	0.376591	0.127097	56.0547	3.19443	807.601	2884.2	450.167	7706006777	6.77904	1	8163353611	0.0449316	24.2592	0.033694	5.5	0.352388	0.00136539	1.30265	0.833566	18.2647	6.74748	13.9642	2.46793	16.2099	0.540569	0.710954	1.45804	0.897336	13.9063	8.72935
LUNG3-29	binarystrucutre	extractRadiomicsCT_resampled	GTV	1333.53	63994.8	-1957.56	90.4468	4.8905	0.896463	1.45153	1.19961	0.0930142	3.61055	0.661418	0.633226	-0.298199	0.840166	0.998705	0.981524	0.375984	0.186242	72.4469	2.72286	1335.1	4951.92	1198.4	12501412003	18.2096	1	9159365912	0.0241699	13.8192	0.0191001	12.0175	0.462279	0.0019871	1.31302	0.677974	13.5052	3.37431	11.3038	2.10896	13.9994	0.473928	0.781822	1.24514	0.749545	12.4613	4.37726
LUNG3-46	binarystrucutre	extractRadiomicsCT_resampled	GTV	1306.64	182959362	-4088.74	180.142	11.6581	0.883303	1.84484	1.99333	0.0294498	4.88948	0.550593	0.504512	-0.29378	0.897256	0.995165	0.962741	0.37802	0.106067	71.1201	3.52383	1317.14	4749.41	792.167	1869938716	11.1474	1	1265282583	0.0338399	6.58469	0.0274113	10	0.447578	0.00398406	1.90554	1.42736	10.906	10.8045	22.0991	2.04823	25.1797	0.354956	0.50897	2.25862	1.89207	20.9817	25.03
LUNG3-83	binarystrucutre	extractRadiomicsCT_resampled	GTV	448.07	37187.3	-665.477	118.571	18.8383	0.72815	2.21153	3.35836	0.00599886	5.37572	0.357315	0.268447	-0.253546	0.88721	0.981514	0.907683	0.259588	0.017857	41.1368	3.69731	453.678	1520.64	336	182410	6.42874	1	256	0.0520384	0.43163	0.0474967	6.93548	0.437916	0.123016	2.4762	2.26585	5.75974	41.589	44.3653	1.19767	33.7892	0.212801	0.239667	2.4368	2.40573	4.84813	57.1197
LUNG3-26	binarystrucutre	extractRadiomicsCT_resampled	GTV	612.873	34633.8	-967.121	103.292	19.0395	0.68665	2.20172	3.00657	0.013417	5.29213	0.421472	0.349623	-0.161326	0.761732	0.994318	0.952332	0.315958	0.0636895	48.6533	3.48545	623.856	2143.55	709.341	2.52183e+07	14.8134	1	29986.8	0.0368662	1.1847	0.0336658	14.4091	0.590264	0.0322108	2.71859	2.36432	11.6347	31.1845	46.6174	2.39272	51.8637	0.202155	0.271984	2.70096	2.36523	10.5643	34.3599
LUNG3-72	binarystrucutre	extractRadiomicsCT_resampled	GTV	667.328	44273.8	-1300.13	108.046	23.3169	0.641961	2.29201	3.39744	0.0110541	5.26131	0.387757	0.310371	-0.17291	0.783979	0.981529	0.915964	0.296818	0.0422561	50.8364	3.47977	682.063	2351	402.5	3959654824	10.9631	1	4621.85	0.047528	0.895023	0.0466669	15	0.684021	0.0433121	3.00308	2.58671	7.45382	41.0843	54.7154	1.72091	56.5397	0.16258	0.222081	3.0353	2.76464	6.24293	50.9291
LUNG3-51	binarystrucutre	extractRadiomicsCT_resampled	GTV	3832.82	827850	-10184.8	223.623	16.0493	0.871396	2.05083	2.47824	0.0438225	4.7786	0.51678	0.461728	-0.265665	0.871182	0.996881	0.967919	0.30987	0.182689	122.977	3.39718	3851.73	14523.4	1716	2.314e+07	21.4943	1	5153.48	0.0229711	0.284796	0.00844231	20.4085	0.539446	0.0820809	2.55047	2.01857	5.17926	19.72	33.8069	0.558003	36.9002	0.236675	0.316709	2.58992	2.0853	4.61379	27.1569
LUNG3-20	binarystrucutre	extractRadiomicsCT_resampled	GTV	820.658	78017	-2282.18	124.287	5.76441	0.913342	1.6007	1.42207	0.0651797	4.1267	0.618855	0.580617	-0.330352	0.892764	0.99666	0.968318	0.360106	0.166604	56.2501	3.10214	818.172	2949.03	581	9297978476	9.00175	1	9392126122	0.0395327	24.3325	0.0362043	10.0732	0.506384	0.00131905	1.30986	0.606385	9.36771	4.40753	11.111	1.66686	12.975	0.487782	0.795548	1.21271	0.794971	8.85293	5.6082
LUNG3-34	binarystrucutre	extractRadiomicsCT_resampled	GTV	738.69	38889	-1341.16	80.1758	4.59523	0.891275	1.55319	1.39383	0.039793	4.20783	0.578581	0.536355	-0.267729	0.843857	0.996543	0.964404	0.43126	0.113049	53.6578	3.05375	742.234	2640.97	450.167	61889907136	8.06633	1	7.29571e+07	0.0449316	86.5879	0.0153948	6.38889	0.399339	0.000400111	1.64957	0.894069	5.45777	4.71701	15.2126	0.77813	17.0636	0.382598	0.658552	1.7061	1.01013	5.2079	6.40345
LUNG3-05	binarystrucutre	extractRadiomicsCT_resampled	GTV	1481.38	59909.7	-1576.6	65.5167	9.25469	0.754425	1.68617	1.72207	0.0473119	4.06688	0.558956	0.516279	-0.163588	0.705232	0.996732	0.969785	0.432263	0.11254	76.6111	2.78406	1485.27	5515.97	910.019	24950020541	16.4778	1.03774	1.5821e+07	0.049545	22.8762	0.0271191	18.7358	0.612644	0.00110599	2.22709	1.53152	12.8584	8.5656	25.682	2.14552	30.9071	0.272718	0.472639	2.21949	1.6795	11.0945	10.7264
LUNG3-62	binarystrucutre	extractRadiomicsCT_resampled	GTV	2916.26	4876888116	-39249.5	1564.06	30.1575	0.96829	2.39992	4.04416	0.00232969	6.55059	0.341943	0.257611	-0.38123	0.975506	0.995014	0.951991	0.252319	0.0118933	100.651	4.71911	2980.31	10767.5	1989.18	3406598179	19.8551	1.02564	756.026	0.033744	0.309575	0.0324183	18.1282	0.49439	0.0917647	2.38976	1.79816	5.1724	18.2358	31.2244	0.254143	31.9287	0.237194	0.347122	2.61304	2.2261	3.52043	29.9254
LUNG3-15	binarystrucutre	extractRadiomicsCT_resampled	GTV	1419.58	55320.6	-1340.54	50.913	2.90227	0.892268	1.27656	0.981138	0.0824797	3.40564	0.6607	0.636594	-0.264477	0.79264	0.9993	0.985322	0.448281	0.191182	75.0353	2.54557	1420.88	5305.69	1376.02	21951647205	18.5954	1.03077	1.62274e+07	0.0404528	20.2166	0.0210346	14.6308	0.481034	0.00137166	1.41501	0.576085	9.70934	2.83022	12.0947	0.797647	14.3733	0.431819	0.800388	1.40775	0.623866	10.2737	3.19796
LUNG3-01	binarystrucutre	extractRadiomicsCT_resampled	GTV	1101.48	62255.7	-1824.63	81.241	8.06191	0.817092	1.55579	1.42595	0.114927	3.62669	0.667251	0.637937	-0.258754	0.802375	0.99759	0.97714	0.321964	0.296469	65.8232	2.6815	1108.52	4068.17	1075.52	50321764496	22.4425	1	4.14625e+07	0.0290576	33.1059	0.0141282	29.4286	0.745389	0.000873703	1.3488	1.2202	14.6782	8.74371	18.2967	2.63661	24.1179	0.588164	0.613946	1.58219	1.32488	12.1666	10.2217
LUNG3-81	binarystrucutre	extractRadiomicsCT_resampled	GTV	558.522	74240.9	-1397.88	171.534	25.2287	0.743939	2.35146	3.72988	0.00694023	5.57746	0.361823	0.279536	-0.241669	0.88043	0.980816	0.909983	0.255152	0.0430597	45.6867	3.80826	566.174	1925.92	403.027	1160953919	6.54237	1.16216	1310.46	0.0977505	0.655197	0.0880483	7.10811	0.433638	0.0718447	2.40708	2.10365	4.91477	28.5123	34.6261	1.46304	34.022	0.235971	0.301976	2.3544	2.33609	4.62479	47.5363
LUNG3-85	binarystrucutre	extractRadiomicsCT_resampled	GTV	529.148	53484	-1064.57	148.183	15.2809	0.811738	2.12666	2.85009	0.0075438	5.51447	0.415539	0.339867	-0.225419	0.858138	0.986676	0.925251	0.3107	0.0312077	44.537	3.76202	535.871	1810.95	358.029	1.55039e+07	6.09675	1.17143	18957.1	0.103288	1.65045	0.0942944	5.45714	0.370126	0.026003	1.82275	1.43073	5.33318	18.0439	23.8118	1.24407	22.115	0.361365	0.46554	2.07158	1.56207	4.67145	22.4625
LUNG3-39	binarystrucutre	extractRadiomicsCT_resampled	GTV	886.801	36360	-1197.07	72.853	10.1462	0.755996	1.88973	2.14581	0.0220716	4.69252	0.479454	0.415673	-0.157069	0.72003	0.993291	0.949467	0.377611	0.0603524	59.0294	3.11848	892.348	3198.93	500.5	1516840693	10.6783	1	1523892474	0.0426043	9.25049	0.0408607	13.4737	0.608892	0.00347032	2.45931	2.02696	5.18973	18.742	34.7672	1.09781	35.1333	0.221582	0.308393	2.48498	1.91701	5.23365	20.9727
LUNG3-33	binarystrucutre	extractRadiomicsCT_resampled	GTV	344.278	22689.3	-579.567	93.5191	11.8731	0.775967	1.99457	2.58492	0.00952349	5.10788	0.415608	0.337161	-0.235382	0.855356	0.983468	0.914921	0.330105	0.0381869	35.99	3.53762	350.274	1146.89	229.704	1276741259	3.90175	1.07407	2511.22	0.0965631	1.22417	0.093219	4.92593	0.411722	0.0430622	2.02071	1.76138	2.53127	19.9049	26.1071	0.337641	20.4839	0.276291	0.319804	2.0507	1.79481	2.49421	29.8198
LUNG3-77	binarystrucutre	extractRadiomicsCT_resampled	GTV	999.287	54730.9	-1731.93	86.0864	5.93581	0.869399	1.53269	1.33338	0.10392	3.6151	0.649336	0.617868	-0.283394	0.82691	0.995839	0.967643	0.356925	0.257242	62.5856	2.69755	1000.88	3672.71	475	59090304921	9.56928	1	5.11162e+07	0.043737	34.866	0.0423806	10.2973	0.535851	0.000846798	1.44021	0.713604	9.97357	4.49142	11.9659	1.84038	14.1364	0.425908	0.761046	1.48407	0.813443	9.23196	5.7677
LUNG3-86	binarystrucutre	extractRadiomicsCT_resampled	GTV	1121.08	47451.4	-1376.3	68.9783	5.81485	0.845427	1.58398	1.42446	0.0431761	4.1271	0.604563	0.567396	-0.259227	0.831977	0.99631	0.966769	0.404255	0.123099	66.4918	3.01953	1121.73	4097714	526.667	9082521054	12.5711	1	7380496154	0.0415287	24.8262	0.0380106	14.7436	0.628016	0.00115508	1.33156	0.847591	7.70864	8.08103	14.284	1.4748	15.1936	0.517078	0.693643	1.40581	0.962249	6.68951	9.89008
LUNG3-30	binarystrucutre	extractRadiomicsCT_resampled	GTV	1395.76	19347.3	-553.412	32.7829	4.54881	0.757232	1.30609	1.01724	0.0974269	3.31547	0.703423	0.683633	-0.262891	0.787966	0.99888	0.98487	0.375751	0.215191	74.5305	2.51605	1393.17	5218.88	1314.52	6.60876e+07	16.8578	1	40529	0.026273	1.19807	0.0253898	19.5161	0.579618	0.0214385	1.48174	1.01765	20.2589	6.33579	17.1081	3.40298	23.5855	0.503655	0.695279	1.65155	1.16624	17.9347	7.35691
LUNG3-48	binarystrucutre	extractRadiomicsCT_resampled	GTV	998.74	33060.6	-1147.76	77.8307	5.00496	0.878744	1.52599	1.25753	0.10818	3.80253	0.658489	0.623345	-0.318352	0.868971	0.998372	0.97863	0.319467	0.306822	62.6268	2.86158	1000.52	3649.73	985.596	11345444147	18.1774	1	9853247769	0.0264657	18.2222	0.0243101	15.1154	0.554038	0.00162663	1.54844	0.779137	12.6073	4.90907	12.2324	1.537	16.153	0.412258	0.741072	1.22401	0.886177	11.0467	6.19021
LUNG3-87	binarystrucutre	extractRadiomicsCT_resampled	GTV	603.055	331467	1834.02	488.062	9.44225	0.967033	1.80797	1.93432	0.0248465	4.91551	0.536406	0.484697	-0.394334	0.951647	0.994047	0.955662	0.36981	0.105495	43.9724	3.69864	617.738	2110.06	513525	2.46686e+08	8.29785	1.05	210570	0.0654905	6.52272	0.0096303	4.25	0.281236	0.00717875	2.37813	1.54309	5.84038	-0.403305	23.3091	0.601002	31.6011	0.257865	0.462336	2.42614	1.4942	5.97452	-0.569481
LUNG3-38	binarystrucutre	extractRadiomicsCT_resampled	GTV	1726.37	40408.6	-874.026	31.9882	7.22559	0.632259	1.55176	1.45093	0.0533241	3.7146	0.593849	0.558364	-0.143033	0.646423	0.997269	0.973405	0.448546	0.13499	82.95	2.57512	1731.36	6492.13	875.837	2.31615e+08	19.9757	1	125187	0.0308984	1.40327	0.0302357	28.6327	0.786947	0.0173882	2.39182	1.99261	9.2322	15.68	34.6779	1.26938	42.6544	0.282285	0.389581	2.63195	2.13723	7.90516	20.0686
LUNG3-61	binarystrucutre	extractRadiomicsCT_resampled	GTV	473.815	26698.6	-868.126	98.7511	5.11123	0.902248	1.63383	1.52253	0.0273579	4.59114	0.56171	0.513164	-0.307514	0.894758	0.996526	0.963092	0.39834	0.0924333	42.4452	3.3629	477.297	1626.21	443.946	2688024267	7.82626	1.05405	4221829784	0.0707409	26.7797	0.0459743	5.16216	0.363895	0.00154721	1.41599	0.625377	6.93933	5.72249	12.3895	0.379601	13.5698	0.427039	0.766725	1.48305	0.733434	5.72438	7.08103
LUNG3-59	binarystrucutre	extractRadiomicsCT_resampled	GTV	404.276	28674.3	-707.032	93.8493	22.308	0.618446	2.26624	3.47352	0.00850193	5.0854	0.365165	0.279603	-0.270452	0.890354	0.976092	0.900763	0.264367	0.0274029	39.3099	3.52255	407.009	1374.94	267.438	22753875	7.68404	1375	51.8125	0.144095	0.406415	0.116221	9.5	0.55727	0.258065	2.84214	2.63106	3.28502	57.1187	62.464	0.776734	46.5364	0.155311	0.182749	2.83846	2.85733	3.20352	69.844
LUNG3-84	binarystrucutre	extractRadiomicsCT_resampled	GTV	681.259	61366.4	-1530.95	134.469	21.3641	0.725157	2.25347	3.23471	0.00738107	5.65943	0.391147	0.312452	-0.155272	0.767665	0.986924	0.928425	0.303331	0.0304358	51.1059	3.68776	695.634	2383.09	513525	1.14527e+07	13.4721	1.05	11909925	0.0654905	0.780826	0.0604324	15.6	0.644899	0.0499376	2.98733	2.53792	8.16045	31.3676	51.8353	1.55102	53.4244	0.158582	0.220746	2.96054	2.50471	7.36943	35.6079
[truncated: 604 more columns]

## Sheet: expression
	LUNG3-01	LUNG3-02	LUNG3-03	LUNG3-04	LUNG3-05	LUNG3-06	LUNG3-07	LUNG3-08	LUNG3-09	LUNG3-10	LUNG3-11	LUNG3-12	LUNG3-13	LUNG3-14	LUNG3-15	LUNG3-16	LUNG3-17	LUNG3-18	LUNG3-19	LUNG3-20	LUNG3-21	LUNG3-22	LUNG3-23	LUNG3-24	LUNG3-25	LUNG3-26	LUNG3-27	LUNG3-28	LUNG3-29	LUNG3-30	LUNG3-31	LUNG3-32	LUNG3-33	LUNG3-34	LUNG3-35	LUNG3-36	LUNG3-37	LUNG3-38	LUNG3-39	LUNG3-40	LUNG3-41	LUNG3-42	LUNG3-43	LUNG3-44	LUNG3-45	LUNG3-46	LUNG3-47	LUNG3-48	LUNG3-49
geneid.3643	6.5611	4.57961	6.64438	4.5483	4.34716	7.77228	5.4201	4.12924	5.96781	5.97039	4.0357	4.89992	4.70643	5.90045	5.58452	4.97286	4.71956	5.43522	5.49942	4.20844	4.99459	5.69064	3.98658	4.0669	4.73338	4.87049	4.86717	5.2854	6.3344	4.4455	4.04194	4.68142	5.28176	4.47232	5.75257	4.99705	5.95965	6.68721	4.43743	5.3372	5.56881	4.63941	4.54051	7.13454	5.90152	4.55396	6.23451	5.81271	5.2138
geneid.84263	8.05759	7.32874	7.82743	9.30285	7.84285	7.63659	7.70338	7.21367	7.13083	8.40428	6.25432	8.5619	8.39354	8.1703	7.78844	8.31476	8.16713	8.10823	7.10869	7.47502	7.16947	7.40292	7.97329	7.22125	8.22794	7.83017	7.47956	8.09655	7.88125	7.88527	8.27654	8.62559	8.0254	7.82684	7.56387	7.55379	7.67297	7.76986	7.76478	8.06384	7.37533	9.46699	8.07897	6.93522	7.74827	7.95405	8.12174	7.1932	7.28033
geneid.7171	9.57952	7.81778	8.54798	8.24636	10.1356	8.96098	9.453	9.47541	10.0333	9.04778	8.00421	10.683	8.79586	9.01454	9.53433	8.94646	9.28275	10.1223	8.89816	9.75769	9.91937	8.92654	9.91749	9.60073	8.68797	9.83729	10.0703	9.11519	9.40598	8.36475	8.63545	9.99427	8.73506	10.0514	9.1116	9.63636	8.7731	9.65597	9.41965	10.0559	10.1972	8.9578	9.89157	8.47412	9.57362	9.27691	9.5817	8.49869	10.3176
geneid.2934	10.2022	9.62754	9.30009	9.42943	9.61565	9.16996	10.5996	8.77757	10.6024	10.2507	7.47755	9.5677	9.47535	10.8576	10.508	9.82916	9.57068	10.2769	9.49489	9.61735	10.4037	9.3414	9.43866	10.0806	9.51463	9.923	10.8744	9.96057	9.79604	9.5419	10.043	10.2322	10.7752	9.73003	9.66846	10.6518	9.02075	11.4542	9.80262	9.87183	10.3142	10.2363	10.366	9.42354	9.7343	10.2847	10.0304	9.48324	10.3113
geneid.11052	7.77505	8.05054	7.7486	8.70023	7.05884	6.98943	7.07959	7.25267	6.96314	6.91699	5.4256	6.86401	8.17155	7.43986	6.88564	6.42817	6.65085	6.88572	7.42272	6.82912	7.36636	7.5414	7.41379	10.3024	6.35336	6.91981	7.17475	6.74146	6.3656	7.53055	7.25062	5.98884	6.41223	6.89367	7.54444	9.29507	7.37978	7.45787	6.76047	6.22665	7.14181	7.4755	6.66695	7.14076	5.69116	7.2735	7.36241	6.75691	6.29826
geneid.1241	9.63369	7.17174	6.96812	7.60445	9.30227	7.78828	9.4297	6.79316	7.33903	8.31798	8.36401	8.92789	7.4323	8.86201	7.19508	9.13915	7.74198	8.08629	6.37491	7.3065	9.36165	6.90684	7.73385	7.21572	8.45263	7.90004	9.20492	8.15653	7.61085	7.5365	8.78237	7.78524	8.52813	8.61819	8.51652	8.14708	9.17987	9.42635	8.44388	8.70482	7.38439	7.51396	8.27405	7.96027	7.69677	8.51919	9.18273	7.0465	9.36777
geneid.6453	9.21237	9.04851	8.95839	8.7241	9.24309	8.94941	8.53113	8.91485	9.8166	9.35377	9.88054	8.88511	8.65641	8.54806	9.51387	9.44316	9.22265	10.1945	9.01537	8.81136	9.25174	8.2496	10.3047	9.12679	10.3535	9.36217	9.44862	9.43912	10.4354	8.80778	9.82681	9.12994	10.0944	9.62239	8.56387	9.70496	8.46196	9.42645	9.24569	9.63513	10.0687	9.02578	9.02581	9.11766	9.77057	9.69179	9.47685	9.21671	8.7941
geneid.57541	7.98524	6.95238	7.51855	7.45483	7.12228	7.13079	7.89402	7.55696	7.19571	7.53779	8.13478	7.73475	7.2483	8.11163	6.97976	7.38482	7.82724	7.4011	7.24057	7.97248	7.5658	6.96666	7.26435	7.46469	8.10849	7.64757	7.75928	7.19086	7.62026	7.70572	7.17442	7.99197	7.82868	6.98296	8.01935	7.05819	7.7174	7.25723	8.00577	7.46003	7.27646	7.58779	6.88354	7.60763	6.91648	7.37851	7.83111	7.67557	7.99519
geneid.9349	6.72999	5.09387	7.02252	5.85062	5.16512	5.99607	8.47916	6.74201	7.18165	5.87611	4.22489	8.11252	5.68128	6.72816	4.74424	5.53386	6.21873	4.05081	5.70662	7.42389	6.89721	6.04515	7.33514	4.51743	5.24386	5.91666	6.24254	3.75838	5.86228	7.44963	4.4223	5.82753	3.91195	5.85664	5.53393	3.34825	7.04774	6.8582	7.13472	6.83715	6.03735	6.75698	6.71361	6.20226	6.91038	5.57733	5.48683	5.56016	8.89954
geneid.11165	7.56622	6.64167	6.92474	6.00014	6.73878	6.75703	7.47903	6.95857	7.61395	7.7823	6.13385	6.95473	7.22594	6.73022	6.64594	7.05623	6.8754	7.14714	6.79831	7.30763	7.26196	7.49885	8.0132	6.85571	6.82878	6.64437	6.99271	7.15587	7.40137	6.72376	6.74257	6.98943	5.76087	7.30742	7.01914	7.73214	7.07997	8.19145	7.58534	7.37336	7.22903	6.20165	6.94525	7.10961	7.92116	7.0284	8.13761	7.49728	7.33578
geneid.441631	6.79634	7.47832	6.38878	5.43717	5.96281	6.31869	6.42274	9.53507	6.78863	7.09257	5.93614	6.2257	5.85207	6.07901	5.55893	6.92468	5.582	8.07823	9.69619	7.01337	6.99373	9.04823	5.61521	6.21068	6.81124	5.73971	6.63988	7.81563	6.80291	7.43274	6.27962	5.28578	8.63439	6.73037	7.76359	6.59411	5.00852	6.80438	6.10742	6.05441	6.39327	5.52908	5.57873	9.09589	5.91266	6.11028	6.11475	8.41836	5.97136
geneid.55384	6.75311	6.47045	6.54165	5.40684	7.05688	7.36439	5.85884	6.43413	8.43186	7.94031	7.03662	7.17509	5.78769	5.82301	7.11495	7.88099	6.04655	10.1119	7.754	7.06633	6.89723	6.31377	6.53542	8.27258	12.2419	6.89543	7.71392	8.36096	7.71423	6.98402	7.97816	6.58613	11.8046	8.86624	5.85234	7.90427	5.6206	6.75334	7.07057	6.70182	8.48713	6.14979	6.5085	7.26987	5.64538	7.4811	6.35103	7.53585	6.93923
geneid.2101	7.44113	7.70949	7.73764	7.59227	8.10343	7.79459	8.07062	7.9567	7.62339	8.46674	8.54199	8.12377	7.70733	7.54201	8.34385	7.79101	7.88753	7.73278	8.10368	8.18634	7.25423	8.5655	7.5293	7.12775	7.70103	7.41271	7.49965	7.70503	7.62152	7.89748	7.83771	7.85029	7.52224	7.71834	7.47111	7.45669	7.72621	7.66657	8.02797	7.22807	7.31592	7.83812	7.35585	7.7808	7.31927	7.39673	7.28444	8.08271	8.36004
geneid.4247	6.91042	5.48017	6.11528	7.52336	7.3895	7.26223	6.99238	7.91744	7.32823	6.72908	6.04713	6.57297	7.19269	7.48141	6.41703	6.90386	7.85377	6.71866	7.03159	7.10192	7.57159	7.43117	7.7409	7.41519	7.69876	7.33065	7.36453	7.06144	6.98196	8.1244	6.344	7.27594	7.50545	6.96814	7.21271	6.61176	7.16851	6.20293	6.47804	7.39253	7.23931	7.02979	7.19773	7.11041	6.65459	7.24602	7.15725	6.99237	7.64967
geneid.6223	12.8768	12.9855	12.843	12.4607	12.5263	12.7079	12.7862	12.6605	12.5695	12.5861	12.8669	12.9008	12.5253	12.7058	12.2666	12.708	12.7876	12.5744	12.6061	12.7186	12.7326	12.652	12.5454	12.5279	12.5167	12.5044	12.6402	12.6741	12.773	12.6442	12.4681	12.4182	12.2042	12.7224	12.8547	12.637	12.8555	12.9117	12.9545	12.4674	12.5513	12.9855	12.8123	12.747	12.6035	12.6027	12.618	12.571	12.8662
geneid.57492	8.35468	7.14999	7.80758	7.41731	7.72383	7.68038	6.91404	7.27517	7.4574	7.298	7.07683	7.10445	7.29038	8.03913	7.48587	7.32633	6.33946	7.7228	8.07239	6.59986	7.08418	6.73903	6.99846	7.23117	6.91726	7.38663	7.81645	7.70267	7.30516	7.44165	7.60314	6.23911	7.71866	7.56228	6.59263	7.53872	8.03909	7.60981	6.96619	6.69561	7.01442	7.04547	6.91594	7.69929	7.3965	7.33696	7.52229	7.07219	6.83778
geneid.55333	9.05328	8.77304	8.8668	9.35851	9.3108	9.01388	8.74406	9.25381	9.2497	8.15562	8.11996	9.09347	9.51263	9.03001	9.33798	9.20709	8.86271	8.95027	9.21045	8.30231	9.06102	9.13694	8.51	9.54594	9.5658	9.55263	8.83479	9.36676	9.5764	9.18303	9.19845	8.36439	10.0313	9.12487	9.16559	9.17916	9.32429	9.31069	8.74295	10.0092	9.46819	9.56435	8.9689	9.37025	8.4464	9.30358	8.76501	9.32788	8.64266
geneid.3297	7.58205	8.21464	8.15454	7.5164	7.54858	7.35801	8.57822	8.09687	8.24322	8.62097	6.94822	8.22346	6.92647	7.89232	7.74273	7.52966	7.55918	7.65294	8.64984	7.95212	7.23511	8.45193	8.28007	7.19518	7.91331	7.17488	7.8188	7.73945	7.111	8.45929	7.43101	8.7419	7.35295	7.67119	8.743	7.56588	7.23745	7.91871	8.20311	7.92542	7.79576	7.80171	8.05999	7.92026	7.74231	7.38684	8.01938	8.11663	8.77403
geneid.5664	6.55875	6.97516	7.34882	6.5267	6.71871	7.38017	7.3097	6.91931	7.4175	7.15081	5.53305	5.57128	7.50108	6.25324	7.85938	6.84551	7.48914	6.67482	7.74317	7.05368	6.89915	7.49468	7.96576	7.1469	7.94367	7.61923	6.67162	6.85387	7.76048	7.24384	7.04791	6.39337	7.26737	7.03199	6.42952	7.17559	6.57685	6.33477	7.16705	6.79968	7.38213	7.04791	7.58564	7.56414	6.90122	7.45282	6.79174	7.69234	6.67091
geneid.51003	7.37115	7.93759	8.03672	8.40407	8.02693	7.11253	7.18367	8.05384	7.70423	7.5683	6.49028	7.70851	7.58977	7.43743	7.56219	7.50431	7.56316	7.08706	7.22311	7.31475	7.93281	7.54218	7.26638	7.12261	7.40937	7.33585	7.68224	7.21821	7.73638	7.25157	7.62684	8.01951	7.30973	7.33137	7.94011	7.10438	7.40139	7.37179	7.39804	7.87328	7.20717	7.85667	7.92147	7.40314	7.61183	7.12532	7.88663	6.8349	7.51335
geneid.29103	6.87131	8.04815	7.09235	9.01894	8.27949	8.29106	6.62911	9.1327	7.42859	8.56828	7.49456	6.43321	8.24428	8.0209	8.70306	8.07583	8.82627	7.87351	8.64868	7.72833	8.70787	7.81635	7.49395	8.75507	6.97672	8.86438	7.63046	8.76315	8.91028	8.94297	7.34736	7.89361	8.45309	8.5354	7.73425	7.23822	7.9764	7.56517	7.08399	8.18174	9.02256	8.80305	8.44164	8.78211	6.50194	7.68242	7.92041	9.0105	7.59791
geneid.54714	2.40618	1.78809	1.65326	1.34656	1.49863	1.70455	1.62632	2.1312	2.45293	1.71587	2.83314	3.45167	1.49798	1.64825	1.36751	1.52142	1.60779	1.37251	1.54008	2.6428	1.82728	1.62069	1.49949	1.57763	1.64561	1.90576	1.66476	1.74586	1.51985	1.69653	1.55855	1.49388	1.27628	1.7285	5.10081	1.51667	1.62712	1.57002	1.74003	1.44577	1.43796	1.32749	1.64835	1.74608	2.82463	1.42039	1.74223	2.22259	1.86282
geneid.54764	7.96874	7.53549	7.51511	7.39336	8.24418	7.57592	8.40058	8.15161	7.68189	7.95136	8.15574	8.1259	7.87545	8.08589	8.28066	8.01016	7.64328	8.04368	7.53134	8.36341	7.27435	7.67483	7.39228	7.75417	7.19422	7.68292	8.06395	7.70862	8.36581	8.15258	7.01273	7.86874	7.43947	7.75177	8.0984	7.5718	7.77971	8.26483	7.99315	7.78357	7.79038	7.88331	7.95581	7.96608	8.03618	7.36753	8.06566	7.80018	8.26636
geneid.64215	8.11664	8.2259	8.86489	8.0872	9.04604	9.3398	7.70528	9.45915	8.75451	9.27011	7.43044	7.54583	8.18458	8.00463	10.1897	8.84113	8.55013	9.02671	9.12005	8.69825	8.27282	9.75849	8.94611	9.63062	8.07968	8.71431	8.4505	8.99065	8.7045	9.33906	7.81548	8.56393	8.4901	8.96559	9.40677	8.82139	8.19164	8.1367	8.64853	8.44447	8.70942	8.5261	9.0448	8.87752	8.32089	8.78093	9.21714	8.65843	8.39038
geneid.114885	5.54735	4.11114	4.66998	5.04773	5.2172	4.05378	5.22697	4.82444	4.83805	3.50838	4.61023	5.49377	4.22375	5.2127	3.85696	4.24188	4.31171	3.71667	3.1986	4.32779	4.15756	4.44269	4.33791	4.45131	4.57403	4.49592	5.25963	4.04199	4.34358	3.4038	3.5962	5.28804	3.89181	3.9915	4.05774	3.63407	5.33876	5.26886	3.18207	4.8762	4.40456	3.87858	4.40576	3.87737	4.82159	3.89884	4.89189	3.67345	5.07843
geneid.9551	10.3358	9.08463	9.9792	9.09043	9.85966	9.93226	10.5208	9.78703	9.86972	10.5196	10.4473	10.0913	9.12354	10.2578	9.70178	10.3034	10.3306	9.72065	10.3209	10.0271	10.2623	10.6264	10.6073	9.70466	10.725	10.1082	10.2302	9.66528	10.1141	10.6847	9.64813	11.1494	9.29003	9.7592	10.3545	9.61348	10.1656	10.0019	10.8288	10.2991	9.58743	9.45742	10.257	10.0634	9.76949	9.96451	10.1483	9.8364	10.8421
geneid.6903	7.36995	6.57894	6.46027	6.63557	6.59752	6.77926	6.70225	7.18164	7.35834	7.05216	7.07548	6.61407	7.4255	7.38544	6.44511	7.04991	6.95397	6.98475	6.22734	6.3962	6.43532	6.59311	6.80487	6.57976	6.97736	6.59075	6.25572	6.67229	7.46879	6.32897	6.61038	6.50712	6.47704	6.71109	7.33169	6.63623	7.0895	7.00928	6.49341	7.08845	6.53742	7.49245	6.98653	6.39042	7.50804	6.76751	7.36452	7.21923	6.66227
geneid.10857	6.90555	5.78552	6.82904	6.6529	6.09752	5.02242	6.33132	6.70368	6.39274	5.75352	6.27158	6.4923	6.1925	6.62687	6.78945	5.02282	5.62732	5.34165	5.62282	7.67704	6.44053	6.37161	6.13317	5.47827	6.74485	6.03653	6.63692	4.33848	5.89725	6.68591	5.12047	6.12147	6.17463	6.0831	6.72413	4.91066	5.50733	6.98564	5.71302	5.59689	5.84502	6.01476	6.06974	5.4388	6.15471	6.06222	7.07845	5.97097	6.22178
geneid.7273	4.42092	5.09006	4.05558	7.52058	4.36356	5.68422	4.08981	5.6855	4.85175	6.37044	5.01502	3.9035	4.88578	4.92335	6.34581	5.7295	4.95131	5.44081	6.05015	4.21082	5.2687	5.07732	4.21517	4.95321	4.84557	4.76633	4.80576	6.79527	4.6186	4.17347	6.26488	4.28791	5.06808	5.0358	7.69901	5.42796	6.37973	4.26771	4.43267	5.06109	4.00604	5.0541	5.66433	4.36536	4.47228	5.95104	5.02505	4.70419	4.09083
geneid.79577	7.12939	5.63098	7.08265	6.01989	5.89814	5.10167	5.8656	6.46084	6.40667	6.17627	5.65723	6.36062	7.10513	6.43589	6.32947	5.25641	6.3282	5.79417	5.48348	7.17604	5.85904	6.18817	6.63261	6.30329	6.33516	6.3705	6.6821	5.17021	6.28559	6.33576	5.55538	6.71578	5.21423	5.76863	6.27806	5.06565	6.66268	5.64259	6.06947	6.71566	6.11203	5.48421	5.88685	5.68322	6.13519	6.05921	5.90903	5.12109	6.83393
geneid.1678	6.42616	4.89025	6.28273	6.70211	5.54159	5.41905	6.94953	6.31027	6.20968	5.92247	5.65452	6.72871	5.46333	6.66732	4.66933	5.68418	5.44558	4.98099	5.22168	5.60704	6.58766	5.74992	6.45857	4.90707	6.93693	5.66171	6.41788	5.11339	6.48903	6.73359	4.97372	6.68932	4.97012	5.41176	6.33191	4.38379	6.70166	5.95741	5.94604	5.73598	5.44439	5.71952	5.99626	5.28115	6.41875	5.63599	5.66087	5.36496	5.90491
geneid.5970	4.68461	5.07975	4.9135	4.56526	4.93142	4.90519	5.45651	5.23546	5.74774	5.45118	5.12925	5.49995	5.02892	5.31699	5.09558	4.65797	5.37405	4.62544	4.60611	5.22688	4.96769	5.33222	5.05064	5.02673	5.14217	4.72152	4.5118	5.09197	5.16919	4.67864	4.74813	5.46882	4.61207	4.86862	5.79744	5.16955	4.77491	5.263	5.19534	5.00895	5.83412	5.04119	4.78948	4.87356	5.18082	4.80265	4.79312	4.62649	5.29968
geneid.219537	4.29244	5.17939	4.64514	4.69694	4.87287	4.65359	4.45215	5.01069	4.62786	4.48892	5.42902	3.93451	4.53192	5.47609	4.58564	4.87344	4.77805	4.5776	4.81649	4.83179	4.51792	5.3446	5.55057	4.83943	4.74715	4.90608	4.25754	4.69446	4.93379	4.84546	4.87193	4.50158	4.67875	4.75166	4.81971	4.52337	4.94844	4.39845	5.17186	5.02445	4.9999	5.14592	4.84278	5.39254	4.32698	4.67993	4.87785	5.08467	4.33169
geneid.6588	4.40316	5.31902	6.5807	3.26249	2.61245	5.84449	3.7144	3.65164	3.32483	9.23088	3.57352	3.78206	3.85087	2.69176	3.98837	3.38088	4.67663	5.26618	3.01339	2.95947	5.05452	5.51819	5.13438	5.30735	4.77839	7.15295	3.78732	3.98601	3.80542	3.31118	7.07969	3.68698	3.78454	3.0703	5.54803	6.42479	3.06875	3.85088	3.13795	3.28931	5.469	3.95783	3.38455	3.63199	5.85499	5.84977	5.91888	3.50032	4.01705
geneid.22930	7.5937	6.92711	6.71221	7.26958	7.42961	6.79637	7.63086	7.5033	7.3835	7.06095	6.68997	7.67329	7.15891	7.74904	7.66102	7.01993	7.07682	6.81346	6.94821	7.32173	6.58777	7.23235	7.26662	7.17447	7.05099	7.23109	7.61196	7.05615	7.98752	6.78579	6.62985	7.67846	6.87766	7.19634	6.60789	7.02457	7.21141	7.54297	7.12526	6.48335	7.37071	7.08785	7.12031	6.90466	7.00719	7.52103	7.01453	7.08875	7.63606
geneid.9649	6.03219	6.96104	7.02682	7.03882	4.88322	5.48863	6.29892	6.57814	4.82083	5.9233	5.11916	4.67851	6.74193	4.99621	7.73737	5.44115	6.08193	4.83474	5.69019	4.97268	4.88022	5.41596	2.74009	5.95007	6.05479	5.86411	4.89002	5.37864	5.83092	5.76366	6.37673	4.82851	5.70855	5.28489	7.57171	5.15978	6.97825	7.13176	5.48083	4.3025	5.30508	6.97838	6.05095	5.82332	5.60509	5.50681	6.58125	6.15271	4.43506
geneid.57493	5.18271	2.60147	5.07171	4.52272	5.27753	5.61259	5.69759	5.34037	6.41595	5.23334	3.96782	5.15183	3.94018	4.10433	5.33021	5.61017	4.69289	6.19837	5.13519	5.35281	5.38002	4.57083	5.36522	5.50632	4.59521	5.87085	5.97157	5.7614	5.75737	5.12662	4.76183	5.16035	5.25674	6.14844	4.55644	5.92076	5.13818	5.32677	5.90258	4.87652	6.58063	4.41804	5.62397	4.66608	4.34168	5.92375	4.48745	5.23645	6.3068
geneid.2887	7.58511	7.05608	7.8769	6.10361	7.0437	7.19	8.2033	7.25267	8.56669	7.76076	8.33246	8.54436	6.50806	7.65848	8.78958	7.16165	8.14905	8.11234	6.0058	7.90084	7.7719	8.24308	9.05152	5.97801	8.50054	7.07377	8.45006	7.24148	6.51287	8.10667	7.61467	5.5112	8.30414	7.86532	7.50092	7.12378	6.83374	7.05791	9.05832	9.67942	7.88107	5.95194	7.89632	8.11894	7.03883	7.05149	7.45383	8.80497	7.14963
geneid.7879	9.28609	7.84068	8.3695	8.55804	9.01056	7.85663	9.07456	8.10681	8.67732	7.94408	7.29198	9.5677	8.09324	9.40742	8.53511	8.7241	8.41932	7.60805	7.75711	9.08508	8.38174	8.11073	8.49816	8.28548	8.09578	7.90311	9.26917	7.86042	8.38834	7.77521	7.42104	9.04934	7.73444	8.37621	8.67262	7.71514	8.83303	8.83353	8.59817	8.6162	8.7362	8.4097	8.22428	8.34054	8.50519	8.39718	8.30477	8.24712	9.69057
geneid.8766	7.64735	7.249	8.03262	8.55687	8.3784	7.79802	7.59527	7.68675	7.51497	7.2308	5.40425	7.88001	8.09663	7.74403	9.05855	7.94261	7.60634	7.16476	7.42293	7.62676	7.6312	7.52784	7.97462	7.57891	7.10272	7.48762	7.35686	7.23148	7.46793	7.96693	7.06554	7.45981	7.04304	7.52178	7.38136	7.29966	7.75021	8.06053	8.22373	8.07084	8.19769	8.38102	8.17475	8.325	8.02816	7.44916	8.04876	6.90306	7.6404
geneid.55234	5.64291	3.93321	2.93694	4.06268	3.0259	2.49348	6.62731	4.29793	4.60313	4.16665	2.14408	4.47651	3.52731	4.10472	3.59463	4.12242	3.35129	3.63408	2.83597	4.00282	2.8474	3.77901	4.94645	2.91735	3.69707	3.80805	4.06227	3.41567	2.91778	3.72614	2.59965	4.33166	2.41121	3.07809	4.40173	2.34466	4.43048	3.46745	3.93946	3.80087	3.4687	4.23282	4.26192	3.47172	3.39592	3.41872	4.5403	3.14087	3.8193
geneid.5420	9.34784	8.36599	9.79378	9.54129	8.79652	9.2004	6.30963	10.0764	10.0008	9.33174	7.21056	8.32852	9.17032	8.66094	10.0922	9.48567	8.9425	9.37358	9.22625	8.41846	9.12519	9.74872	8.44921	9.46176	9.4284	9.86705	9.44283	9.75062	10.0023	9.36524	9.07851	8.52721	10.0591	9.72673	9.38807	9.65265	9.21323	9.04092	9.38654	10.0305	8.99838	9.80805	9.92098	8.86931	8.71349	9.70518	9.15912	9.68344	8.82771
geneid.2314	7.63293	8.89733	8.19656	8.3551	8.46636	8.18255	8.90342	8.60975	9.5844	8.40165	6.93401	7.87398	8.48204	8.22102	8.58032	8.42738	9.14458	8.4465	8.29347	8.36224	8.80559	8.59116	8.2727	8.47619	8.74603	8.66794	8.59183	8.4983	9.05253	7.92606	8.83234	8.49187	8.80565	8.32638	8.63959	8.87324	8.0015	7.96634	8.46582	9.50099	8.85033	8.98001	8.89941	8.81395	8.12956	8.74895	8.71512	8.00576	8.7721
geneid.57381	6.21345	5.74773	7.11345	6.72085	6.67423	7.68021	4.83946	6.55515	6.72774	8.05411	5.18668	6.086	6.14338	6.58542	7.34164	7.47473	6.46324	8.96673	7.47807	6.30526	6.94875	6.32186	5.5519	6.92247	6.89609	7.36954	6.97928	8.22629	7.48676	7.07435	7.76735	6.10734	7.38588	7.94477	6.04063	8.3833	6.79101	6.49816	5.9741	7.62699	6.70644	6.13096	7.04472	6.35805	6.1806	7.85857	6.12821	7.18287	7.41658
geneid.10211	8.16058	8.877	7.96029	8.1349	7.96132	8.19591	8.31478	8.75571	9.56727	9.2142	6.86679	7.49858	8.61099	8.32516	7.89802	8.37588	8.45788	8.0996	7.97886	8.30886	8.39486	9.06839	8.85398	8.16729	8.49825	8.87931	7.67448	8.1503	8.69844	7.81277	7.98584	8.25015	8.39909	8.54873	8.69174	8.59456	7.58582	8.31353	9.06771	8.69156	8.56571	8.5273	8.17597	8.69674	9.14034	8.35533	8.56353	9.07739	8.33911
geneid.51574	7.15549	7.52152	7.69441	7.29244	7.58978	7.41483	7.35456	7.12822	7.30774	7.46294	8.40825	7.22662	7.21192	7.19343	7.29439	7.61428	7.0543	7.76166	7.58702	6.88476	7.52171	7.36554	7.12221	7.28433	7.15129	7.52842	7.15307	7.86666	7.22204	7.21302	7.77357	7.16206	7.84065	7.25766	7.52355	7.81875	7.71773	6.88694	7.26039	7.74052	7.54095	7.31134	7.40294	7.04431	7.45898	7.80546	7.12459	8.08018	7.45572
geneid.493856	4.74786	4.89434	4.77692	5.50154	5.03708	4.83524	4.39134	4.89852	4.83851	4.82815	3.89015	5.52886	4.97728	4.85026	4.55677	4.92479	4.44558	4.94157	5.15349	3.91966	5.68107	4.84084	4.50159	5.1469	4.84613	4.96961	4.7669	5.06127	4.50552	5.34504	4.64328	4.49593	4.8637	4.33359	4.55699	4.48401	5.02377	4.45491	4.4641	4.79266	5.44163	5.18129	5.05191	5.27195	5.06075	4.84816	4.23548	4.78222	4.57476
geneid.1021	9.85736	5.62318	9.11225	5.59113	7.13849	7.41935	7.47231	7.36586	7.09701	5.96741	8.01407	9.58984	6.4831	9.51613	8.48637	7.54432	6.66419	7.28021	6.4208	8.53026	8.52136	7.07949	8.48767	7.41379	7.76615	7.10795	8.92016	7.33546	7.49669	7.23148	5.894	6.62703	9.51615	7.9785	6.69077	7.09142	8.22969	7.85757	6.99541	7.53149	8.28146	7.08082	6.60838	7.87001	8.97881	7.11647	7.37983	5.54135	9.07145
geneid.7125	3.68265	9.70842	3.80773	4.28859	4.48473	4.32843	4.51791	3.98192	5.01586	5.59041	4.45439	3.95386	4.60371	4.42763	4.32168	4.83442	8.06964	4.51576	5.6098	3.77787	3.72322	5.1219	4.77951	4.67098	4.62631	4.01794	4.5832	4.5577	5.53792	5.13976	5.64202	4.98144	4.43746	4.36603	4.11915	4.30397	3.94936	4.98166	4.45636	5.77649	4.71578	4.55055	5.07568	6.14192	4.59923	4.67287	4.06975	5.45038	3.95295
geneid.23271	6.69168	5.98949	6.65295	5.83932	6.10158	5.89704	7.68855	5.7479	6.52569	5.94056	5.94211	7.22865	6.4727	6.38643	6.58909	6.52197	6.03504	6.1503	6.77226	6.92438	7.24664	5.73662	6.80906	6.07583	7.30654	6.52826	6.8797	5.82197	7.1364	6.06594	6.44483	6.47357	6.25609	6.30083	6.02542	6.07432	5.46413	7.12355	6.43041	6.65881	6.52391	5.80827	5.99764	5.65273	7.12264	6.24916	6.11339	6.09372	7.24462
geneid.9856	3.83866	4.58027	5.43547	5.13901	3.4486	3.35221	5.1783	6.08177	6.97719	5.65558	3.14915	5.6686	3.22835	5.2084	2.95965	4.60285	4.96773	3.26539	3.37828	5.89462	8.18885	2.74456	3.43326	6.43696	4.80637	7.43718	4.07298	3.53866	3.14717	3.26174	3.84919	3.27154	3.8487	2.95431	3.94092	2.30102	3.31783	6.41981	3.93795	4.05844	3.61324	4.57287	2.79366	2.76025	4.02316	3.81645	4.32508	3.49517	5.78873
geneid.23432	7.80017	5.93513	9.43072	5.42692	7.6172	5.4633	7.65814	6.24068	8.00381	6.51879	7.24499	6.66954	5.56306	8.17021	5.70756	6.50626	5.52314	7.11761	6.1538	7.57151	8.1245	5.76926	4.80883	6.854	6.73878	8.18123	8.47777	6.50419	6.53589	5.47849	6.40839	6.78588	6.16115	7.50549	5.82961	7.651	7.52465	7.80308	6.27498	6.48983	7.59208	4.06364	6.08755	7.35421	8.19723	6.05528	8.49318	5.24111	7.60359
geneid.51232	5.56798	4.00327	4.92643	6.06085	4.00192	5.10544	4.8803	5.66082	4.9751	4.56212	4.62988	4.97269	5.88601	5.56736	5.71521	4.95094	4.76799	4.79978	4.92262	5.33876	5.03367	4.68619	5.53799	5.28066	4.52551	5.27243	4.98221	5.50507	5.45734	4.93907	5.08861	4.61001	5.84106	4.49815	4.79136	5.12819	4.72833	5.04797	4.84478	3.33758	5.59621	5.51001	4.22388	4.35417	4.5074	5.25984	5.15466	3.81755	5.70856
geneid.2055	6.5856	7.75599	6.79103	6.91964	6.86652	7.23271	7.06672	6.16455	6.93585	7.00108	6.16745	7.41524	6.97943	7.38396	8.18112	7.50707	6.55672	7.95419	7.55777	6.78661	7.00652	7.8492	6.18846	7.11547	7.10022	7.00971	7.65294	7.49465	7.21943	7.21007	7.70385	6.46204	7.83279	6.70042	6.43337	8.02972	7.23111	7.47551	7.53061	6.71584	7.22497	7.01666	7.04664	8.43846	5.89033	7.80302	6.7876	7.79169	7.51521
geneid.6301	8.62384	7.28117	7.91872	7.9346	7.52695	7.1512	8.24494	6.71749	7.84776	6.50487	5.78291	8.88233	8.13288	8.43906	8.53186	7.27678	7.65175	6.80663	6.33061	8.09261	8.08141	7.56222	9.58516	6.79043	7.8359	7.55614	8.23511	6.43662	8.19796	7.76177	6.65819	7.14702	5.84477	7.92033	8.12626	7.50135	8.19863	8.36282	8.15443	7.76617	8.07506	8.63641	7.27081	9.09588	9.68052	6.24373	7.84396	8.51818	7.9834
geneid.23428	10.1423	9.16927	6.9042	9.22427	9.00689	8.32278	10.1689	9.93021	8.7644	9.06688	8.52623	10.5917	6.85063	9.10382	7.23625	9.7357	7.13723	9.57082	9.05321	9.12907	10.0893	8.2921	6.92039	9.14073	8.90791	8.96999	9.85464	9.24304	8.56493	8.95648	9.10059	7.05094	10.2454	9.3468	7.4809	8.45068	7.39031	10.9688	7.33467	7.15466	8.56073	8.15055	8.72269	8.8264	8.20661	8.41465	9.22715	9.56431	11.0984
geneid.91368	7.07151	6.07953	6.551	6.75345	6.26472	6.64591	7.84891	6.39969	6.60855	6.25676	7.49944	6.70303	6.47456	5.9264	5.80457	6.3066	6.91438	5.71386	6.85196	7.1121	5.87386	7.15645	7.60061	6.42097	6.11091	5.85076	6.95325	6.2119	7.06284	7.2029	5.28342	6.71418	5.9917	6.76762	7.79155	6.40249	7.33496	6.65925	7.21529	6.09602	6.25537	6.43675	6.31435	6.19663	6.30226	5.76921	6.23088	4.12916	6.93355
geneid.65258	6.84429	6.24575	6.30013	6.67459	5.8597	6.43768	5.92115	6.47424	6.52207	5.73131	3.63972	6.09283	6.62165	6.66921	7.27143	6.20975	6.63521	5.3833	5.07289	6.72799	6.20949	6.31148	6.07186	6.95524	6.88645	6.72126	5.90903	5.99502	6.54511	7.17435	5.05537	7.11406	6.09283	6.22929	7.08483	5.89848	5.90632	6.07865	6.7791	6.39212	6.49933	6.60982	6.49804	5.84759	6.31973	6.36861	6.8055	6.08859	6.14974
geneid.10642	2.68932	6.36085	9.30078	2.28955	2.55747	6.01443	4.15419	8.34984	8.02847	3.59613	4.092	7.91186	2.3314	7.30023	2.55722	2.43733	4.51593	3.15838	2.50341	3.18561	2.5661	3.03917	4.03456	5.18632	2.47406	2.44132	3.6481	3.14811	3.29132	3.05793	2.83086	2.62696	2.51691	6.44169	2.70331	2.60253	2.86308	7.33246	2.93964	2.76866	2.57054	2.26762	3.06597	8.20183	4.72037	2.33899	7.12596	5.20288	7.24911
geneid.80232	6.4207	6.12534	5.79911	6.66339	5.49201	5.70664	5.40264	6.51787	5.98048	5.17969	5.2246	6.17579	6.92441	6.24849	6.37927	5.761	6.40058	5.93687	6.15455	5.71238	6.68003	5.33765	6.15878	5.83862	7.22438	6.18487	6.28769	6.17248	7.34169	6.16908	5.48498	6.01924	6.10039	5.36351	5.20471	5.92164	5.66945	5.42902	6.14079	5.78772	6.23324	6.24469	6.24927	5.95173	5.57953	6.45581	5.40889	6.01488	5.92722
geneid.51377	5.93495	4.60265	6.33466	4.92326	4.93562	5.29686	6.71829	5.81902	5.01971	6.6366	5.13266	5.43651	6.04897	5.39186	4.53611	3.75622	4.90597	5.05332	6.0882	6.05967	4.75232	5.53601	7.08371	5.14315	4.87205	5.92009	5.65893	4.86237	5.4108	5.99092	4.63155	4.905	3.65873	5.01179	5.29896	5.20261	5.38336	4.65559	5.60006	5.11763	4.74172	4.49022	4.62711	4.25278	4.68856	5.32602	4.66738	5.53289	6.2128
geneid.5046	5.6167	9.06866	6.47441	6.30003	5.73782	7.0675	7.3583	7.28573	6.30003	8.68089	7.43416	3.00066	5.40609	5.25421	7.02742	5.61831	6.47234	6.10589	5.98664	5.43818	6.34513	8.21545	4.23355	6.59562	3.1074	7.42686	6.27877	5.40776	5.06079	6.84908	6.63183	3.84779	5.92694	6.13629	6.63791	6.05164	5.52902	6.71046	6.10589	4.51745	7.02949	6.42121	7.38247	7.9134	5.93558	7.07674	6.74919	6.34945	6.95639
geneid.51372	9.62171	9.40114	9.86568	8.62353	10.3162	9.6201	9.41475	8.30616	8.64959	8.71732	9.93267	9.41741	8.05142	8.4097	9.20024	8.51541	9.37226	9.24683	9.55002	9.41651	8.57166	9.10637	8.42778	9.07377	8.2825	9.3189	9.2601	9.50583	8.12639	9.66468	9.45263	8.92891	9.77639	9.38679	9.04841	9.08852	9.10785	9.42718	9.35743	9.68625	9.18515	9.53074	9.52433	9.1476	9.03854	9.21583	8.51669	9.80754	8.72978
geneid.113540	4.46743	5.57151	4.94253	4.97739	4.92363	4.74311	4.31711	5.21444	4.84171	4.57683	5.72245	3.94355	5.38267	4.76083	5.12354	4.54261	6.05982	4.84399	5.16089	6.11278	5.17749	4.1616	4.80199	5.32932	5.11517	5.07525	4.17606	4.95428	4.88382	4.52784	5.38498	5.24085	5.9134	4.51637	4.85502	4.64905	4.23087	4.24249	5.00911	5.14364	4.69808	4.06876	4.82125	4.68437	4.55871	5.44525	4.89364	4.40732	4.17536
geneid.6711	5.56991	4.66209	4.50963	3.76882	3.00711	2.78164	3.41189	3.25697	3.30016	2.82982	3.17437	3.67982	2.93132	3.35663	3.47317	4.45904	2.72021	3.61578	3.23847	4.38004	2.80187	2.97915	3.63277	2.90874	2.50718	3.34781	4.23451	3.61781	3.88754	2.94089	3.13889	3.08456	3.48148	3.79859	3.85062	4.46267	3.17501	3.89475	3.62164	3.69736	2.61605	3.19518	3.34399	3.8141	3.45653	3.8741	3.84563	2.58111	3.39372
geneid.55667	8.17992	8.26657	8.26458	9.39008	8.15555	8.42251	8.19471	8.26768	9.02265	8.15714	6.52123	9.03491	8.71155	8.57062	9.64493	9.0775	8.55735	8.26429	7.75066	8.40047	8.65268	8.25586	8.74514	8.53986	8.3918	8.76881	8.56512	8.46801	8.93468	7.95131	8.49834	9.02767	8.66419	8.16286	8.0762	8.65694	8.29037	8.17556	8.80871	8.4418	9.32468	9.47869	9.08827	8.37763	8.79355	8.20937	8.26957	7.87742	8.17002
geneid.1997	7.06557	6.00118	6.23217	7.23838	7.13395	6.70351	6.49222	7.80738	7.73935	6.8938	5.23084	6.83677	8.27054	7.9685	7.85465	7.06387	7.04878	6.72751	6.7713	7.40971	7.17035	6.87652	6.50245	7.70749	6.09373	7.41531	7.56244	6.88297	6.86195	6.74359	6.25197	6.84388	7.02396	7.24517	6.96801	7.28675	7.89155	6.54076	6.91548	6.81168	7.4428	7.37724	7.00388	6.55577	6.33397	7.03897	6.90323	7.00002	6.8196
geneid.51691	6.28493	5.65936	5.65082	6.25581	4.74046	5.30294	5.22374	5.11012	5.36802	5.82982	6.59554	5.82309	5.84189	5.74264	5.34738	5.14247	6.00269	5.68414	5.3987	5.59868	6.11988	4.29755	3.29461	6.48238	5.70089	6.62426	4.58833	6.22705	4.26217	6.37581	6.25197	5.00639	6.29144	5.31953	6.97314	5.95026	6.06425	5.3929	5.12161	5.44228	4.47627	5.86977	5.06243	5.00949	5.09443	5.2914	4.93876	5.96651	4.40994
geneid.9644	6.36277	5.13105	4.93401	5.27537	7.08531	5.63725	6.68829	5.792	6.21018	5.10822	5.18843	6.52788	5.7644	5.80897	5.83482	5.67312	4.99697	5.61978	6.9611	6.18135	5.48679	6.14139	4.59274	6.34043	5.14863	5.85835	6.53517	5.15019	6.2302	5.67305	5.41692	5.19508	5.78233	6.12106	6.15789	5.68522	6.61682	7.02985	5.96791	5.07557	6.22874	6.0568	4.82482	6.68296	6.60062	5.14597	5.48698	5.29497	6.50604
geneid.114991	7.82183	7.49884	7.93006	7.03799	6.89761	6.7779	7.61909	6.72737	7.28999	7.20216	7.42545	7.14916	6.97344	7.67114	6.81199	7.16452	6.2891	7.76698	7.89649	7.13756	7.01543	7.8722	6.85687	6.81391	6.47339	7.25243	6.94483	7.13935	6.96386	7.21187	7.30978	5.74733	7.3114	7.47094	7.47822	7.14493	6.24881	6.92776	6.92482	6.69613	7.07289	7.11552	7.6588	7.80174	6.6319	7.02568	6.32159	8.17203	7.18166
geneid.25798	8.5593	7.97597	8.3646	8.90222	8.22649	8.74235	9.10994	8.64498	9.17098	9.49523	7.35095	8.46558	8.07446	8.83165	8.45501	8.85544	8.72238	9.09835	8.64338	9.05772	8.87549	8.57984	9.5503	9.23838	8.8339	9.07489	8.67778	8.60246	8.83792	8.55477	8.77489	10.0604	8.96164	8.7198	8.70315	9.03563	8.15698	8.12699	9.1712	9.11675	9.0638	8.43489	9.23598	8.34369	8.68359	8.91151	8.56883	8.6065	9.28207
geneid.114882	10.4824	7.5468	10.1335	10.3679	9.33058	9.11946	9.0919	9.7517	9.84756	9.08902	8.95052	9.3809	9.54254	9.44792	9.37379	9.54428	9.23104	9.60789	8.74206	10.0999	9.43522	9.21334	9.18324	9.78152	8.682	10.1433	10.011	9.97321	9.48252	9.75819	9.22637	8.91571	8.97528	9.74264	9.07886	9.95768	9.98152	8.94529	9.45908	9.02726	9.76295	9.2639	8.74027	8.95031	9.05008	9.09212	9.02763	8.90351	9.36543
geneid.5074	7.51582	7.79993	7.5553	7.6189	7.4405	6.7135	8.01025	7.30351	7.52528	6.98316	8.42072	8.49863	7.83083	6.10859	7.48509	6.13115	6.65893	6.66633	6.45298	8.56178	7.51371	5.8267	8.22499	9.83795	6.45803	7.14298	7.70298	6.12585	7.05577	7.10572	6.19839	7.00871	6.11793	6.60033	6.99688	6.36388	6.90266	7.57105	6.85278	6.47404	7.28313	7.09063	6.14595	7.26433	5.97925	6.70291	6.83362	6.35811	7.49869
geneid.6645	7.1784	6.21	6.30074	7.95426	7.61155	6.3316	6.79563	7.55434	7.54101	6.87814	4.92814	7.16847	7.68924	7.24592	6.93243	6.5879	6.34232	7.16064	5.98357	6.86103	7.69314	5.99656	7.48391	7.83996	6.42613	7.40422	7.42989	6.76887	7.20321	6.98348	6.58567	6.15768	6.93817	6.93432	6.27723	6.69359	7.13529	7.23303	6.467	6.78177	7.23268	6.78919	6.77651	6.57767	6.14103	6.60568	6.67085	6.65237	6.87504
geneid.51284	3.92669	3.7917	3.28538	6.08136	4.34592	5.56892	2.38795	5.97179	6.12777	4.68306	2.56108	3.63402	5.2699	5.96839	4.48585	6.30264	4.02121	6.3669	4.64001	5.71406	4.14201	4.55049	3.04224	7.09766	3.79187	4.90507	5.22898	6.1755	6.71333	3.50452	4.33918	5.45309	6.33443	5.10309	2.83958	6.49721	6.72464	4.28735	4.31645	5.54498	5.56101	5.77317	6.79445	3.77652	3.22465	5.90882	4.54117	3.92736	5.9018
geneid.9057	8.58414	9.48824	8.07638	9.95731	8.44325	8.64858	8.4366	9.05792	8.90653	8.88461	7.62318	7.9523	9.34347	8.33346	9.02679	8.69832	9.29155	9.0273	9.14381	8.90958	8.78582	8.42535	9.05089	9.33017	10.0377	9.15429	8.87961	9.34883	9.37263	9.36232	9.54892	8.78487	8.75554	9.06641	9.03014	8.6232	9.65172	8.88305	8.4265	8.75466	8.60878	9.34428	8.56011	8.24064	7.97	9.21539	8.68201	9.61864	8.67793
geneid.23339	7.67098	8.46606	7.83478	8.27003	8.47509	8.35683	8.09486	8.1378	8.30945	8.4712	8.02202	7.85332	8.0515	8.28029	8.41999	8.6976	7.8969	8.63725	8.50894	8.13977	8.30791	7.87573	7.72491	8.24824	8.21816	8.44239	7.93678	8.65539	8.14943	7.60845	8.41964	8.02807	8.51615	8.45854	7.24872	8.58556	8.3446	8.26481	7.97582	8.00337	8.12089	8.52284	8.12207	8.11118	8.29895	8.54481	8.15869	8.71908	8.24824
geneid.167227	5.58814	4.93797	6.71562	6.6393	5.07496	4.06352	4.73283	5.152	4.71983	5.37695	6.14835	4.96045	5.54122	4.62031	4.69612	4.68368	4.72518	5.28124	4.46396	4.94282	4.84521	4.23975	4.17489	5.86688	4.81025	4.63302	5.3802	4.46254	5.14596	4.73459	5.04036	4.9418	4.72661	4.7262	4.47392	4.94391	5.61629	4.24779	5.09408	4.3546	4.50726	5.13542	4.53631	3.86974	5.78368	5.00009	4.35521	3.57708	4.19823
geneid.10603	4.7126	4.60021	5.3316	4.60598	4.98945	5.0716	5.36645	5.02564	5.0864	5.33719	4.99356	4.85516	5.025	4.85161	4.42677	4.92931	5.28392	4.87062	5.37138	5.15007	4.86439	5.0189	5.11898	4.70514	4.60979	4.75326	4.76892	4.86132	5.18434	4.69651	5.27509	5.35127	4.79429	4.89554	5.44831	4.53543	4.64124	4.37266	4.88103	4.78391	5.0483	4.87889	5.00886	4.92383	4.66546	4.85298	4.4682	5.0663	5.13999
geneid.11044	10.296	9.47309	10.2443	9.29902	9.96464	9.0366	10.1542	9.70713	9.23484	9.12193	10.2916	9.16526	9.16357	10.3894	8.97503	8.67235	9.24339	9.09942	9.18428	9.39406	9.93641	9.12273	8.61153	9.04857	9.32304	9.48085	10.2387	9.03807	8.56908	9.6444	8.87944	9.72809	9.0844	9.31385	9.27919	8.86721	9.24157	9.92991	9.50431	10.0269	9.44624	9.32557	9.30719	9.64969	9.65989	9.03213	9.48833	9.43676	9.6219
geneid.118	5.13412	3.90794	4.84546	4.35653	4.82424	4.88264	4.87733	4.84803	5.32312	5.03395	4.51674	4.75468	4.63022	4.8197	5.29909	4.8642	4.60177	4.87913	4.56739	4.8168	4.71509	4.3913	4.3659	4.84312	4.61088	4.98549	4.88962	4.85629	5.05201	4.83994	4.34989	4.71278	4.85885	4.78727	4.93679	5.28151	4.47155	4.7919	5.25918	5.57948	5.0484	4.82348	5.06243	5.16042	4.67032	4.86851	4.54184	4.56147	4.73165
geneid.286	4.39084	5.85026	3.20398	3.80125	4.73175	5.42433	3.94982	3.7314	4.00604	5.01349	5.56215	3.25163	4.36803	4.23264	6.44333	5.9238	4.58051	6.07701	4.95726	4.63161	4.33943	5.06276	7.13705	6.04899	4.1233	4.92894	5.87247	6.46568	6.84174	4.97943	5.15909	3.68429	9.00766	6.03194	9.46922	5.70264	5.73344	4.69439	6.93893	4.35493	5.6376	3.93345	4.8741	6.12228	4.55135	5.14241	4.39258	5.94957	7.5618
geneid.256309	2.56037	2.6593	3.13888	2.4601	2.1214	2.33979	2.27316	3.31537	2.30542	2.6806	1.43073	2.16053	2.28942	2.98291	2.16987	1.86948	3.13017	3.51037	2.41731	1.77915	2.55804	2.63663	1.40483	3.57434	2.84082	4.10018	2.478	2.55389	2.30987	3.85883	2.19861	3.81252	4.75561	2.55555	4.99278	2.44219	2.29768	3.82954	3.29001	3.87171	3.00671	2.04055	3.01018	1.85071	1.66195	2.56022	2.6548	2.36119	2.36168
geneid.27183	5.61634	5.87114	5.75952	6.11626	5.53892	5.42223	6.51468	5.50523	5.74032	6.06003	5.2991	5.90941	5.90782	5.82344	5.79099	5.53887	5.78512	5.76129	6.04525	5.968	5.99615	5.50721	5.85046	5.99392	6.19401	5.83846	5.75713	5.66519	5.86005	5.45625	5.91466	5.61337	6.18434	5.7347	5.99266	5.38241	5.72302	6.35216	5.81497	6.36877	5.91069	5.4522	5.74102	5.93778	5.73854	5.81297	5.67969	5.67432	6.46847
geneid.4715	10.7592	10.2644	10.8225	10.4629	10.0535	9.68298	11.6504	10.9951	10.5584	9.99588	9.83526	11.5276	9.99508	10.4922	9.74605	10.1355	10.3497	9.67515	11.3812	10.4315	10.4533	11.5464	10.2682	9.37176	10.6233	9.59079	10.8975	9.66112	10.2176	11.2629	9.29127	10.7651	9.27794	10.1292	11.2187	9.511	10.7038	10.9864	10.3213	10.6772	10.2725	10.0292	10.2737	11.4216	10.717	9.9396	11.1609	9.94835	11.8321
geneid.5052	11.3299	10.974	11.8295	12.0677	11.7659	11.5247	12.4757	12.5453	11.6278	11.7984	11.0166	12.0206	11.414	12.0136	12.3753	11.3652	12.0322	10.9443	11.3555	12.5868	12.2233	11.2729	11.8629	11.7948	11.3829	12.0277	12.3398	11.0916	11.9054	12.0561	11.2394	11.8478	11.0836	11.4608	11.2353	11.1046	11.857	12.3966	11.5481	11.5806	12.113	11.7806	11.6592	11.1395	11.7213	11.5373	11.8849	11.1188	12.0966
geneid.23168	4.5743	4.59717	4.72342	4.71117	5.05255	4.82391	5.60865	4.86937	5.3776	4.7373	3.80374	5.17778	4.96963	4.89514	4.81824	4.35809	4.54776	4.65741	5.06918	5.43905	4.85592	4.95655	4.99861	5.01865	5.52012	4.89734	5.06533	4.48867	5.02568	4.54243	4.63519	5.71569	4.60769	4.97695	4.50983	5.28536	5.15799	6.01976	5.88738	5.83605	5.16425	4.80866	5.90138	4.86612	5.94874	4.94955	5.55192	4.97801	5.73591
geneid.3759	8.54313	8.32276	9.80339	8.14192	9.29896	8.58516	8.88349	8.79455	7.33301	8.71807	10.2851	9.37366	7.82906	9.32044	7.67567	9.03934	7.3775	9.44994	8.09034	8.37856	9.01934	8.01657	6.85071	8.09828	8.00324	8.31413	7.53051	8.02813	9.14383	8.72959	7.80012	9.22409	7.26308	9.32818	10.5095	8.04924	7.88058	8.62067	7.04734	8.06471	7.34258	8.68569	7.91868	6.81166	10.1737	8.07919	8.15566	9.21146	8.64344
geneid.483	10.0357	6.34466	8.30536	8.57476	10.8774	8.02145	10.883	8.30963	7.56841	8.25971	7.93512	10.7473	7.39793	10.7637	8.62143	9.0406	8.0151	7.65813	7.27884	9.25649	9.78601	7.60015	8.87308	8.13354	8.43739	7.66054	9.6976	7.81914	8.96201	7.85696	7.22939	8.75856	6.53865	9.32671	7.20257	7.37137	9.32101	9.47395	7.43436	7.66096	9.20946	7.23109	8.0055	7.41251	8.80602	8.19443	9.14649	7.2727	10.1086
geneid.5126	4.99265	4.37642	4.40892	4.81017	4.2913	4.22664	4.53495	4.54446	4.19725	4.58351	4.14136	5.41366	4.18647	6.322	3.92927	6.36957	4.77495	5.2437	5.29241	4.09329	3.91104	5.00336	4.42692	4.10532	3.82934	8.97032	4.35125	4.733	4.63864	4.34434	4.03007	4.34066	4.18342	4.74087	7.89095	6.52812	3.67738	7.52469	4.40286	3.87261	4.06556	5.13754	4.36405	7.16949	4.38136	4.90861	8.41955	4.19786	4.43097
geneid.6710	7.65807	8.05984	6.69489	8.48371	7.89043	6.91762	8.32647	8.10449	7.80079	7.33689	7.50196	7.44467	8.16897	7.42077	6.92333	7.57388	8.38057	7.43151	8.1954	6.95124	7.31074	7.84368	6.94687	7.02539	7.87076	6.95509	7.64116	7.06229	7.06337	7.24883	7.15348	10.6147	11.6671	7.48768	11.1126	7.6933	7.00676	7.58994	9.5359	8.67458	7.17001	8.91337	8.07462	8.03182	7.45429	7.52998	7.45756	7.57042	7.41823
geneid.29114	6.56297	4.41942	5.17704	4.16608	4.75188	4.43542	5.34631	4.47927	4.42752	4.26976	4.61347	4.54776	3.97668	4.21062	4.61334	4.87825	5.45944	5.08698	4.78558	4.57441	4.77761	4.7662	8.02593	4.12431	4.27924	4.08651	4.56544	4.6294	3.90346	4.55127	4.25696	4.27666	4.39725	5.16082	4.62494	4.32381	5.04864	4.9489	4.40576	4.35201	4.53879	4.27231	6.91945	4.72195	4.38759	5.03165	4.65409	5.03233	4.80718
geneid.54832	9.88966	10.6024	9.59313	10.736	9.95773	10.2335	9.21491	10.2727	9.83016	9.32569	9.03095	9.30962	11.1216	9.89599	10.5162	10.0647	9.8072	10.086	9.91107	10.252	9.99936	10.2205	9.09141	10.7801	9.54926	10.1677	9.71599	10.4721	9.63253	10.3448	10.2067	9.92945	10.1047	10.1722	9.75245	10.2426	10.4547	9.41487	9.92204	9.8335	10.0135	10.8828	10.1438	10.1611	9.56635	10.2949	9.80863	9.89416	9.41546
geneid.27430	10.3972	9.7687	10.281	11.806	10.8515	10.6569	10.1588	10.9027	10.4695	10.2462	9.94048	10.2077	11.1407	10.5828	11.2788	10.7901	10.3673	9.93952	10.1569	10.7536	10.4619	10.3619	10.7546	11.0016	10.0421	10.4753	10.3257	10.5581	10.4038	10.2321	10.0884	10.2103	10.5646	10.4526	10.5072	10.4329	11.1656	9.92565	10.2842	10.3724	10.8351	10.7467	10.8564	9.56638	10.0745	10.577	10.388	9.3453	10.0709
geneid.51186	8.55898	6.93898	7.05939	6.53705	7.51264	7.05132	7.84166	7.50693	7.89296	7.7885	6.60494	8.35873	7.21417	8.55586	8.38793	7.75204	7.32175	7.36618	7.39415	8.18469	8.32099	7.49468	8.45467	7.50625	8.59354	7.70642	7.70527	7.05232	8.26669	7.78285	6.82608	8.26779	7.83982	7.72546	7.44148	7.41332	6.6883	7.67157	7.46862	7.92911	7.41481	6.88984	7.88345	6.89139	7.67129	7.43919	7.41956	8.00852	7.56781
geneid.6415	10.1009	9.72984	9.57459	10.585	9.72175	9.80724	8.55765	9.62437	9.53217	9.52766	8.06519	9.76898	10.2898	9.04725	10.3753	10.1211	10.0347	9.75775	9.91779	9.71103	9.28361	10.2106	8.69306	9.45175	9.71589	9.64618	8.96665	9.35146	9.66031	9.78754	9.61732	9.60107	10.1416	9.6066	9.2944	9.9522	9.82658	9.18285	9.90767	10.2872	10.5567	10.3195	10.252	10.0211	9.24421	10.0707	9.35009	9.38561	9.93276
geneid.2926	8.33965	7.754	9.47055	8.17321	7.48593	7.39558	8.13277	7.67782	8.08795	7.83404	5.91181	7.72011	7.76404	7.70023	8.07045	7.54191	7.10179	7.12075	7.14228	7.09307	7.32469	7.54207	7.03094	7.76026	7.78068	7.71542	7.88226	7.49739	7.4472	8.16001	7.4673	7.07796	7.52513	7.55145	8.46642	7.96922	8.24504	8.04824	8.11307	7.26418	8.34657	8.51128	7.47631	8.14962	8.18724	7.54653	7.24075	8.11052	6.66964
geneid.10999	7.32643	7.27854	7.46218	6.94835	7.76467	7.68762	8.24112	7.36841	7.56029	8.89006	7.55118	7.8278	6.374	7.17801	8.32819	7.99343	7.38136	7.81562	7.86179	7.3307	6.92261	8.27366	7.72718	7.35242	7.9523	7.26184	8.22523	7.49873	7.69685	7.92934	7.00198	8.49231	7.77623	7.7272	8.20217	7.55942	7.12284	8.61903	8.45062	8.06555	7.58467	7.42221	7.61228	7.46742	7.53261	7.33324	7.88924	7.54948	9.28387
geneid.54491	6.1644	6.21698	6.90558	6.3694	6.70386	6.69209	4.66986	6.84745	6.64456	8.03798	3.72556	5.10618	6.17345	6.96097	6.73297	7.17648	5.77546	7.22294	7.66322	5.69867	5.7314	8.50981	5.31299	6.54564	6.64907	6.51	6.12543	7.07354	7.06141	6.89468	6.4019	6.10347	7.09155	6.62682	7.5329	7.94887	5.89115	6.34006	6.06801	6.58395	6.36665	6.10328	7.24225	7.78929	5.46899	6.82977	6.97333	6.33993	6.02771
geneid.10606	7.26324	4.19731	7.63164	6.43678	6.07895	5.63725	8.13335	6.29418	6.79187	6.7146	5.87247	7.34244	6.63938	6.66732	4.87876	5.31056	6.06689	4.43209	5.37525	6.44628	6.64923	6.67357	6.98765	5.9301	5.28752	5.75071	7.08722	4.85709	6.23287	6.48333	4.42448	6.48856	4.94516	6.37532	6.32904	4.81416	7.32685	7.05429	6.76951	6.90747	5.60639	6.52012	6.04363	5.52592	6.18903	5.37236	6.2326	5.1535	7.46699
geneid.6206	11.7151	10.937	11.9559	11.2952	11.7298	11.8701	11.9265	11.6246	11.5089	11.6245	11.6083	11.4279	11.6705	11.6311	10.7473	12.0017	11.6937	11.4791	11.5169	11.759	11.7124	11.7134	11.6307	11.271	10.5754	11.4766	11.7395	11.7592	11.6809	11.537	11.3631	11.6414	11.4425	11.8416	11.7493	11.7685	11.9005	11.5903	11.8861	11.3983	11.2613	11.8243	11.4559	11.6587	11.7418	11.9135	11.3874	11.4827	11.7348
geneid.10000	6.6564	3.18962	6.15534	6.02644	6.18161	6.01088	8.6005	6.30346	7.03012	6.68831	3.67704	7.52111	5.51005	5.86243	6.72786	6.04197	5.41619	6.64979	6.20337	6.09728	7.47869	5.9929	5.98907	7.21902	5.96997	7.01715	6.92223	6.77989	6.60494	7.71118	6.00172	5.61074	6.59374	7.08742	6.83745	6.74335	6.24589	6.53293	6.18477	6.11913	7.19872	5.66017	6.58652	6.92669	5.44156	6.51021	5.7064	5.24617	6.58255
geneid.10109	9.25548	6.91998	7.92452	8.18501	8.39443	8.59463	8.61021	8.48272	8.89338	8.03295	7.20743	9.13901	8.00927	8.34481	8.73339	8.77995	8.30235	8.22617	7.76469	9.09746	8.64275	8.42187	8.18087	8.61488	7.45348	8.33756	8.55139	8.59918	8.73041	7.91009	7.61559	9.00415	7.90098	8.84215	7.73231	8.55407	8.73749	7.74872	8.6962	8.34026	8.56339	8.39648	8.93578	7.91008	8.22436	8.4494	8.71852	7.56497	8.92606
geneid.221078	5.00546	6.17033	6.28462	5.3611	5.83583	6.0006	5.52579	5.65709	5.69732	6.53721	5.50131	5.57754	6.0103	5.46188	6.25662	5.9183	5.90358	5.11939	5.60212	5.58298	5.31316	5.2994	6.02285	5.37881	5.22678	5.62647	5.15721	5.94548	5.68368	5.93648	6.03365	5.63391	5.3759	5.4872	5.32283	5.25972	6.51085	5.52732	5.693	5.70794	5.0483	5.67098	5.75148	4.90257	5.08441	5.85279	6.60952	5.91123	5.86885
geneid.9967	4.63822	4.7945	5.0913	4.44454	5.13585	5.09977	5.37585	4.71869	4.99937	5.36975	5.38274	5.70868	5.08287	4.95251	5.06603	4.74716	4.86209	4.59792	4.79378	5.96707	4.77723	5.03626	5.41499	4.6066	4.92879	4.7786	5.25122	5.12008	4.97094	4.79706	5.08698	5.10259	4.66094	4.99576	5.30335	4.99318	5.38073	5.74758	5.14929	5.39251	4.9427	5.00708	5.4785	5.29466	5.22679	4.84089	4.78817	4.59479	5.5748
geneid.56833	7.35625	7.53654	6.88473	6.87257	7.85735	7.85182	5.8502	8.64244	8.95485	8.71719	5.57427	6.26031	6.83162	8.01992	6.53827	7.85556	8.60395	8.55249	7.80762	7.75415	7.95206	8.63691	8.53335	8.84471	7.52822	9.30511	8.99369	8.463	8.39862	7.05491	7.53241	7.85947	7.64562	7.26722	6.67002	9.1167	8.59809	6.62265	7.86522	8.00771	8.68299	7.71948	9.36352	6.85854	8.49251	8.7623	8.40959	6.99471	7.78732
geneid.286190	2.18101	3.86076	2.40082	2.76791	2.11455	2.32516	2.52301	2.44079	2.31257	3.12424	3.76179	1.85911	2.63221	2.26372	2.39404	1.64087	2.89087	2.09074	2.57616	2.25029	2.13551	2.55513	1.88484	2.03822	2.85035	2.19432	2.06314	2.53644	2.61971	2.33404	2.18437	2.28048	2.55708	1.98502	3.23907	1.9962	2.65562	1.7534	2.59582	2.23114	2.23836	2.81828	2.17647	2.30124	2.41962	2.47111	2.12506	2.08575	2.11403
geneid.202243	6.09022	7.58518	6.81111	7.90403	5.93215	6.56878	6.02746	6.29611	7.04316	7.3937	4.9622	6.27714	7.08949	6.24908	7.27112	6.72245	6.17638	5.96731	5.96273	6.64383	5.15681	6.53949	6.24482	7.71283	7.1452	7.06889	5.07276	5.72972	6.45093	6.60936	6.46201	6.99416	7.15999	6.06584	6.60601	6.70962	5.79475	5.74156	7.62371	6.55643	6.80586	7.04846	6.97208	5.90895	5.8618	6.29035	5.51603	7.00345	5.89068
geneid.92154	5.31707	8.26596	6.36673	6.35278	6.18089	5.49608	6.39629	5.42701	6.21971	6.56242	6.05474	6.40469	5.63545	5.88843	6.70323	6.73397	5.22351	7.70742	6.54848	6.50737	6.22772	6.21462	7.60627	6.98889	6.53779	6.05238	6.03223	6.35793	6.08838	5.83242	7.52436	7.18162	7.03719	6.63436	5.4329	7.01827	4.9649	6.97404	7.71369	7.01207	6.7344	5.01898	6.79959	7.04003	5.63006	6.62987	5.64748	6.88203	6.53577
geneid.10455	8.19027	6.97449	7.85706	7.90158	6.97062	6.93811	8.17199	8.4946	8.03716	7.03881	5.4761	7.31841	7.55222	7.94121	7.32396	7.26773	7.03102	6.84618	7.39016	6.89078	7.89742	7.3804	10.7253	6.63715	8.74233	7.69196	7.08677	7.2507	8.40575	7.63901	6.74264	7.33473	7.30018	7.10824	7.48949	6.93435	7.19366	8.07375	6.96153	8.15142	7.37909	7.75791	7.63234	6.67547	7.43166	7.65827	8.7984	6.74527	7.64287
geneid.6383	9.43841	6.13576	9.20826	6.25054	6.17368	6.63936	7.58817	6.66137	8.55884	7.71641	5.34327	9.28151	7.7434	6.82052	7.51031	7.13008	7.27977	7.70278	6.33397	7.17006	7.62522	6.58377	8.29489	6.96754	8.01956	7.89956	8.92663	7.54698	8.41914	7.06844	6.34107	6.94972	8.5438	7.85815	7.07631	7.73954	6.85873	9.04656	6.49146	7.91438	7.70005	6.04227	6.62782	6.93686	7.85583	7.37316	6.87196	7.24778	7.60542
geneid.7328	6.26114	5.16998	5.1578	4.6749	5.1068	5.68874	6.70209	6.23354	6.77942	5.89012	7.77655	6.95113	5.18643	6.85176	6.54236	5.2413	5.42827	6.073	5.38314	7.4227	6.38035	5.6866	5.81769	5.80361	6.79188	6.22681	6.72722	5.26841	5.76905	5.60537	5.44563	7.63606	5.59624	4.91925	6.56004	4.80752	5.30006	5.16167	6.92079	6.76972	5.62568	5.4347	6.57293	5.69172	5.79343	5.70339	5.53292	5.61068	7.11405
geneid.821	7.07549	5.89974	7.36203	7.8566	7.51807	6.48133	7.80533	8.07364	6.90008	7.88804	6.09332	7.3463	7.77912	7.1969	7.63323	6.76025	6.71264	6.64898	7.32797	7.19215	6.88342	7.48116	7.77719	7.43989	7.34891	7.03261	7.30681	6.12348	7.41036	7.55347	5.72045	6.94213	7.16714	6.93294	7.69196	6.40366	6.92505	6.99904	6.877	7.48891	7.60749	7.64533	7.6667	6.61755	7.61228	7.32439	7.1051	6.65119	7.25954
geneid.83737	6.51561	4.66307	5.824	5.70486	5.92134	5.40287	6.63887	5.97204	6.67116	5.72851	5.57595	6.96095	5.792	6.17023	5.88993	5.78599	6.36301	5.53989	5.05062	7.20503	5.66087	6.27036	6.60341	5.60761	5.86649	5.79391	6.97063	5.35619	6.7586	5.89729	4.81962	7.51406	4.95801	5.60656	6.24562	5.2694	5.97623	6.2099	7.25417	7.52995	5.88754	5.96059	6.31029	5.78185	6.48482	5.80458	7.16872	4.79269	7.60264
geneid.154810	9.97619	9.0175	10.1582	9.23682	9.41029	9.45165	9.80053	9.01941	10.1263	9.25288	6.33909	10.6094	9.3116	10.2578	9.23835	9.8126	8.73068	9.76566	9.64787	9.1296	9.87014	7.78907	7.85349	9.43919	8.40994	9.15497	9.84573	9.60258	9.92106	8.98265	8.98803	7.77759	8.9299	9.69581	8.49656	9.36591	9.99788	9.67117	8.82396	9.08193	9.31713	8.78013	8.61354	9.80109	9.84228	9.23806	9.61822	8.96728	10.1564
geneid.9784	8.28566	8.08676	7.64511	7.55803	7.48636	7.87704	8.84538	7.83444	8.04381	7.4903	6.98831	7.38274	7.31159	8.48132	7.4734	7.45741	8.26518	8.07762	8.27379	7.70049	7.94575	7.52537	7.5019	7.78344	7.97442	7.72795	7.45007	8.05067	8.11815	7.93955	7.97566	7.95747	7.79877	7.76003	8.11969	7.69836	7.83735	7.80764	7.73488	8.05545	7.30227	7.28636	7.85424	7.07811	7.82169	7.86378	7.81992	7.18864	7.83238
geneid.6760	8.1285	6.96152	7.26347	5.94973	6.62819	6.77305	6.54666	6.9212	6.98222	6.08795	6.6515	7.25171	7.02191	7.69274	6.96242	6.63193	6.44617	5.72358	6.96164	7.71462	6.48613	6.92933	8.34206	7.70014	6.11705	5.9911	6.64205	5.49123	6.95465	7.12672	5.58807	7.63931	6.06918	6.55368	7.82503	5.99893	7.4665	7.75428	6.88553	6.85191	6.11574	6.20104	7.05609	6.01618	7.3067	6.59869	7.03767	6.95086	7.28263
geneid.65979	7.42806	7.73416	7.79888	7.31029	7.53808	7.54583	7.58267	6.95118	7.54386	7.4289	7.04635	7.1051	7.24726	7.13985	7.89889	7.5509	7.63301	7.72834	7.31101	7.91481	7.51169	7.67989	7.59375	7.41102	8.07804	7.51084	7.12785	7.76992	8.15575	7.65982	8.43413	7.82859	7.9065	7.4598	7.51688	7.78547	6.88843	7.6983	7.70412	8.23821	7.67724	7.67989	7.52297	8.72665	8.76433	7.84046	7.79543	7.85419	7.1801
geneid.151195	5.042	3.1506	3.6682	5.04101	4.2247	3.60626	3.66641	4.50305	5.81254	4.25801	3.93983	4.95339	4.81121	3.25453	3.73235	3.7046	3.14715	3.41748	3.52302	5.72696	4.20429	4.17564	4.38118	4.18144	4.01911	4.30131	4.39212	3.25337	5.39448	3.80935	3.27592	5.53793	2.99054	4.2463	4.03456	3.68209	4.41782	4.21946	5.03999	5.06075	4.0829	4.7238	4.01453	3.2676	3.86458	4.21737	4.93918	4.5759	4.95081
geneid.10371	4.95259	4.99584	5.08426	2.97386	4.2408	4.29906	3.38641	7.5664	6.92197	5.43803	3.19288	2.44634	4.88944	3.29679	5.5945	3.94548	5.22446	4.69508	4.94302	6.52831	5.81674	3.30068	2.92741	7.6074	6.83821	5.68037	3.98956	4.81466	6.70955	3.83089	3.53569	7.81672	3.5447	5.57754	8.41348	6.00709	4.46422	2.8471	8.20767	8.09785	6.32406	2.90062	5.9058	5.46573	4.93218	5.5893	3.99205	2.66241	3.17321
geneid.4649	6.64703	8.39571	6.55271	7.62654	7.23998	7.08651	6.7577	6.82051	7.49049	7.50529	6.35821	6.83647	7.56135	6.86028	7.39395	7.37123	6.90457	7.58004	7.59531	7.17906	7.20776	8.04215	7.37697	7.22589	7.2757	7.23873	6.85068	7.50215	7.23582	6.71336	6.75992	7.71495	7.89758	7.28708	7.20045	7.25736	6.83301	7.17048	7.75398	7.09412	7.26729	8.11515	7.57254	6.89331	7.07323	7.27693	7.12826	7.09487	7.10646
geneid.51700	9.39492	7.54618	8.52755	5.67264	9.13382	7.14804	10.1694	8.36133	7.79116	7.31897	8.10768	10.4325	6.76817	8.61939	8.75491	8.52877	7.47091	8.45547	6.82029	7.3525	8.82574	7.8569	4.7423	7.19874	7.91404	7.0441	9.14754	8.2105	8.27892	6.46051	8.16744	6.66545	7.03111	8.38498	7.04132	7.7921	8.55542	10.561	7.87758	6.51128	7.92253	7.75974	6.45757	7.36574	10.1072	7.2093	9.9548	6.75691	8.16475
geneid.84905	5.54405	7.49475	6.08663	6.20522	7.10086	6.22273	5.83439	6.53044	6.75554	6.19426	5.40425	5.51078	5.90664	5.43554	6.00435	6.23834	6.85544	6.11455	6.39024	5.61163	5.60107	6.14976	6.83969	7.01838	7.52638	6.16509	5.07574	6.0566	6.87302	6.02536	6.7725	7.72349	6.56186	6.1583	5.8149	6.52449	6.06945	5.99353	7.78518	7.12011	6.26613	6.56028	6.79927	5.76109	6.04874	6.84827	6.45183	6.54929	5.96058
geneid.100506802	5.21665	5.74802	5.08821	5.38107	5.24235	6.5943	5.70125	5.34219	5.52603	5.56457	5.65518	4.87921	5.88355	5.75694	5.83605	5.86593	6.06823	5.73806	5.94592	5.55185	5.30774	5.63295	5.68007	5.38712	5.49792	5.48176	5.30286	6.02022	5.79436	5.52913	5.80181	5.86676	6.09567	5.32759	6.07052	5.72802	5.63943	5.26052	5.35203	5.60475	5.43019	5.5967	5.77911	5.64754	4.80646	5.67519	5.32906	5.72265	5.45408
geneid.3684	6.4738	6.87393	6.83227	8.84802	6.5379	7.63024	4.92911	7.75779	8.12314	6.94774	4.1952	5.01183	7.33554	6.8147	6.31222	7.12385	7.59101	7.61416	6.44673	7.14432	6.92085	7.54135	7.46093	8.13906	6.7034	8.83896	9.12061	7.84356	7.84058	6.173	8.72376	9.13001	7.86491	8.2202	6.85166	9.09652	7.62293	6.56729	7.33312	7.44191	8.33787	7.75371	8.10886	6.29363	8.35114	7.96561	7.70268	6.45145	7.37686
geneid.1355	6.53731	7.15842	7.05909	6.69619	7.60246	6.62724	7.59136	7.11938	6.9684	7.06095	6.16479	6.77399	6.82081	6.98112	7.03226	6.90632	6.96385	6.55239	7.03564	7.82067	7.10262	7.55072	7.89874	6.77913	6.9064	6.61783	7.28361	6.72378	7.18074	7.6204	6.05459	7.24393	6.49371	6.73836	7.16132	6.25975	6.81531	6.74791	7.25195	7.13745	6.46881	6.82822	7.07905	7.08875	6.54365	6.87766	6.77795	7.06073	7.77998
geneid.85004	4.77753	5.00183	6.47999	7.93147	4.5712	5.83044	2.15179	6.42331	3.53279	6.16169	2.8354	5.36042	7.35987	7.29592	6.40216	5.94839	5.06751	6.77439	4.79648	6.9203	5.31743	4.54115	2.24623	6.83183	5.79969	5.29258	5.95037	6.71432	5.22867	6.20057	6.30598	3.72373	7.43166	5.73362	7.0496	6.50687	5.50067	5.41125	3.87938	4.46839	4.86932	6.51879	5.41176	4.60195	4.52097	6.33082	6.0197	5.7841	5.7614
geneid.84054	4.94936	5.46895	4.5748	5.42361	4.85115	4.88731	5.22164	4.41196	4.63021	4.53411	5.74688	5.311	4.79676	4.88509	4.74107	4.93212	4.93333	5.01572	5.12915	4.60528	4.73969	4.61177	4.99121	5.05589	4.91042	4.8608	4.19399	5.02597	4.48742	4.53665	4.66994	4.68137	5.35913	4.70639	5.18384	5.1119	5.03928	4.77992	4.89269	4.73485	4.79856	4.91708	4.76963	4.52157	4.95517	4.79907	4.75198	4.8474	4.62675
geneid.23451	8.50004	7.56074	8.25876	7.88041	8.22685	8.04114	8.14152	8.17757	7.92048	8.23876	6.70897	8.54299	8.00703	8.7282	8.3767	8.03065	7.75366	7.98355	7.95837	8.00246	7.92206	7.82904	7.87	7.74748	7.33537	7.965	7.63604	7.65365	8.29869	7.74671	7.38663	8.05719	7.4053	7.99982	7.74907	7.93243	8.18818	8.22083	7.9746	8.92785	7.82979	7.93337	8.3255	8.37208	7.94335	7.99181	8.40016	8.42368	8.15993
geneid.4320	10.3493	8.84676	8.53097	7.52624	6.24243	7.06336	8.4602	7.21273	12.2254	8.2813	8.14676	11.7285	8.31227	7.46274	11.4413	9.56	6.68292	8.7151	7.99213	10.4101	9.09507	6.33564	10.1298	10.717	8.96778	10.2843	11.0029	8.52501	8.9645	7.87005	7.16518	7.39265	10.6584	8.24149	7.19569	10.4394	6.28026	9.52827	8.43945	8.46502	7.79666	5.88261	7.67262	9.99013	8.36891	6.58436	8.52456	9.86533	7.61452
geneid.84944	2.49355	3.36787	4.87433	3.281	3.20974	3.71679	2.92003	3.02683	3.52301	2.39119	3.63632	2.69157	3.69292	2.88653	4.22874	3.29948	2.81943	2.97217	2.97413	2.89158	2.74242	3.05495	3.02002	3.88585	3.77656	3.46755	8.46617	2.87451	5.50115	3.04787	3.61023	3.00294	4.53571	4.35019	3.13689	3.33637	3.06536	2.8214	3.29864	3.17048	3.63013	3.04675	2.75268	4.2473	2.57678	3.15387	3.14143	3.59017	3.25353
geneid.22839	7.36499	6.70999	7.65038	6.18874	7.43457	6.61186	7.20802	6.55679	7.9258	7.0699	6.96056	7.45504	6.53574	6.75001	6.78821	6.96616	7.15748	7.36875	7.41704	7.3311	7.12597	7.75143	8.12294	6.56501	7.40162	7.25631	7.35565	7.17876	7.05755	6.65903	7.03397	7.56023	7.2661	7.44488	6.68226	7.68959	6.47321	7.94662	7.85897	7.52342	6.9716	6.70671	7.8384	7.78859	6.98815	7.2706	7.03677	6.86673	7.57041
geneid.57226	3.00099	2.71257	3.61234	4.45981	2.33145	2.40499	3.30035	3.43499	3.3405	2.18761	2.5421	3.20242	3.28003	4.03973	2.8301	2.67683	2.1262	2.13553	2.36194	2.82938	3.22265	2.57065	2.70817	3.23356	2.86643	3.5641	2.82807	2.6249	3.7612	3.32859	2.85955	2.67032	2.88017	2.76665	2.94214	2.3216	3.71638	3.94808	3.31846	3.4012	2.6243	2.79781	3.70344	2.72104	4.55922	3.2245	3.72652	2.64329	2.78332
geneid.25917	7.45284	6.38755	7.32236	7.97874	7.80193	6.90259	8.08093	7.44626	7.16872	5.80666	7.33358	7.25843	7.64195	7.50093	7.44588	7.2296	7.71534	6.54599	6.87055	7.55474	7.22583	7.32096	7.63238	7.29789	7.74218	7.17762	7.13294	6.25491	7.87017	7.0736	6.48306	7.77247	6.98632	6.7144	7.49895	6.62905	7.16351	7.18172	8.28139	8.29797	7.98134	7.12412	7.49172	7.25382	7.42884	7.03022	7.40725	7.04834	8.01133
geneid.9337	7.81132	7.74537	7.65861	9.37934	7.94118	7.66165	7.30823	8.02424	7.70451	7.48862	6.26335	7.76652	8.74435	7.55844	8.36325	7.77162	7.6964	7.28384	7.61189	7.24687	7.76652	7.76836	7.74373	8.86757	7.74476	7.8628	7.80194	7.55176	7.55188	7.37379	7.31154	7.78056	7.54794	7.47432	8.33311	7.62223	8.27441	7.27044	8.06663	8.01586	8.43499	8.01539	8.40171	6.8514	7.16573	8.00793	7.00284	7.0837	7.08544
geneid.100506518	6.83862	6.77156	6.6096	6.83209	7.28135	6.74858	8.09166	6.85704	7.12495	7.59745	7.76987	7.56082	7.16679	7.50569	7.12843	7.68344	7.02958	7.7407	6.94141	6.73916	6.77737	7.10271	7.32628	7.02365	7.52004	7.82257	6.74661	7.76839	6.93168	7.7918	8.04281	7.40132	8.03708	7.30916	7.29651	7.25728	6.8646	7.65364	7.0794	7.50496	7.39351	7.38432	7.10263	7.12587	7.16833	7.37334	7.62033	6.96464	7.23959
geneid.6770	5.00749	3.65253	4.02888	2.90852	3.1481	2.83215	3.56635	3.81596	3.59312	2.8763	3.59869	5.07147	3.16541	4.27903	2.89667	4.7948	3.61279	3.40972	3.13358	3.3138	4.20163	3.42344	3.20498	3.32403	3.5619	2.95663	4.28784	4.34943	3.64192	3.33856	3.72684	3.67324	3.52133	3.83795	3.32714	2.71635	4.60241	3.40836	3.52133	3.21757	3.57797	3.79061	2.94073	3.41249	4.85312	4.35983	6.22603	3.03708	4.77396
geneid.1911	7.30142	7.30746	7.26918	6.78286	6.93219	6.93821	6.62417	6.75799	6.76996	6.18733	6.09774	7.15057	6.91595	6.47595	7.47384	7.27221	6.22302	7.10237	6.97773	6.68336	6.60946	6.45358	6.72373	7.00771	6.62018	6.86991	6.22169	7.25494	6.97598	6.98442	7.44242	5.81422	8.22571	7.4803	7.32742	7.30878	6.99241	6.76577	6.35881	6.91053	7.48993	6.41741	6.53558	6.90012	6.63294	6.76721	6.3982	5.35393	6.06107
geneid.5530	9.34976	8.34098	9.53744	9.55218	9.6874	9.39303	8.89236	9.13765	9.20526	8.42043	7.17308	9.52875	9.71992	8.78661	9.66334	9.46268	9.21378	9.39618	8.55939	9.16683	9.53268	8.41545	9.33138	9.42421	9.33071	9.53522	9.72418	9.22779	9.48702	8.52702	9.03658	9.13639	9.63763	9.25753	9.00936	9.46312	8.77618	8.14806	9.70765	9.73317	9.68412	9.77866	9.02925	8.3018	8.44681	9.04093	8.52501	8.66823	9.20645
geneid.139065	7.97212	6.62255	4.53561	4.62526	5.24471	4.90687	4.77141	4.42004	3.87036	7.14202	6.94999	4.53185	5.53772	5.11726	4.11574	4.7948	5.18496	6.53247	6.10612	4.75153	4.94474	5.43781	5.09862	5.80273	5.43538	6.15625	4.65367	5.85601	5.43146	5.63445	6.0831	4.77047	5.22135	5.56542	4.99804	5.26082	7.01724	6.29215	4.84506	4.88516	4.80783	4.92215	5.32874	4.81162	7.42213	4.77981	6.13535	5.64413	5.36198
geneid.10325	6.47036	4.64178	5.6632	5.62165	4.99621	5.13571	6.15864	5.06803	4.99078	5.08872	5.39517	6.34649	5.39382	6.10799	5.1514	5.16935	5.36042	5.16682	4.99736	5.36042	6.03751	4.75307	5.27225	4.9574	5.14016	4.96579	5.42093	4.81126	6.23392	5.27762	4.91529	5.27298	5.51087	5.31083	5.16225	4.97788	5.70821	5.81635	4.89104	6.11584	5.42214	5.06576	5.19014	5.26254	5.7411	4.45349	5.33447	4.77959	5.4365
geneid.55	6.01837	5.99931	3.13631	6.11959	6.28168	5.78206	5.59182	4.9727	5.79346	5.48896	3.59898	6.16411	5.78537	8.96894	5.45258	6.01883	6.16964	5.76215	5.73574	4.03672	5.23144	6.3137	3.34385	4.59175	5.82461	4.56522	7.00315	4.93543	6.33452	4.86887	4.66875	6.72417	5.92925	5.54056	5.45027	5.31341	5.74864	6.61266	8.1517	6.28734	5.3541	5.68125	4.70919	3.70115	5.23012	5.39175	7.10203	7.2285	6.97655
geneid.286336	5.79327	5.66912	5.52511	5.61338	6.01591	6.22666	5.47462	6.545	6.7781	5.3916	5.64645	5.23833	5.93673	6.09908	5.83755	6.18209	5.97913	7.08053	6.17922	5.94025	5.92417	6.4088	5.37459	6.57692	5.97613	6.13842	6.0755	7.20867	6.32586	5.77042	6.24436	6.00526	6.69147	6.48379	5.41071	6.45825	6.83268	5.52408	5.73981	6.01622	5.89345	6.08227	6.52044	5.98677	5.40971	6.49271	6.2712	6.02505	5.73483
geneid.285343	6.82529	7.46035	8.17344	9.46185	8.34793	9.36856	8.23202	9.02561	8.64761	8.53845	6.82881	7.55487	9.49184	7.95808	9.28587	7.82907	9.52348	7.0356	7.99127	7.78531	7.8565	8.54461	8.09695	8.34809	8.24902	8.86583	7.89081	7.59427	8.27539	9.00621	7.56925	9.24329	7.06359	7.01448	10.0483	8.39523	7.83745	7.75398	9.40119	8.52717	9.38326	9.01118	8.61583	7.87996	7.78453	8.32733	8.32795	8.43177	8.52942
geneid.412	5.48697	7.30148	5.30507	7.82872	6.37055	7.05106	4.29212	6.74423	6.1246	5.42746	3.80223	5.43178	7.73783	6.63538	7.03564	7.7705	6.85873	7.29014	10.0571	5.4156	6.87361	6.79159	4.91933	8.90938	8.28768	8.09612	7.26892	8.0348	7.42588	7.39901	8.5507	8.1667	7.65448	7.17573	5.57101	7.13563	5.93414	5.3898	7.5183	6.94551	7.8298	8.02997	7.07311	8.0647	6.09796	7.47923	6.96746	7.5626	6.80735
geneid.51720	8.56685	8.90187	8.08924	8.99418	8.77964	8.87196	9.39662	8.79649	8.50861	9.41151	8.2559	7.99336	8.8803	8.72601	9.18115	8.53988	8.3333	8.9821	9.29103	8.09857	8.83946	8.56599	9.64451	8.95695	9.12179	8.99396	8.79856	8.87191	8.62715	8.5949	8.78232	8.45798	9.27018	8.67377	8.94984	8.78853	8.82481	7.45685	8.56479	9.14156	8.66145	8.82	9.06268	8.36664	7.2301	8.8968	8.64954	8.40083	8.72677
geneid.6016	7.09251	5.56874	5.88628	6.97434	5.06066	3.92857	7.73236	6.71165	6.26936	6.4102	3.63386	8.66667	7.22465	7.57161	7.62872	4.77025	5.97879	5.82663	3.30373	6.80655	8.26624	5.88858	4.99057	6.99257	7.08904	7.61545	6.10079	5.50309	6.0645	5.93062	5.51331	7.30682	5.58386	5.79229	8.55205	6.41331	6.23171	6.72147	6.45898	5.87438	5.83688	6.20719	6.39058	6.10526	6.95254	5.3019	6.7367	6.24083	7.10052
geneid.25814	10.3138	8.65985	9.81312	9.93375	9.858	8.78105	10.0482	9.76573	9.00301	8.52419	8.65055	10.3356	9.82939	9.5825	8.85467	9.48142	9.39613	8.78452	9.40563	10.383	10.001	9.0294	9.77748	9.57975	9.06768	9.56466	9.42547	9.1226	9.97621	10.0656	8.99851	9.4738	9.00279	9.49439	9.37884	9.08088	10.2047	10.0771	9.66468	9.31707	9.24669	9.86738	8.99097	9.71099	10.2133	9.5095	9.87057	8.49355	9.78417
geneid.51742	7.44445	8.01356	8.22522	7.11345	6.843	7.6456	7.27804	7.19752	7.06181	7.50219	8.9628	6.7679	7.96543	7.27559	7.61947	7.59766	7.62468	8.02341	8.11844	7.67825	7.79838	7.5483	7.71184	7.20457	8.00374	8.07036	7.18041	7.92598	7.41384	7.50248	8.16582	7.08554	8.00358	7.33477	6.88703	8.01134	7.9062	6.93734	7.50979	7.48191	6.98266	7.58594	7.39857	7.44862	8.27803	7.88962	6.87509	8.09167	6.82982
geneid.8543	6.37237	4.28475	5.78817	5.45727	5.97346	5.87963	4.20699	5.31705	5.20956	4.36753	4.07126	6.32863	5.21787	6.3585	4.96454	5.58105	4.92153	6.01191	5.42048	4.3089	6.02263	4.59198	3.40328	5.58578	5.75495	5.30774	6.24227	5.5578	5.65728	6.0694	6.21296	3.50476	5.60336	5.79544	4.58172	5.73289	6.21727	5.67386	4.52285	4.6338	4.90345	5.67288	4.76673	5.9784	5.61003	6.09271	7.56957	5.74366	4.60229
geneid.63977	7.76771	8.66576	7.81053	7.15187	8.98812	8.52262	7.6838	8.17526	7.71244	7.92356	8.29776	7.88364	7.64635	7.68845	7.13816	7.71748	8.10786	7.95069	8.33152	7.57912	7.64316	8.28241	8.05505	8.18583	8.66287	7.87209	7.63072	9.00824	7.53137	8.05475	8.50694	7.9977	8.21655	8.02915	7.79161	7.85152	8.13926	8.07684	7.99505	7.89862	7.641	8.12546	7.87456	7.94509	7.56785	7.93039	8.38205	8.02735	7.92145
geneid.1522	8.8755	8.01917	8.2727	9.23303	8.96515	9.39228	8.46571	10.1096	9.66001	8.59892	6.74857	8.26466	8.61844	9.41555	8.69999	9.76947	9.78696	9.51083	9.42633	9.38391	9.14035	9.44497	9.29731	9.51026	9.23274	9.71828	9.77063	9.36487	9.8483	9.34075	9.46309	10.2078	9.31274	9.30681	8.68123	9.77802	9.50067	8.5487	9.30048	9.54384	9.90707	9.53243	10.4734	9.63043	9.35252	9.86815	9.86525	9.11702	9.302
geneid.23022	7.97525	5.00411	7.17935	6.45527	7.87459	6.35844	8.03566	7.41051	8.18315	6.03526	4.64001	9.07526	6.72265	6.75291	8.52244	6.92294	6.61735	7.19645	6.09109	8.05617	8.24136	6.28122	7.31274	8.32303	6.83333	8.05326	8.44515	6.66693	6.96167	7.07017	6.14597	7.5613	7.4526	7.40165	6.71543	7.50789	7.10092	7.59754	7.38258	7.04622	8.49796	6.67911	7.02313	7.09661	9.23045	6.89477	7.3163	5.7247	7.58311
geneid.56521	5.93577	7.74281	6.02844	7.04203	5.30902	6.00173	4.77193	9.20587	8.00992	8.35999	2.94492	5.2927	8.04263	4.73926	6.31981	5.47297	5.83407	6.11591	10.2068	6.93741	5.38447	9.40987	6.97276	5.75768	7.573	4.95855	5.8588	5.62484	5.0906	11.6141	4.68525	4.62112	5.39359	5.72844	8.59021	5.36996	4.20992	4.20595	8.48372	5.43131	5.53005	3.64791	7.94622	10.624	4.3149	6.09752	4.44654	10.7039	5.29783
geneid.56886	8.72261	7.92322	8.11559	7.66011	8.73093	8.62914	8.99363	8.73117	7.90819	9.59497	9.34266	8.81852	7.37081	8.2915	8.21207	7.86174	8.62994	8.47255	8.71893	8.84805	8.24555	9.00172	8.74831	8.65305	8.45727	8.61435	8.23486	8.36941	8.18894	7.79222	8.37534	8.74793	8.77722	8.36932	8.27844	8.1133	7.61462	8.6746	8.19773	9.58967	7.67313	7.45133	8.45044	8.57505	7.54081	8.32684	8.05591	9.42723	8.50326
geneid.51193	9.50877	8.83661	8.83494	8.09173	8.6892	7.97326	9.59937	8.62495	8.43908	7.82236	8.62314	9.38758	7.78756	8.93999	7.65939	7.8191	7.59956	8.0456	7.54309	9.40339	9.14754	7.71303	8.35384	7.71346	8.01277	8.66543	9.1661	8.04031	8.05899	8.84227	7.12426	8.17828	7.66903	8.67979	8.3169	7.99231	9.06293	8.43663	8.33373	8.02862	8.58239	7.92203	7.52125	8.09018	9.63496	7.70498	9.02359	7.64271	9.11696
geneid.28969	11.3915	10.5896	11.3353	10.52	10.3958	10.7327	11.5099	10.949	10.8904	10.1062	11.0431	11.0242	10.9584	11.4045	11.008	11.0327	11.4281	9.91299	10.8248	10.5799	10.9702	10.9338	11.0998	10.7905	11.3158	10.4786	11.0082	10.1138	11.1115	10.7823	10.8126	11.5417	10.4642	10.4472	10.7078	10.0155	10.9415	10.8863	11.7583	11.0513	9.55286	11.0358	10.4849	10.2184	10.9012	10.6185	10.8166	10.8665	11.5709
geneid.23164	7.33791	8.79612	8.00282	7.76076	7.81311	7.8453	7.71544	8.07437	8.5602	8.73281	5.74083	8.07663	7.48053	7.35744	9.19918	7.43551	7.72143	8.46641	8.20897	7.69284	7.61379	7.69448	7.9134	7.78441	8.62025	8.20019	8.29054	7.89828	8.24136	7.63473	8.47726	9.18075	8.64108	7.89466	8.92354	8.2823	7.19149	7.64746	7.90506	9.76106	8.5007	8.20796	8.25305	8.11766	7.17556	8.02496	7.8938	7.83423	7.85004
geneid.4154	7.16273	6.23855	5.99742	5.32339	6.52653	5.48026	7.02533	5.45958	6.13251	5.33875	5.62343	7.40573	6.79759	6.53838	5.49754	6.03524	5.59473	6.51227	5.43497	5.7936	5.80033	5.10111	5.50969	4.79923	6.08443	6.03447	5.28026	6.0209	6.38744	5.55978	5.23427	5.75786	6.01243	6.12665	8.55361	6.06568	5.00073	5.29783	4.968	4.93001	6.60884	5.44314	5.17834	4.88953	7.64475	6.7045	7.10072	5.19997	5.92083
geneid.9923	7.52978	8.47239	8.46667	7.68001	8.51523	8.48701	7.76699	8.3313	8.32986	8.06179	8.60483	7.67409	7.92265	7.8792	8.08412	8.39776	8.31975	8.90932	8.56744	7.86202	7.79543	8.52185	7.55938	8.34524	8.07649	8.3185	7.89888	8.90831	8.44766	8.42738	8.69796	7.58523	8.74204	8.28429	8.19309	8.67164	8.48409	7.87182	7.8798	7.43717	8.31327	8.35638	8.05167	8.81978	7.7464	8.4386	7.88124	8.90442	8.15893
geneid.84951	8.62333	7.26252	6.06483	7.27513	9.35934	5.42731	7.73808	7.97563	8.71224	6.54105	8.03103	9.14706	3.36605	9.15203	6.61809	8.21118	4.05764	8.02329	4.80246	9.51202	9.23117	5.30548	8.21437	4.81641	4.31196	7.12871	9.2146	6.19259	3.93845	3.57863	5.18	4.00652	7.10581	8.03184	3.21413	4.69344	5.1159	8.57633	5.10226	5.63156	9.28316	4.5637	4.12445	6.2156	8.69561	4.55405	7.33931	4.73772	8.77388
geneid.26164	4.64061	6.01325	4.88648	4.69973	4.95087	5.07884	5.02335	4.01015	5.35769	5.34287	6.09264	4.95743	3.44284	4.633	4.74107	5.06546	5.45361	4.90313	4.80925	4.60745	5.02924	4.81661	5.37585	4.65539	5.51461	4.76587	4.77485	4.87308	5.18313	5.82093	5.32388	4.28179	5.03572	4.71075	4.51336	5.18738	4.34193	5.6776	4.85663	5.28922	5.86996	4.73111	5.02832	6.03066	6.11168	5.71449	5.04594	6.14452	5.59681
geneid.6652	7.69691	8.7364	8.83524	7.55541	9.60896	8.16402	9.5751	8.93505	8.22125	7.91078	7.16725	8.84927	8.21934	8.99177	9.07303	9.45197	7.74237	7.66804	8.7929	9.05335	8.8956	8.15408	8.00077	9.05405	7.79212	9.47978	8.27569	7.56759	8.26555	9.52587	8.17044	8.35682	8.51607	8.96839	6.78906	8.39129	8.44523	9.93473	8.38803	8.69436	7.75767	9.35666	7.57798	7.62512	8.56868	7.71927	8.74849	10.3882	9.77057
geneid.10652	8.08603	6.63484	6.68858	6.69739	7.46815	7.64205	8.04057	7.50479	8.88313	7.83404	7.46719	8.23203	6.39288	8.07772	7.40946	7.5805	8.0556	7.2713	8.04725	7.58517	7.13463	8.24854	9.03901	7.43566	9.13277	7.43139	8.4719	6.97289	8.04704	7.63466	7.39915	9.02807	7.39232	7.82536	8.183	7.1122	6.7202	7.49622	8.98663	8.36172	7.32204	6.65691	7.94483	7.70687	7.79525	7.861	7.89214	8.00556	9.85259
geneid.51669	8.42492	8.0855	7.91756	8.8078	8.17475	8.63043	7.5213	8.97704	8.38209	7.88238	5.89755	7.94452	9.06647	8.91265	9.12432	8.66644	8.24577	8.31754	8.54296	8.69695	8.34892	8.86502	7.9251	9.20107	7.99023	8.80573	8.55675	8.60962	8.46793	9.39048	8.14924	8.08728	8.59038	8.34294	8.16046	8.77565	9.03898	7.92623	8.51825	8.02438	8.97594	8.43676	9.19845	9.05488	7.94686	8.83333	8.69317	8.01594	8.51679
geneid.54505	7.10525	7.20446	6.61072	7.56243	6.48417	6.95612	6.99683	6.70749	6.86373	7.57645	7.80569	6.84361	7.1258	7.409	7.23278	7.04984	7.41187	7.51686	7.38722	6.76209	6.95119	7.75791	7.09726	6.98685	7.19119	7.05946	6.86121	7.10202	7.12909	6.59602	6.67709	6.81129	7.88305	7.03478	6.98774	7.00102	7.14819	6.76551	7.21161	7.29255	7.62463	7.24879	6.79989	7.17299	6.82783	7.29582	6.54137	7.98049	7.03517
geneid.11226	5.37292	7.19857	5.65644	5.60021	6.47128	4.27182	3.31534	6.04343	6.51685	4.67889	4.13095	4.23168	6.31413	5.5394	7.10435	5.88146	6.65155	4.73353	7.09227	6.79315	6.43512	7.76436	5.89929	6.21095	7.36171	5.2102	5.38715	6.53486	6.01915	5.59627	6.06159	6.04227	9.17075	4.8778	8.33338	4.77642	4.19983	5.64823	7.6942	6.58347	7.29192	6.15739	7.08723	6.94028	5.93648	5.60243	5.91813	6.88557	5.87758
geneid.65125	6.64927	5.58799	6.17298	7.31639	6.22708	6.50958	6.8602	6.5567	6.50863	5.48584	4.58112	7.20849	6.96901	7.5951	6.13381	6.07395	6.61531	5.94994	5.89725	7.19314	6.6381	6.24851	6.64635	6.41057	6.07993	6.12377	6.36967	6.16843	6.20372	6.45741	6.34851	6.35766	5.9539	6.10254	6.94567	6.20666	6.69693	6.39654	6.81271	6.74071	6.89878	7.08203	6.37981	6.38497	6.42014	6.70953	6.96643	5.57972	7.70564
geneid.644	8.18086	7.65933	6.85503	9.00109	7.61867	7.35687	8.88452	8.03061	8.47505	8.21548	5.88915	7.86924	8.19647	8.31303	7.0145	7.78319	8.77366	7.38885	7.18574	7.86374	7.83714	8.69758	8.05591	8.35576	8.58111	8.1199	7.95631	7.66032	8.67234	8.24028	8.00781	9.03197	8.25768	7.5145	8.70097	7.91506	7.91028	7.55628	8.97086	8.67787	8.48085	8.12883	9.23193	7.64018	7.56053	8.53974	8.28698	6.90696	8.56657
geneid.10631	11.6088	8.76044	11.705	10.2158	11.5188	10.795	9.02618	10.6727	12.0349	11.2702	7.75448	11.6327	8.46281	9.74322	10.7507	11.497	9.82056	11.704	10.7157	11.724	11.5222	10.552	11.1187	11.1179	11.1034	11.5515	11.6605	11.3301	11.1917	11.4293	10.4152	10.7087	10.4773	11.5706	9.36932	10.8747	9.15406	9.84765	10.6646	10.6558	11.2666	9.57875	10.6726	10.5962	10.6856	10.3481	10.1391	11.2076	10.7318
geneid.359	3.5447	3.82057	3.61731	3.50144	3.83801	3.64167	3.94919	3.27554	3.20959	3.32037	4.88508	3.71855	3.89005	3.48025	3.6777	3.47991	3.29579	3.57607	4.03312	3.51981	3.23388	3.93966	3.84794	3.4204	3.42005	3.51835	3.55062	3.63595	3.47423	3.90392	3.29242	3.7758	3.5447	3.46387	3.77263	3.55215	3.51879	3.17753	3.42194	3.23149	3.68296	3.43639	3.12263	4.20963	3.33646	3.3867	3.3538	4.23788	3.22677
geneid.84450	9.28378	9.63473	10.0304	9.67593	8.83069	9.06269	4.80683	8.93454	9.08287	8.91466	8.60545	9.35657	9.09517	9.06068	9.45986	9.23525	9.70985	9.0441	9.30711	9.09054	9.04619	8.84844	9.64366	9.35516	9.00571	9.21339	8.91487	9.54783	9.23856	9.02763	9.26589	9.10371	9.69917	9.44643	9.04822	9.66756	9.48401	9.81765	9.28533	9.56779	8.96345	9.7443	9.49522	8.88533	9.01714	9.19677	9.88609	8.92438	8.72463
geneid.100170939	8.3164	9.59491	8.98354	8.7813	8.35776	8.24466	8.24262	7.53325	8.24403	8.30461	9.64646	8.02583	8.63057	7.72864	8.64437	8.22951	7.24377	9.17375	8.79064	6.37031	7.19634	8.16598	8.0052	8.59673	8.35275	7.54324	8.1056	9.32515	8.5226	7.76405	8.50904	7.88156	10.114	8.30834	8.52175	9.08171	9.02402	8.7203	7.44597	7.40495	8.45593	8.53407	8.73207	8.35614	8.11784	8.88394	8.30118	8.74391	7.96202
geneid.6647	11.9993	11.4442	11.452	11.8613	11.5102	11.21	12.3497	11.5769	11.5866	11.5284	11.7372	12.2218	11.6011	11.7871	11.5983	11.2614	11.7794	11.1385	11.211	11.9341	12.037	11.4552	11.9875	11.3185	12.3736	11.9853	11.7292	11.3476	11.6004	11.9663	11.5663	11.8904	11.9065	11.6139	11.8711	11.5273	11.9489	12.1991	11.2376	12.6806	12.0622	11.411	11.817	11.5247	12.2738	11.591	12.0828	11.3064	11.852
geneid.100506291	2.29625	2.30602	2.61147	2.4222	2.70746	2.35641	3.01252	2.294	2.53665	3.24452	3.15555	2.76734	2.29523	2.64574	2.02	2.12063	1.93643	3.14272	2.20465	2.19543	2.2913	2.18373	2.41962	2.07545	2.34116	2.28335	2.48511	2.59088	2.36749	2.44153	2.72939	2.48392	2.33114	2.35694	2.63631	3.20771	2.61811	2.58764	2.44935	2.42731	1.91808	2.31865	2.69692	2.62964	2.97421	2.22023	2.19264	2.21086	2.4402
geneid.80777	5.07114	3.86988	3.77446	6.23637	4.69927	3.4888	4.3789	4.37334	4.53926	3.78005	2.87329	4.8304	4.60795	4.65565	4.65565	4.25971	4.01962	4.21094	3.80897	3.95206	4.46529	4.13718	3.83319	4.68636	4.92195	4.49585	4.37313	4.68047	4.66444	4.42565	4.6508	4.74271	4.13809	4.70906	4.24932	3.50614	4.74149	8.33419	4.62726	4.80136	4.97126	4.63085	8.71857	4.63232	4.15975	4.50575	3.78637	3.07971	4.65565
geneid.23585	9.631	9.91329	9.05276	9.87551	9.27091	9.32189	8.66288	9.72484	9.34556	9.04616	9.62331	9.18613	9.74164	9.59077	10.6012	9.22668	9.58108	9.20776	9.07611	9.48992	9.8207	9.03538	8.76915	10.0203	9.54957	9.80202	9.60149	9.38694	9.31673	9.8452	9.94553	9.69149	9.12043	9.3045	9.05284	9.66195	9.56453	9.27269	9.51546	9.72353	9.40019	9.94317	9.84008	9.68753	9.49051	9.77304	9.69348	9.75808	8.86933
geneid.100507718	9.81655	9.96702	9.23606	1.53315	10.4625	1.89564	7.18551	1.86454	2.16391	1.60412	8.64049	1.53391	11.8427	1.83163	9.97107	11.3229	2.06301	11.2829	10.8272	1.66515	10.3327	1.49636	1.78941	11.2118	1.56065	11.3716	10.9822	1.75558	11.1221	1.78941	1.61756	11.2812	1.82071	11.1394	10.0446	1.89707	1.7228	9.61788	2.11516	1.92856	11.7123	11.5125	12.2074	10.0849	1.61786	11.7188	1.93553	1.60557	1.6909
geneid.100505490	5.93785	6.14382	7.24884	6.12863	6.68702	6.77236	6.61679	6.84409	6.12777	6.35896	6.26689	6.99806	6.58944	6.62137	6.92599	6.74508	7.7113	6.23865	6.62878	6.99715	6.24266	7.13784	6.85779	6.74479	7.91129	7.45078	5.98047	6.47831	7.8272	7.27269	7.70734	8.74521	6.63506	6.7094	7.059	6.31758	6.14555	7.00928	7.23973	6.48023	5.73672	6.88944	7.17923	6.74114	6.37065	6.92426	7.29077	7.09005	6.57115
geneid.65055	3.71632	5.86673	7.79885	5.0692	6.29044	4.0087	5.04017	4.07336	3.91654	4.7286	3.04764	5.07407	3.616	3.73071	4.30696	5.34303	3.82043	6.07661	4.35175	3.80243	4.95971	3.89165	3.24411	3.40966	5.34648	5.90673	4.11908	5.30534	9.09431	4.21057	3.8918	4.14748	5.36935	4.52029	3.14763	4.68995	4.05859	5.67029	3.21596	4.38676	5.30322	4.85944	3.61781	3.74413	5.70806	5.37892	6.74142	3.42708	4.14748
geneid.133308	7.72475	6.10239	7.12681	6.85965	7.44379	7.67455	8.54466	7.68062	7.20326	7.26999	7.04189	8.12239	7.80428	7.02384	8.80916	7.4909	6.81473	8.07139	6.72693	8.43236	8.01474	7.58451	7.44494	8.02169	7.98921	7.83106	8.38804	8.0282	7.07653	8.64586	7.8976	7.45374	7.95842	8.01918	7.97544	8.05417	8.38974	8.49569	8.47412	7.12843	8.61867	8.06834	7.31049	7.71816	7.63234	7.5278	8.21649	6.38231	7.78563
geneid.801	9.36855	7.92262	8.79294	8.94912	9.90074	8.75354	9.40124	9.10131	9.40642	8.97031	8.00747	9.09369	8.97821	10.0801	8.95043	9.37069	8.84853	9.10878	8.96032	9.60035	9.80846	9.28153	9.3099	9.35479	9.52918	9.32869	9.58479	9.11535	9.90056	9.77406	8.9587	9.53174	9.63783	9.25838	9.36283	9.33958	9.06865	9.66	8.93786	9.73945	9.30626	9.14687	9.53409	9.40659	8.85907	9.41876	9.97162	9.15453	10.011
geneid.100288366	12.9042	12.6868	13.0198	12.6352	12.8535	12.6304	12.8693	12.618	12.797	12.6547	13.0155	12.7734	12.5355	12.8179	12.4079	12.4397	12.6567	12.642	12.7667	12.8263	12.8687	12.7873	12.8914	12.6719	12.7711	12.8468	12.7582	12.6095	12.8091	12.7924	12.7311	12.8308	12.6081	12.8071	12.7389	12.831	12.8604	13.0243	12.7551	12.989	12.8658	12.493	12.8045	13.0085	13.0607	12.7733	12.97	12.616	12.7686
geneid.84168	9.04312	6.83289	7.8437	5.73791	8.08027	7.93644	6.35605	7.99125	9.55201	8.77899	6.23071	8.4705	6.12269	6.56056	7.81589	8.38029	7.14584	9.44373	8.63008	9.10824	7.81997	7.32754	6.39465	8.79317	7.67683	9.27717	8.47484	8.67712	7.86706	8.15551	7.33678	7.69013	7.79162	8.71488	6.68927	8.70556	6.07284	8.0337	8.47131	7.46922	9.37858	5.26926	7.89691	8.22396	7.94135	7.33892	8.1191	8.39604	8.09615
geneid.7431	12.6227	12.0652	13.0205	12.7197	12.4263	12.5525	10.8293	12.4472	12.7315	12.6145	10.9048	12.4353	12.3381	12.3141	12.6593	12.5777	12.5369	12.9124	12.4564	12.3154	12.5507	12.4365	13.0243	12.7489	12.5378	12.787	12.781	12.7974	12.8008	12.5145	12.7927	12.8114	12.8699	12.7182	12.4343	12.9143	12.7115	12.4258	12.3242	12.7692	12.7873	12.4049	12.7881	12.4952	12.6582	12.8381	12.5264	12.4015	12.4925
geneid.320	5.96204	7.21805	5.83053	6.4623	4.50662	5.09501	7.30757	4.78783	6.49522	6.17875	4.8507	5.51686	5.58207	6.00109	5.2764	5.94846	5.49024	6.80778	4.52153	4.89617	5.25849	4.64361	4.76134	4.73917	6.46091	5.56506	5.20102	5.7073	7.54036	4.17358	6.6706	7.45786	6.65907	5.82428	7.17649	5.79025	5.81626	6.5221	5.73487	6.41191	5.07177	7.08329	6.37996	4.91354	6.43605	6.04036	4.66437	5.14994	5.06429
geneid.144108	4.93663	2.98527	3.65351	4.64244	3.9891	4.09928	4.24164	5.13663	4.30937	3.31407	3.29786	5.14264	5.06543	4.48647	4.61139	3.23027	4.43449	2.98037	3.43667	4.05827	3.6527	4.02905	4.33744	4.47208	3.90899	4.36551	4.67244	3.39325	4.1714	4.37792	3.44364	4.57166	3.49921	3.77878	3.26845	3.31057	3.92273	4.77625	4.98083	4.79749	4.33232	4.21341	3.97623	3.02473	5.25177	4.03958	3.53407	3.72352	4.22777
geneid.817	5.66605	5.59154	5.98145	8.73544	6.07967	5.9608	5.84247	6.39434	6.59236	5.27231	4.52206	6.07559	7.92321	6.87817	6.21363	6.35024	6.00741	5.92923	5.79543	5.51375	7.03914	5.49676	6.1154	7.17609	6.38394	5.9921	7.03873	6.57955	7.13998	6.37536	6.73318	5.71325	7.23017	6.36626	7.75057	6.4409	7.22114	5.42349	6.17017	6.21729	6.80316	7.86767	6.65283	5.35092	4.93453	6.96161	5.41081	4.89252	5.9758
geneid.135892	4.48356	4.60618	4.40399	4.13385	4.80289	4.63995	4.41591	4.5276	4.36557	4.78204	4.32278	4.39718	4.84895	4.62625	5.16217	4.47663	4.8518	4.7347	4.60679	4.27667	4.71365	4.75893	4.46594	4.14266	4.48254	4.70376	4.41362	4.44758	4.4452	4.80058	4.3655	4.4392	4.15931	4.57814	4.34464	4.36145	4.16461	3.83364	5.06102	4.23146	4.56764	4.2914	4.2102	3.94657	4.18885	4.37309	4.36404	4.53108	4.40672
geneid.5621	8.0356	4.92476	6.3565	6.96912	7.88655	6.16236	8.02029	7.0109	7.20706	6.91539	5.52927	9.63449	7.11673	7.58834	6.73751	6.83204	6.26764	5.98837	5.76846	8.46594	8.41539	5.43042	8.50501	7.07649	5.73728	7.27507	8.80375	6.57472	6.34319	5.15265	5.89668	6.4059	6.56244	7.73067	6.42641	6.99545	7.10843	7.1998	7.0169	6.40105	7.04955	7.41517	7.21981	5.61047	6.88686	6.67569	6.44796	4.32881	9.30325
geneid.13	7.32858	4.12751	4.13549	4.17302	4.0835	4.56806	4.42959	2.70961	3.17106	3.47809	6.61703	3.66212	5.37238	9.18975	6.46225	6.16271	4.22418	3.68161	4.4544	7.47227	6.84301	3.17175	2.74691	2.18011	9.72275	3.25639	5.53675	6.12585	4.83468	3.64323	7.65887	2.87427	4.40238	5.98326	2.9787	3.43118	5.10826	5.5798	2.30003	2.22939	2.4206	4.25172	3.90176	2.26897	4.43076	5.17503	7.6603	3.41509	5.03163
geneid.135228	7.97955	4.48536	5.50452	6.00643	7.5873	5.09514	8.60976	6.05206	7.39392	7.25282	6.89656	6.99111	4.19656	6.37794	5.29838	6.34839	5.12849	6.2246	5.77922	9.39921	7.88004	5.16289	8.53745	6.10938	5.61149	5.6777	7.60029	6.07978	6.33517	4.91763	4.55321	7.01058	5.94794	7.33527	7.0612	5.60664	4.59811	7.7857	5.73151	7.28323	6.67348	3.56387	6.38185	5.23286	8.0228	5.68956	7.37515	3.60357	7.29651
geneid.7468	7.00569	5.06571	6.94357	6.70527	7.08203	5.56422	7.92192	6.81411	6.41853	7.63193	3.89015	7.20829	5.14683	6.68417	5.81221	5.91059	5.60768	5.48328	7.0767	5.75972	6.57188	5.71352	7.39581	5.67804	4.72523	6.2421	6.04069	5.44697	6.02413	7.38126	5.31574	6.12097	5.70957	5.69675	7.39095	4.82554	6.35503	7.34989	7.47237	7.10113	5.92935	5.83721	6.82336	6.69917	5.59575	6.02231	6.04026	5.97381	5.406
geneid.11010	6.95574	5.61322	7.25932	7.29229	7.057	7.17753	3.66656	7.33472	7.70639	7.42845	4.46398	7.86924	7.5296	6.88758	6.67637	7.39574	6.8467	8.23743	6.73202	7.55141	7.65148	6.56897	7.78462	7.91514	6.21463	7.63151	7.57152	8.0211	7.50829	6.71933	7.06087	6.73513	7.42732	8.17644	6.49491	8.20426	7.66112	5.92689	6.02045	6.86176	7.97286	6.65529	7.35103	5.88947	6.31983	7.53497	6.92176	6.23792	6.75707
geneid.23543	7.66557	6.69823	6.68217	6.41778	7.23911	5.83044	7.33927	6.18412	6.67595	6.143	6.06122	7.47578	5.70313	6.29809	6.51857	6.75461	6.16776	7.28586	6.51611	7.50413	6.94521	5.60294	6.96465	6.32521	6.61236	7.13122	7.09293	6.3977	8.24709	5.90469	5.97893	6.86895	6.9064	6.8218	5.87457	6.31194	5.89313	7.32728	6.99091	7.05386	6.92663	6.65315	5.97314	6.19711	6.93557	6.33555	6.89352	6.71939	6.70323
geneid.6657	11.7491	8.06645	9.59179	5.65597	8.64108	4.27988	11.7572	8.38768	7.78341	3.72355	9.84354	11.3756	8.56585	10.4213	3.35969	8.26514	3.34495	6.06546	7.87827	10.3792	10.4453	8.54866	2.58195	7.47766	9.22703	7.81818	9.83909	7.92057	8.88508	10.5863	7.31741	7.03247	8.24083	9.80616	6.47244	6.02364	11.3774	11.8304	5.35635	6.56408	2.71884	7.11075	3.48689	8.95691	12.0986	4.71903	11.5009	8.90056	9.28023
geneid.6444	7.56599	4.35795	5.71468	5.77474	4.98829	5.39118	4.0071	5.16371	8.10596	5.94382	3.95318	5.80676	5.89205	4.7883	7.35786	6.17672	4.71574	7.51662	4.69391	6.43962	6.3479	4.33636	5.34915	5.67544	7.05099	6.94881	6.99712	6.26301	6.59295	5.81539	6.74916	5.07311	7.21274	6.2369	4.2858	7.66175	3.84565	5.71307	5.32154	5.33041	6.65711	3.97821	5.67066	6.19063	4.66733	5.93151	4.87115	6.06373	5.6142
geneid.5635	8.27428	7.30324	8.85445	7.35866	8.071	7.77317	8.61228	7.68948	8.22813	8.62542	9.2206	8.14707	7.76563	8.12214	7.77501	7.78805	8.265	7.85808	8.2137	7.96797	8.03611	8.07189	8.01812	8.02865	7.93309	7.98763	7.85607	7.63766	8.15031	7.99212	7.95012	8.08183	7.41571	8.02012	7.96485	7.88069	8.45808	8.69311	8.40326	8.60481	7.7902	7.53136	7.4906	7.98406	8.41207	7.95357	8.15194	7.36779	7.98565
geneid.10765	9.41495	9.19594	10.3852	8.02039	9.41582	8.89726	8.69194	8.77526	8.82571	8.84126	9.64192	9.64534	9.90396	9.1322	9.08964	9.13536	9.48301	8.72342	9.10087	9.0028	8.55333	8.9165	8.74866	8.84659	9.76838	9.6037	9.56775	8.4439	9.48517	8.64577	8.7167	8.87273	8.59043	9.426	8.16589	8.7397	8.70069	9.02568	9.11157	9.00374	9.2838	8.49057	8.60054	9.01765	9.27314	8.86503	8.33203	9.13793	9.51248
geneid.10114	5.21267	4.07075	4.347	4.40316	5.13825	4.45576	5.16368	4.91401	4.9538	4.87476	5.15098	5.03974	5.96812	4.97005	5.12455	4.57834	4.9599	4.81065	5.441	5.19403	5.16917	5.39002	5.32477	4.472	4.9568	5.10111	5.17462	5.14984	5.60126	5.32318	5.00999	5.4043	4.1944	5.15153	5.37531	5.41293	5.29073	5.38061	5.03233	4.35398	5.32442	4.29275	4.85482	4.9146	5.5651	5.03165	4.8388	5.54786	5.2705
geneid.10450	6.96527	9.59852	7.50965	6.84825	7.00526	7.90953	6.91774	7.98368	7.0792	8.29632	7.6653	6.06986	7.71062	7.29495	7.73054	7.84578	7.21307	8.98291	8.44195	7.89529	7.76636	7.00093	7.34126	7.73169	7.79059	7.7264	7.19408	8.43448	7.15244	7.73506	9.30919	7.12297	9.24384	7.94245	7.34421	8.38498	7.14892	7.84615	7.13191	7.84548	7.98951	8.34397	7.58215	8.2851	6.75735	8.56235	8.98202	8.11959	6.68394
geneid.100506610	4.19847	5.0409	4.34354	3.87979	4.19857	3.83614	4.12723	3.94232	3.50664	3.72355	5.86425	3.56756	4.24026	3.6198	3.88572	3.95418	4.42923	3.28048	3.89646	3.9159	4.02647	4.347	4.03456	3.80409	3.40256	3.74703	3.89195	3.60107	4.33392	4.09879	4.47102	3.5818	3.73768	3.51393	3.87931	3.79567	3.95798	3.79922	3.61939	3.87585	3.72822	3.76963	3.51573	3.93922	3.92329	3.66098	3.47175	3.6235	3.82581
geneid.2782	9.19175	8.8931	9.41949	8.28416	9.89248	9.44627	9.68714	9.31401	9.8959	10.7287	10.9109	9.38024	8.91919	9.1167	9.57766	9.2276	9.44483	9.54689	9.63274	10.3943	10.0998	9.69402	9.99598	9.34398	9.91816	9.67672	9.63136	9.40332	9.71673	9.32368	9.64503	10.0474	9.00468	9.52096	8.73165	9.46588	9.5031	9.31177	9.8069	10.3562	9.56552	8.78586	9.9836	9.71364	9.59565	9.42862	9.73007	9.96449	10.3383
geneid.157769	6.11378	5.43256	5.44286	6.06006	5.26395	4.62582	5.32961	7.00052	5.23401	5.16495	5.07317	6.6561	4.90091	5.14176	6.00236	3.74842	5.15006	4.83179	5.17551	7.27904	5.37981	4.99131	5.42315	5.377	4.77148	5.07323	6.28534	4.34467	5.16697	5.76868	4.68345	5.89665	4.2279	5.41243	6.92679	4.32034	6.28462	5.20365	5.24308	5.5748	5.23032	4.86316	6.09186	5.61126	5.56935	5.00934	5.2069	3.83377	6.87375
geneid.54583	6.92685	6.28452	7.40325	5.66811	6.98599	6.76205	7.67188	6.25948	6.35925	7.43209	7.3912	6.86068	6.5549	6.4118	7.79827	5.67495	6.23585	5.92973	6.30795	6.73527	6.76811	6.96784	7.91532	6.81809	6.91	6.90315	7.85225	6.02263	6.13511	8.78381	6.38317	7.3151	6.27344	6.58197	6.47084	5.89407	6.57047	6.44417	6.02606	7.09076	6.65735	5.50147	5.8537	6.57881	7.32056	6.70823	6.22397	7.83671	7.14882
geneid.9685	6.9528	6.83865	6.37794	8.76247	6.94008	7.80533	7.77059	7.02869	6.62534	6.44307	7.10174	7.67189	7.76037	7.3669	7.53669	7.08526	6.86063	6.50092	7.06191	7.62771	7.01103	6.60971	7.18809	7.42235	7.52918	6.57633	7.26205	6.4062	7.21507	6.49192	6.66732	7.08397	6.94985	6.72975	6.91814	6.7016	7.30773	7.3413	7.05367	6.51101	7.46695	7.91429	7.53138	5.83546	7.01028	7.05894	6.87511	6.06303	7.34324
geneid.355	6.39486	4.29018	4.7593	7.02	6.34815	5.51109	5.0602	7.41831	6.93161	5.89991	2.40485	6.87467	6.15854	6.13834	5.75397	6.10178	6.1512	5.51769	5.01125	6.82891	6.30346	5.69367	6.52969	6.82872	5.27625	6.2805	6.01677	6.91533	5.81581	5.56571	5.56095	7.93837	5.49667	6.32161	7.76717	6.26537	7.20662	4.54132	7.26758	6.9647	7.91766	7.95095	7.35481	4.13899	4.79114	6.66209	5.04594	3.515	5.44134
geneid.81614	8.02565	6.32423	7.14369	7.62162	8.12875	7.86679	8.24588	8.37037	7.70743	7.23458	7.18258	8.39451	7.9551	7.38178	8.36154	7.79803	7.25199	7.0934	7.87278	8.1839	8.17581	7.83138	8.04162	7.76443	7.15017	7.90023	7.73976	7.51363	7.53351	8.22445	7.00122	8.64938	7.31732	7.64943	6.3935	7.31187	7.72843	7.89959	7.68533	7.6908	7.12154	8.02613	7.52754	7.16973	8.11515	7.6753	7.93995	7.68533	8.39936
geneid.6498	7.52837	8.34494	7.59251	6.42948	8.28574	7.27217	7.71947	7.24138	7.25174	7.52801	7.51757	7.89181	8.01102	6.54288	9.17417	6.65805	7.71254	7.06938	7.20301	8.95106	6.98792	6.62408	7.21817	7.33736	6.93431	7.67352	8.12614	6.9618	6.86574	7.48274	6.44536	7.42015	6.31078	8.0133	6.53513	7.00457	7.70574	7.89906	7.2049	6.63648	6.9336	6.20104	6.96423	7.334	7.72578	6.64165	6.94229	7.45159	7.63604
geneid.3554	9.45106	10.0303	8.44259	9.41863	9.33313	9.19022	7.02469	9.9981	9.5874	9.76247	9.2712	9.06758	8.8087	9.11083	8.77459	9.76388	8.45073	9.57972	9.03946	9.66396	9.57836	8.64856	7.82846	10.1186	9.64092	10.0024	9.98325	9.87977	9.3654	8.94572	9.90505	10.1395	8.90717	9.81937	9.23884	9.90778	8.15745	8.60234	9.75868	9.11803	9.48967	9.90215	9.53682	8.7926	9.9207	9.67281	8.5302	8.71419	8.99674
geneid.4133	5.78488	3.67965	4.77045	3.36134	2.10428	2.27656	3.63269	4.17733	6.31268	4.01725	2.07731	5.76595	2.5845	2.32146	2.2707	2.38666	3.05151	3.27433	2.15573	7.92106	5.65949	2.94329	2.46113	3.88207	3.64536	5.4145	3.36452	3.69188	3.46434	3.22082	2.65318	5.487	2.44878	2.90852	4.67377	3.55289	2.56976	7.8924	3.9893	2.8728	2.52921	2.54921	4.53417	3.34551	2.68637	3.33721	3.77143	2.86256	5.72287
geneid.266655	9.7124	8.3637	8.86445	8.65057	8.15211	8.30734	9.22758	8.21345	8.56387	8.3401	6.40892	8.94241	8.3934	9.18236	8.60601	8.88131	8.73703	8.53694	8.17628	8.1839	8.64634	7.57865	8.12896	8.22659	8.95724	8.85788	8.85538	8.33031	8.63953	8.64571	8.55563	8.79006	8.56317	8.46405	8.97917	8.2483	9.37057	8.65969	8.83406	8.28564	9.5763	9.29499	8.56317	8.60251	8.5636	8.2168	8.19409	7.30377	8.54694
geneid.6386	7.97105	6.53538	6.58026	8.18923	7.64979	7.64977	6.9508	8.00969	7.9025	7.19234	6.2578	8.94143	8.56294	8.04549	8.52022	7.50844	8.00342	7.37469	7.53085	8.35183	8.20014	7.83462	7.7158	8.19703	7.38475	7.85142	8.11775	7.2994	7.78436	8.02028	7.06606	8.79673	7.22221	7.3623	8.73343	7.57027	8.05932	6.77099	7.52391	7.82232	8.53239	7.93216	8.54686	7.03342	7.30111	7.84237	7.61926	6.44756	7.36619
geneid.4023	5.9532	3.98096	5.96541	9.25039	4.87913	8.18178	4.21753	4.888	7.02071	5.24721	3.98243	6.15843	7.92217	6.75653	6.97537	9.43892	6.30862	7.11267	7.86037	5.85938	5.95238	8.64425	4.96046	4.58749	6.16294	7.12085	8.75475	8.39386	7.1715	8.95956	7.2448	6.76322	7.13068	6.98031	7.65708	9.1449	6.4423	6.82607	5.41266	7.01854	5.70812	8.80903	6.44778	7.06728	6.83687	8.73068	7.24596	9.67433	6.90889
geneid.5905	9.32378	8.90008	8.9699	8.4695	9.80191	8.49085	9.81562	8.62656	9.4565	9.0564	9.9324	9.54145	8.29954	9.06868	8.74199	9.32934	8.66866	8.99341	9.70972	9.06344	9.40628	9.54221	10.1233	8.49715	9.14089	8.47016	9.25186	9.0586	8.81077	9.04988	8.8971	9.10985	8.79908	9.28467	8.50875	8.65587	9.25278	10.312	9.42458	9.386	8.08892	8.84293	8.60666	9.33576	9.75251	8.99745	9.92457	9.01427	9.63375
geneid.373	6.55503	6.87238	6.02429	7.94212	6.03314	5.33018	4.70157	5.71274	6.22739	6.3523	4.91743	5.68913	6.94507	6.12177	6.18837	5.86227	5.62257	6.36703	5.8167	5.56602	5.83238	4.6113	5.71344	6.77812	5.935	6.48225	6.11692	5.69872	5.77813	6.44571	5.72087	5.59904	6.8434	5.5043	6.24375	6.41876	6.17233	5.9608	5.96021	6.62102	6.95859	5.36691	6.42113	5.31741	5.22807	5.75782	5.22952	5.70555	5.13043
geneid.23191	3.49671	3.2088	2.99926	4.05054	2.9218	3.30039	3.98886	3.00751	2.82835	2.51798	2.53545	3.41422	3.01707	3.65826	3.49194	3.15328	2.46682	3.3418	3.32548	2.73936	3.97232	3.23657	3.34623	3.57638	2.28301	3.1451	3.41112	3.388	2.82368	3.70098	2.35223	3.17156	3.24352	3.68	2.59324	3.09741	2.94129	3.17268	3.79088	2.46767	3.11381	4.11128	3.0662	3.06201	2.85206	3.52637	3.08501	3.14176	3.06131
geneid.89910	7.49968	6.46046	6.89319	6.94213	6.81013	6.15329	6.57782	6.25432	7.31844	6.03395	5.76202	6.94	6.12419	6.81358	6.34006	6.71283	6.71261	7.14868	7.08985	6.76453	6.64425	6.78202	6.69153	5.86238	6.29133	6.1723	6.66199	7.17251	7.23488	6.5759	6.7322	7.05321	6.00184	6.6909	7.13601	6.64433	7.4448	6.51439	7.22049	6.65872	6.43922	7.20839	6.98626	7.96037	7.31078	7.43673	7.56379	6.19202	6.28163
geneid.403	4.4194	4.95317	5.52098	4.38445	4.79641	4.44829	4.47581	4.69074	5.30823	4.68136	4.66377	4.34632	3.88453	4.71838	5.3406	4.95819	4.64416	4.92416	4.41987	4.31047	4.34329	4.17917	3.97121	4.7548	4.48325	4.90264	4.35316	4.74649	4.48079	5.96308	4.91529	3.81933	4.85648	4.31634	4.19524	4.97633	4.44443	4.68488	4.87863	4.18959	4.61145	4.71976	4.48045	5.5283	4.39564	4.90177	4.16815	4.6674	4.47731
geneid.8883	8.60994	8.56357	8.63731	9.39349	8.40436	7.73854	9.4487	8.72418	8.53582	8.45954	7.70583	8.33044	8.96462	8.67784	8.36719	8.10507	8.48434	7.80813	8.53275	8.87946	9.34783	8.00473	9.53376	8.65557	9.04345	8.63489	8.28433	8.06108	8.56238	8.68944	8.48247	8.14677	8.3354	8.22151	8.54151	7.98342	8.88733	9.13593	8.3765	8.93243	8.92478	7.79083	8.03868	8.75712	8.15776	8.06571	8.35529	8.3215	8.74183
geneid.9148	6.99256	6.1036	5.82808	5.03271	8.71156	4.9337	8.7199	7.09161	5.42726	4.90799	5.43794	6.32832	4.80414	5.55138	5.69981	5.32082	5.08239	5.62147	9.30938	4.92637	4.91579	8.08698	4.63465	4.79491	5.14537	4.73364	8.46442	5.97416	6.71147	5.11583	5.33847	4.91968	6.20339	5.05628	7.0252	5.25761	9.01337	8.54011	4.47451	4.93991	4.84959	5.34826	5.21989	8.8264	8.0138	5.56923	8.27437	6.61792	6.49898
geneid.253769	7.57962	7.4865	8.92417	7.27291	7.47762	7.26771	8.41712	7.74207	8.13901	8.6918	7.26321	7.41655	6.72449	7.92369	7.14652	8.0305	8.13967	8.11269	7.71332	8.42813	8.28093	7.70172	8.04287	7.77588	7.47696	7.85991	7.72858	7.95196	7.11261	8.28378	6.5953	6.9751	7.9243	8.08055	7.48802	7.7933	7.75568	8.13398	8.23486	8.11246	8.36203	6.52881	6.85113	8.72066	6.55275	7.89445	7.85482	6.81214	7.78357
geneid.8036	8.95858	8.43074	8.44415	8.9656	9.00309	8.68009	8.50492	9.04779	8.71339	8.44267	8.38399	8.62024	9.26393	8.42986	9.53301	8.80089	9.29694	8.48347	8.68604	8.9777	8.53876	8.86607	8.29738	9.01092	8.16376	8.69628	8.91208	8.7296	9.03944	9.15778	8.46351	8.99555	8.48151	8.84042	8.64172	8.59321	9.19082	8.04091	9.22678	8.51029	8.79446	8.87784	8.89163	8.5511	8.25758	8.2658	8.44425	8.24544	8.53724
geneid.971	5.28167	5.83014	5.20238	4.76591	5.76006	6.23661	5.4104	7.62435	6.75853	6.84448	4.09139	5.22946	5.09104	7.21081	5.08791	6.36095	6.18596	7.04683	6.55599	6.11281	5.81082	6.0342	5.9159	7.41228	5.40219	6.68002	6.64507	7.78113	7.18497	5.78382	6.56201	5.51271	5.90518	6.79635	5.44564	6.70436	8.27917	5.67238	6.01469	6.0734	6.44974	6.30435	7.93367	5.3991	5.73854	6.8698	5.99549	5.62061	5.92105
geneid.125488	6.98939	6.56219	7.54066	5.95818	6.60538	5.28317	7.45469	6.29917	6.13791	8.83292	5.12529	7.06199	5.48528	6.82527	7.65726	6.10508	5.925	6.37625	7.12224	5.83415	6.67263	7.51231	4.46826	6.59694	5.91831	6.50729	6.29613	6.53501	7.12769	6.61857	5.97863	6.05353	6.70369	6.32344	6.77661	6.29	6.3622	6.98264	5.60197	5.46197	5.83671	6.35246	6.67466	6.87633	7.41318	6.11027	8.23006	6.56734	7.09473
geneid.51078	5.38011	4.73981	5.18872	4.53267	4.47987	4.75454	6.02679	4.86439	6.02873	5.18961	3.66066	5.47848	5.0589	5.4102	5.28939	5.3456	4.71237	5.02237	5.22591	5.49347	5.04499	5.45187	5.09584	5.10567	5.18801	5.32199	5.47548	4.67961	5.16658	5.86903	4.33656	5.4084	4.21494	4.83742	4.97733	5.14027	5.1581	4.66223	6.07566	5.14239	5.32788	5.12751	5.24605	5.5284	4.35287	4.93106	5.16035	4.80284	5.66109
geneid.140739	9.11286	8.73837	8.80781	8.61598	8.35501	9.13762	8.72566	9.10968	9.34188	9.17381	8.1608	9.03858	8.2104	8.54338	8.54062	8.92184	8.83844	8.9821	9.22539	9.35413	8.96444	9.26089	8.89863	9.19376	8.84767	8.87652	8.88299	9.01377	8.77277	10.1463	8.53718	9.98689	8.56888	8.98559	7.87307	8.75788	8.61234	7.68772	9.43647	9.17649	9.37912	8.60846	9.20296	8.93515	8.69859	8.79082	8.89642	10.189	8.89457
geneid.202052	7.04869	8.04555	7.27388	7.74447	7.24257	7.03001	6.37124	7.12937	6.98161	7.45686	6.99415	6.5477	6.3979	6.854	6.86515	7.32226	6.85465	8.21662	7.31158	6.432	7.31064	5.87514	5.68846	7.67456	6.79821	7.10897	6.40936	7.94426	7.81894	7.33917	7.68685	5.83186	8.54878	7.34643	6.32321	7.46971	7.49901	6.80731	6.53369	6.55766	7.41215	7.28528	7.34316	7.1681	6.50495	7.55568	6.91725	7.0743	6.7041
geneid.23398	8.10569	8.45954	7.45434	9.20002	7.91868	7.89505	7.2037	8.03679	7.95654	8.3017	7.17084	7.73064	8.85607	9.00095	8.09114	7.74541	7.90473	7.94823	8.17019	8.11372	7.59599	7.68278	7.86141	8.76459	7.96819	7.98034	7.67034	8.03576	7.84802	7.94614	8.05915	7.88086	8.82017	7.71402	8.07604	7.9329	8.61882	7.3942	8.08604	8.39815	8.16833	8.52586	7.89944	7.20123	7.47128	8.03757	7.972	7.84508	7.56362
geneid.164684	2.3106	2.20943	1.99889	2.62884	1.73705	2.47503	2.20065	3.13041	1.82348	4.11019	1.93406	1.89252	2.0173	1.70528	2.4944	2.50426	3.5313	2.47689	2.15313	2.22741	2.36064	2.23071	3.73673	2.2464	2.43906	2.16186	2.10918	2.78919	1.92748	2.28983	2.82131	2.0598	2.23455	2.01802	3.44377	2.09937	2.67202	1.59021	3.29001	2.54388	2.25362	2.19702	2.43502	2.13176	1.85577	2.59742	2.32076	1.72977	2.13592
geneid.222255	7.88867	6.85666	7.90323	6.96444	7.12121	7.27185	6.41815	5.78526	6.7716	6.65803	7.09891	6.34336	6.36273	7.3513	7.09584	7.56774	6.32747	8.07165	6.66469	7.43877	7.01426	7.27447	6.12578	6.48556	6.83815	6.62741	6.19196	7.91951	5.8355	6.34696	7.09836	5.6943	6.20951	5.4365	6.77471	7.25707	7.02009	6.35963	6.02809	5.35824	5.95788	6.04706	6.84457	6.58434	7.04418	6.69363	5.62095	6.79165	5.46742
geneid.55799	5.53678	3.81275	8.61002	3.39592	7.57322	4.50471	5.95349	3.04879	2.96307	3.00351	3.03006	6.35602	3.94014	4.517	2.76114	4.96542	3.58222	3.60203	3.17598	7.00566	5.76193	2.81232	3.48295	3.45165	5.28153	2.68571	7.60624	4.52734	3.04621	3.0675	4.70183	2.69209	7.03702	5.98746	3.57798	3.93334	7.49555	8.04216	3.15223	3.14379	4.44055	2.73353	2.74979	3.23684	8.20717	3.83751	7.97824	4.28392	3.97836
geneid.165082	2.47115	2.42562	2.33486	2.61077	2.88672	2.74895	3.3431	2.93531	2.44608	2.63004	2.72226	2.66233	2.395	3.08018	2.12335	2.99839	2.44519	3.1318	2.79535	2.80607	3.18405	2.38748	2.46303	2.83144	2.78797	2.28255	2.21163	2.4845	2.30833	3.01848	2.4549	2.70201	2.71913	2.81191	2.69942	2.24621	2.37245	2.87944	3.18148	3.03232	2.33201	2.43912	3.81557	2.40434	2.5124	2.82601	2.83395	5.32558	2.55919
geneid.19	7.60811	6.48451	7.53227	7.69806	8.65664	7.57986	5.51865	7.23106	7.46343	7.65709	5.72114	8.23691	7.07442	7.93419	7.6578	7.66397	7.2151	8.15573	7.30635	8.72034	7.6358	6.77059	8.79101	7.81456	5.7593	7.63632	8.23521	7.48203	7.97133	6.79077	5.87265	8.82901	6.02097	7.75323	7.27876	7.00448	7.51081	7.22146	7.34847	6.65615	8.16294	7.6628	8.08423	6.2322	7.12634	7.48509	6.92143	6.34015	7.81105
geneid.54820	6.96799	7.65534	7.39155	7.02053	8.08889	7.74268	7.95724	8.27195	7.39403	8.87936	8.54189	7.77809	7.54926	8.137	7.13408	7.97914	7.08483	8.28616	7.98343	7.73672	8.00788	8.25711	7.10869	7.59632	7.96411	7.38048	6.93281	8.10245	7.37209	7.25597	8.38631	7.5423	8.94274	8.02329	8.86724	8.31264	8.15645	8.48795	7.3509	7.55315	7.47739	6.69179	7.58405	7.9748	8.28708	7.76961	8.29051	7.48295	7.75338
geneid.9770	8.34051	7.44099	9.09301	8.98447	8.32698	9.59717	5.92937	9.59533	8.77867	7.96513	6.33909	6.57229	9.64279	9.01063	9.03633	9.44405	8.69441	9.85474	8.93673	8.57861	8.52116	9.25647	8.77733	10.0314	8.75171	9.49325	8.90677	10.2802	9.29931	8.50694	9.77351	8.62246	9.19759	9.44466	8.68259	9.83555	10.5046	8.21154	8.54063	8.53808	8.64046	9.37285	9.56254	8.22327	8.06505	10.1583	9.04614	7.79364	8.7813
geneid.113878	6.36842	7.45968	6.02675	6.30424	7.39755	7.51078	6.41354	6.57179	7.10191	6.74163	8.46916	7.46233	6.30433	6.85458	7.01557	6.97134	6.90595	7.35772	6.30748	6.8138	6.94859	6.65469	6.19215	7.35287	7.57053	7.2498	6.87635	6.69926	7.01565	6.11507	7.28071	9.48867	7.54961	6.92007	7.04516	7.48619	6.98913	7.043	8.17485	7.73484	6.88238	7.13397	7.39468	6.66015	6.68724	6.93697	6.91943	7.4843	6.30704
geneid.85464	4.31836	3.46349	5.0932	4.31112	5.00838	4.37132	5.72663	4.18641	4.31836	3.91307	3.89015	5.73955	4.05197	4.99739	4.36945	4.37949	4.12685	4.73086	4.15489	5.15643	5.13849	4.77667	4.14585	4.48038	4.12573	4.37912	4.69661	4.90242	4.46236	4.24427	4.42229	4.35645	4.63146	4.8509	4.6594	4.56346	4.84123	5.19973	4.14212	4.75062	4.53157	3.94044	4.6632	4.61081	6.02459	4.39845	5.18092	4.6367	4.68688
geneid.394	6.23565	5.44861	5.42873	6.88262	6.1001	5.17283	6.224	7.27739	5.81914	6.24023	5.62163	6.17352	6.33132	5.92789	5.8909	5.37841	6.73569	5.45138	5.02077	6.1862	5.9187	5.9334	7.42651	6.009	5.93051	5.85063	7.05333	4.97036	6.05848	6.57992	5.41547	6.33971	6.28776	5.51124	6.7913	4.78014	5.05358	5.51412	6.27185	7.50502	6.15538	6.01529	5.65622	6.01832	5.43236	5.12511	5.34161	5.07629	5.89628
geneid.51465	7.89043	7.31303	7.88713	8.24628	8.52628	10.0416	7.21406	9.90959	8.17858	8.51126	7.89296	7.18059	9.38512	8.22917	7.4517	8.47967	8.98738	8.7641	8.85291	8.17355	8.7332	9.12435	7.0281	9.58364	7.70692	8.71751	7.9144	9.01998	7.936	9.06839	8.34669	7.67048	9.3246	8.84286	7.76391	8.3006	9.11404	7.58218	8.08217	7.73484	7.75896	9.4032	8.91202	8.55168	8.56431	8.93419	9.08909	8.39797	7.89414
geneid.4190	10.3664	9.58493	9.97526	10.2269	9.97057	9.4338	10.1416	10.0682	9.64828	9.27606	10.717	10.0708	9.66353	9.81807	9.85672	9.56325	9.48097	9.13334	9.4166	10.4975	9.73834	9.81793	10.3212	9.90318	9.13266	9.55228	9.97139	9.36425	9.81131	9.84627	9.07406	9.66913	9.35612	9.32704	9.38647	9.21341	10.1297	10.2705	9.37399	9.87262	9.27297	9.47048	9.45547	9.03343	10.1144	9.42828	10.3411	9.07956	9.57675
geneid.55353	9.33623	9.68732	9.77318	10.0853	10.5169	9.07542	9.5825	10.1522	8.32788	8.07417	7.56248	8.82287	9.88998	8.8273	8.10898	8.18639	9.56756	7.59068	9.87471	9.14882	8.67611	8.80838	9.11214	6.93729	9.48796	8.0879	8.96651	7.7316	8.63062	10.7656	8.42953	9.32617	8.12539	8.96069	10.2216	7.49281	7.67984	9.1586	9.24444	8.98841	7.63974	9.86433	9.00432	9.86104	8.85578	8.06308	8.73181	9.9801	10.4308
geneid.5741	1.63855	1.77817	1.50516	1.47328	1.90764	1.71582	2.00464	1.57653	1.87767	1.65622	1.69458	1.94526	1.72727	1.52415	1.65274	1.64999	1.72852	1.8631	1.95042	1.87039	2.15785	1.58805	2.0672	1.60791	2.10939	1.93663	1.67362	2.05643	1.91668	1.6527	1.73777	1.86079	1.65098	1.71695	1.82508	1.61843	1.81918	1.82123	2.03307	2.08657	1.67281	1.84102	1.81699	1.77473	1.71286	1.75038	1.80627	1.90602	1.56375
geneid.9837	2.7351	3.19871	2.7347	2.35546	2.93551	2.96633	3.16758	2.42457	2.5516	2.58248	5.19405	2.87884	2.77304	3.21474	2.49681	2.7322	2.84427	2.91615	3.15873	2.70241	2.83297	3.58564	2.88975	3.1828	2.41325	2.73986	2.71492	2.18509	2.38541	2.80008	3.28665	3.25453	2.50705	2.5321	3.10505	3.01861	2.65445	3.40394	2.70203	3.11451	2.70325	2.43839	2.59424	2.94555	3.23256	3.23731	2.62247	2.79345	3.2078
geneid.6302	6.42797	6.80431	6.43224	6.95321	6.10742	6.82674	7.31597	6.53378	7.15095	6.68084	4.1168	6.60211	6.55928	6.70993	6.61172	6.88974	6.68221	6.05684	6.47735	7.10888	6.42674	6.77099	6.88588	10.0148	6.50801	6.5087	6.18562	6.41825	6.92196	7.2244	7.48175	6.56685	6.91799	6.57934	7.28314	8.50823	6.18449	6.06534	7.38506	8.73069	7.65863	7.07346	9.30983	7.22945	6.36036	6.76991	7.23181	6.3471	6.45223
geneid.8566	5.08926	6.36195	5.07056	6.53984	6.17404	5.90997	5.19272	5.32289	6.94121	6.31214	6.61883	7.09913	5.35952	5.3393	6.49457	5.91663	7.74909	5.60892	5.22253	5.23733	5.43145	5.79373	8.459	5.93359	6.64134	6.69765	6.02348	5.86404	7.93661	4.96046	6.60985	6.36292	6.74267	5.61042	5.5961	5.55642	6.02829	6.33408	5.13169	5.23094	7.76961	6.13056	5.87685	4.89133	4.56374	6.4929	5.932	5.20727	6.00945
geneid.283358	8.15069	9.68384	7.7516	9.75856	7.07269	8.52794	9.94358	8.46353	8.57076	8.91274	7.62076	10.2582	9.70832	8.89566	10.7171	7.96575	8.83515	7.84667	8.3287	7.21321	9.29556	9.20075	9.5314	7.9017	9.28535	7.69225	9.04969	7.87733	8.40403	9.5297	9.82218	6.87734	9.95967	8.47798	9.80472	8.85057	7.65477	10.2045	10.6204	9.29809	8.90841	9.12043	8.57296	10.2019	9.57501	8.09533	9.68713	8.71461	9.93938
geneid.2289	8.01469	6.97695	8.2	9.0259	7.89378	7.43169	7.49319	9.32929	8.44973	8.96849	4.85915	7.57735	7.55355	9.73945	7.84267	8.45603	8.63691	8.28148	6.94182	8.48817	9.28284	7.46793	9.51618	8.16856	7.38101	8.28938	9.69361	7.77051	7.95926	7.37706	7.36411	9.24917	9.55207	7.40278	10.4233	9.37618	9.07083	8.02758	9.24889	9.29804	9.27963	10.1301	9.12395	6.91658	7.98495	9.12164	8.68241	5.49174	7.71864
geneid.832	5.80086	6.00156	5.57413	5.1336	6.21444	5.69499	5.53957	5.36382	6.77946	6.65503	5.61334	7.08128	5.09333	5.95827	6.58735	6.46517	6.02831	7.677	5.31743	6.32948	6.01756	6.20752	5.54697	6.06818	6.24257	6.42002	5.67341	6.9618	6.15859	6.31834	6.98478	5.80244	6.09008	6.60129	5.56402	6.72299	5.59258	6.15067	6.2724	6.31752	6.78194	5.80615	6.62071	6.63323	5.89426	6.68678	6.00019	6.32515	6.40652
geneid.150962	5.49278	6.19009	5.4526	6.73911	6.31898	5.11707	5.25273	6.56311	4.97144	4.68428	3.90373	6.15448	6.26051	5.4044	5.18285	6.29853	5.23626	5.80912	5.0906	6.50737	5.69797	5.76698	5.7238	6.17165	6.33654	5.08613	5.5293	5.80643	5.60283	5.45066	5.82912	6.05889	6.4134	5.53056	7.06197	6.04834	5.93824	5.28261	5.57047	5.74544	5.13272	6.22441	5.03708	3.89819	5.83294	5.77409	5.51367	5.26711	4.54573
geneid.151194	6.9383	6.04737	3.47981	7.1758	5.78174	6.63617	6.32677	2.51413	5.86003	6.83951	5.33413	6.48697	6.48684	5.90646	6.00963	4.78498	5.84727	4.86687	6.85533	4.99459	5.8532	6.29491	6.95912	6.79701	6.00288	5.82965	5.36477	5.84767	6.62683	5.8188	6.37819	7.05345	5.18624	6.08134	3.52239	6.18995	6.88049	5.26985	6.60178	4.82052	5.26951	5.39378	6.30988	3.7031	5.42496	2.87425	6.00254	6.65626	5.04254
geneid.134637	4.91744	5.47855	5.82736	5.21312	5.03552	5.42223	6.4061	4.66659	4.65866	4.72891	3.81407	4.20862	4.74376	5.90304	4.3208	5.34743	4.46196	5.7166	5.18556	5.11945	5.36543	3.77046	4.62201	4.3277	4.57141	4.7786	6.26398	5.95893	5.07494	4.55671	5.78606	4.84197	5.11108	5.27991	4.38473	5.78611	5.47899	5.73338	4.7458	4.2134	4.8476	6.08904	4.50941	4.68985	4.44248	5.37146	5.92465	3.85231	5.12596
geneid.11099	6.03293	6.1352	5.60544	6.08964	6.14389	6.07108	4.76134	6.11511	7.20496	5.74529	5.98762	5.18987	6.15401	5.38909	7.18881	6.54227	5.83395	6.57544	6.04346	6.19678	6.02228	5.31157	5.19442	6.59602	6.02579	6.99339	6.56905	6.64058	7.04516	7.19439	6.33163	6.34275	7.47872	6.25146	6.12693	6.72963	4.57077	5.61741	5.82104	6.04763	6.60243	6.20104	5.19014	6.20798	5.27048	6.15887	6.2224	5.05023	6.49453
geneid.57473	8.67223	9.26295	8.06916	8.19875	7.47587	8.16384	6.74121	7.60515	9.3869	8.71667	8.80248	8.20407	7.65979	8.32927	7.63678	8.03999	8.66764	8.22593	8.03828	8.43889	7.35821	9.02563	9.16847	7.89061	9.08182	8.47454	8.44837	7.99155	8.28438	8.222	8.42929	8.31301	8.52884	7.6046	9.3443	8.78209	6.84227	7.58408	8.53943	8.38076	8.88609	8.59377	9.00568	8.98719	8.51355	8.94333	8.12358	8.59249	9.24002
geneid.389337	4.43304	5.88157	6.74581	7.20708	7.21889	5.77463	5.71139	5.48665	5.58829	4.83753	7.77655	7.17822	5.40056	4.55738	7.17228	6.68509	4.29808	6.50529	6.70794	5.08765	6.21532	5.34604	4.25088	6.15908	6.26074	5.57981	7.82479	5.68289	7.34377	6.63507	5.84897	6.00129	8.00852	6.07784	6.26178	5.95884	5.16511	5.70527	5.42721	5.00016	7.16873	5.52034	4.69516	5.82271	5.25648	4.97225	5.87043	5.4767	7.87018
geneid.5066	7.02868	6.65738	6.55301	7.6963	6.29868	6.3563	6.16919	6.86209	7.91942	7.8041	4.64353	7.2784	7.20554	6.50491	7.26216	6.30015	7.39778	6.14645	6.22923	6.9583	6.36698	6.76786	6.73706	7.94343	6.58279	7.20463	7.12182	5.98213	7.0552	6.26958	6.07201	7.79225	7.78414	6.66435	7.36219	6.74472	5.48792	6.40196	7.6589	7.28988	8.14874	7.84619	7.33657	6.55593	6.34167	6.84019	6.17562	5.68363	6.5451
geneid.23001	7.38921	6.06211	6.54534	7.36282	5.57673	5.84097	4.71498	5.74983	6.34288	5.49322	2.92955	6.49225	6.72017	5.16058	6.02576	6.16393	5.02714	6.33567	5.72314	5.46193	5.80881	4.73633	4.89554	6.14861	5.0539	5.84992	6.46341	5.9275	6.13748	5.90486	5.79706	6.19419	6.15561	6.25164	6.18115	5.89671	6.10126	5.12332	5.46576	6.31045	6.0792	6.30904	5.59857	5.44269	5.02677	5.69348	5.33632	5.7841	5.00261
geneid.2334	5.47461	4.55874	3.64844	2.93949	2.93071	3.15894	7.00863	3.25688	2.81523	2.41173	3.76084	6.04104	3.42298	3.94654	3.01926	3.63688	3.56679	3.17381	3.02136	3.29223	6.08141	2.98042	3.1138	2.79556	5.51823	5.12437	4.60046	4.57047	3.21674	2.91396	5.19357	2.79722	6.60986	3.94112	3.12	3.14822	7.08584	5.30458	2.97178	3.24002	2.84895	2.43553	3.25964	2.80639	5.83474	3.93013	5.08661	3.70664	2.53736
geneid.100507267	2.72088	3.19857	2.6793	2.59951	2.74601	2.72568	2.82552	2.6529	2.67147	2.58651	3.99052	2.75109	2.85182	2.628	2.55035	3.33711	3.08857	2.51364	3.16948	2.68414	2.69088	3.12085	2.5885	2.52921	2.54791	2.7329	2.57576	3.19362	2.79218	2.57366	2.95271	2.56414	2.4916	2.63361	2.66544	2.55159	2.65485	2.42671	2.44935	2.63941	2.43399	2.42111	2.54524	2.60845	2.19031	2.66403	2.51366	3.38688	2.58325
geneid.10425	6.93816	7.25455	7.18597	7.63099	7.44067	7.71898	7.14372	7.47754	7.20436	7.45309	6.71586	6.61299	7.3276	7.3815	7.26276	7.16792	7.56056	7.71896	7.88977	6.86915	7.24544	7.0693	6.51901	7.34931	6.93901	7.29788	7.35226	7.46264	7.29429	8.20836	7.35391	7.25879	7.56683	7.19827	7.38285	7.1236	7.36048	6.94148	7.51045	7.02071	7.50851	7.76585	7.08766	7.36096	6.46945	7.52911	7.04967	7.47171	6.86324
geneid.83544	2.25891	3.19851	2.25891	2.11205	2.7552	2.20268	3.01265	2.23949	2.25474	2.35371	4.1577	1.9883	1.9149	1.93479	2.12319	2.33882	2.03338	2.25891	2.13017	2.68275	2.19432	2.5224	3.01956	2.05759	2.79104	2.11276	1.6131	2.26158	1.81881	1.97912	1.93214	2.46349	2.3529	2.57944	2.1399	1.73962	2.03995	2.05186	2.00565	2.69104	2.40442	2.47088	2.29717	2.80404	2.25947	2.50271	2.31083	2.21306	2.25891
geneid.266727	5.75342	5.1183	5.30926	5.14444	5.91252	6.08966	6.5781	4.98439	6.84203	4.99737	4.61129	5.83148	5.22267	8.4561	5.51916	6.12488	5.9521	6.68665	5.85562	6.61258	6.98957	5.81395	6.01521	5.36808	5.52545	6.10079	6.28874	6.10146	5.30842	4.87472	5.09598	5.21963	5.26625	6.41449	5.13526	5.73917	5.09321	6.05851	5.88865	5.47748	6.083	5.19537	5.74752	5.15824	5.20583	5.26841	5.40298	5.26154	6.45505
geneid.166378	6.41987	4.66675	6.91996	5.89054	5.90156	5.40576	6.15423	5.61483	5.54541	5.15782	5.69041	6.3023	4.72757	5.52881	7.33101	5.00451	4.29049	5.52733	4.36066	5.24153	5.9006	5.3506	4.91875	5.43901	4.06755	5.16232	5.46485	4.58657	5.29524	5.38845	4.12044	5.09408	5.22674	5.01244	5.87134	5.0937	5.80104	5.89896	5.5858	5.60274	5.03767	5.48184	5.49889	4.88323	5.6018	5.2278	5.59579	4.1944	5.32279
geneid.9658	6.89787	5.65808	6.74018	6.32953	4.65928	5.74507	6.44013	5.7113	7.08295	6.27127	6.50071	7.7563	7.44922	7.04833	6.88416	5.91287	5.98133	6.13482	5.7796	6.66569	6.66853	4.62792	5.91214	6.31572	4.87205	6.33785	6.52026	5.49173	5.37668	6.5158	5.29213	5.9099	5.59699	5.84427	5.44564	5.41417	6.40638	6.46637	6.25762	5.81278	6.45162	6.63488	5.49335	6.09578	4.88923	5.25307	5.88248	5.7691	6.0667
geneid.100507493	4.59411	5.16162	4.81269	6.0991	2.44509	3.17334	4.12679	3.115	4.82534	4.02104	4.01334	4.89614	4.00106	3.87486	4.72859	3.46812	3.7526	3.62528	3.18084	3.82271	2.94297	3.60711	2.8044	3.21159	2.97889	4.01585	2.66324	2.57486	5.62165	3.6932	3.86405	4.7841	3.8409	3.59472	4.77713	3.05861	3.00062	2.67619	2.88462	4.21853	3.45997	4.35182	3.26175	4.11398	3.89683	3.45757	3.45916	2.50955	3.67761
geneid.5494	4.46339	4.39686	4.46348	4.3553	3.54647	3.60207	3.90343	5.00782	4.35359	4.12168	4.43633	4.20862	5.12726	3.9184	3.6403	3.92221	3.91912	2.3869	4.19623	4.88066	4.38054	4.33606	4.48355	4.32947	4.49146	4.86937	5.04228	3.41744	5.1378	5.14765	3.57362	4.1927	4.39906	3.7087	4.44737	3.68387	3.80895	3.83418	4.35253	4.83419	3.80478	4.30085	4.10872	4.37109	3.65836	3.71103	3.91206	5.05922	4.74432
geneid.23604	4.90359	8.66343	6.99053	7.37913	8.72181	7.23074	5.03881	6.9846	5.91847	6.43108	4.80991	4.82971	5.84078	6.45565	6.43787	7.69208	6.6973	7.41595	7.16943	6.09634	6.58051	7.65186	5.4707	6.8207	6.66985	7.49639	6.38336	7.53265	6.96609	7.02836	7.46565	6.90395	7.91841	6.55101	6.92535	7.77715	6.31975	7.09818	6.01522	5.693	7.17871	7.21639	6.95237	7.27914	7.35005	7.32224	7.57757	7.7816	6.53203
geneid.901	7.55092	6.75902	9.03624	8.27767	6.5576	6.7031	5.69345	8.18896	8.00317	6.62495	7.18084	7.65216	8.6794	6.78433	7.46401	6.56416	7.14594	6.54553	6.34955	6.90232	6.9444	6.96174	5.67159	8.65126	6.98223	7.63771	8.04737	6.46457	7.50397	6.83553	7.3304	8.15083	6.76349	6.60614	8.16974	7.19013	8.35043	6.43126	8.26985	8.92631	7.93883	7.62139	7.40995	6.84842	7.54993	6.67159	5.87358	5.96688	6.24735
geneid.31	5.46989	6.21157	5.47619	5.08778	5.41687	4.75163	7.03554	6.66431	5.18815	6.38021	5.00418	6.05807	6.55964	5.23787	5.11716	5.51902	5.88005	4.16035	6.01788	6.08691	5.99829	6.91273	7.5507	5.72359	5.15071	5.77882	5.63175	5.41381	5.9244	6.31689	5.29213	5.77321	5.22738	4.71295	6.52751	4.84374	6.2983	6.05933	5.93653	5.23445	5.39127	6.73903	4.78738	5.78775	6.31274	5.22737	7.32392	5.7776	6.62238
geneid.55149	7.1853	6.7434	8.11386	6.18358	6.92168	6.41626	7.63902	7.87245	7.08525	7.83625	8.74081	7.08275	7.39611	7.75826	6.68553	6.21257	7.34339	6.45096	6.8224	8.09818	7.06477	7.33216	8.70314	6.4274	6.65667	6.90953	7.68078	6.50477	7.81275	7.87215	6.50282	7.3189	6.03194	6.63628	7.25249	6.50953	7.44312	7.39276	7.14539	6.97484	6.58677	6.7992	6.98866	6.84579	8.16909	6.85464	7.59381	6.60721	8.51676
geneid.145173	8.63876	7.37677	8.16073	7.8812	9.17595	6.80882	7.42054	7.24424	8.11316	6.7237	5.67645	8.32766	7.98376	7.9463	8.38439	7.1334	7.88707	7.51051	7.14663	7.73811	6.98096	6.95575	6.76689	8.06245	6.90962	7.84878	8.59273	7.3049	7.7058	7.38632	6.885	7.36882	8.56182	7.42766	8.07345	6.89679	7.9314	7.62021	7.49965	6.38388	8.96584	7.7975	7.49716	7.39737	7.96883	7.70404	6.87348	6.59049	6.31617
geneid.51422	5.94806	6.53817	7.47548	7.62011	5.40463	6.91502	6.56496	7.73286	6.69654	7.59477	6.88116	6.74114	6.87272	7.21078	7.87845	6.76147	8.39867	7.73888	7.51943	8.3161	7.5483	7.34177	8.13032	7.60701	7.50665	7.59686	7.49085	7.0985	7.56688	7.74845	6.86262	7.72358	6.47514	6.30055	7.53026	6.7873	7.51721	6.05377	7.64327	7.42901	6.77621	7.66597	7.43575	6.35514	5.81122	6.91007	6.50982	7.54047	8.03936
geneid.9677	6.77213	8.04498	7.43117	8.06941	8.97697	8.13921	8.4592	7.42676	7.42879	7.89806	7.69635	7.47532	7.41098	7.35592	8.8185	8.33267	6.86442	7.59745	7.89541	8.12904	7.52774	7.35721	7.05354	7.60574	7.82626	7.42467	7.67351	7.83538	7.29475	7.70236	7.51537	7.45268	7.74209	8.10673	6.565	7.68484	8.03877	8.28845	7.16565	6.79963	7.45117	8.10375	7.45288	7.63902	7.53567	7.44898	8.04698	8.67581	8.4908
geneid.10489	3.87781	3.45065	5.39617	3.00222	3.86268	3.28982	5.52415	4.59284	3.85917	4.59284	5.06271	4.51798	3.34645	4.1212	3.8648	2.8357	3.4229	3.69449	3.99638	4.22474	4.17793	4.02473	5.58573	3.33992	4.28393	3.44874	5.77261	3.034	3.79975	4.45172	3.79781	3.81458	3.60825	4.64967	4.35782	3.73848	4.20407	5.59397	4.26958	4.03929	4.09149	4.06364	4.07538	4.15039	4.35287	4.09608	4.35118	3.94585	4.24421
geneid.2263	9.70023	7.31384	6.85507	7.43297	7.50955	6.07443	8.65064	8.39276	7.00789	4.45033	9.7622	9.23793	7.01197	8.49371	6.54797	7.36216	6.54816	7.15686	6.45385	8.36198	7.99631	5.0327	3.10221	6.37355	6.61968	7.63881	7.86337	7.06264	7.92067	5.71293	6.33774	5.31287	7.08628	7.86986	5.66524	6.3674	7.56434	9.59785	4.41867	4.80237	7.38241	7.45408	6.72869	5.96529	9.05224	6.85535	8.81746	6.18556	7.77088
geneid.5164	7.73444	8.27666	7.42988	7.6868	7.25071	7.59925	7.77236	7.58514	6.91048	7.61594	7.24607	7.16262	7.13428	7.30825	7.41188	7.70376	8.18784	8.31708	7.75964	6.96798	7.01154	7.36602	6.62401	7.34777	7.68488	7.31604	6.82014	7.67821	7.67786	7.55355	8.05691	7.49382	7.62524	7.27877	7.64944	7.58908	7.20437	7.615	7.44817	7.66648	7.54104	7.58514	8.24594	7.63923	7.83188	7.83385	7.69753	7.05461	6.95709
geneid.860	7.06538	5.48226	6.50705	6.50556	5.61577	6.52539	5.73948	7.9857	8.31247	6.765	7.16726	7.41502	7.93159	6.2158	5.62072	7.02525	5.93175	7.10151	7.01202	8.07718	6.85305	6.20508	5.77305	6.69047	8.11166	7.55212	7.42922	6.55487	6.77033	7.47765	5.78417	6.80532	7.7843	8.36141	6.68716	7.73526	5.04079	7.14957	7.49347	7.02643	8.32851	6.49077	6.04363	7.60622	6.50958	6.50845	5.75354	6.70583	6.79913
geneid.59353	3.07056	4.86619	2.35894	3.18802	2.42576	2.45755	2.82705	3.11594	4.91566	2.79717	2.7947	3.13957	2.77304	3.92452	3.09012	4.34459	4.56911	3.41018	4.53398	3.68147	2.70434	2.45963	2.64723	3.51244	4.06784	2.9572	3.07365	2.91332	3.60034	2.69081	3.48195	2.66005	5.48101	2.95673	2.45223	4.17157	2.75792	2.96289	2.6216	3.49342	2.84228	2.95969	2.69387	3.61983	3.28398	3.44685	3.56982	2.74475	2.77296
geneid.5910	7.07402	5.88081	7.69022	7.04902	7.48814	6.74152	6.88363	7.20612	7.313	6.574	4.88032	7.70283	6.53916	6.50822	7.21699	6.8227	6.59839	6.68319	6.234	7.41162	7.42593	6.70169	6.82885	7.19578	6.9358	7.628	7.62769	6.84272	6.88559	7.10136	6.8651	8.0279	6.9592	6.79502	7.28687	6.9612	7.3557	6.80731	7.47245	7.95226	8.10619	6.88062	7.55555	6.58283	6.40375	7.36464	6.52773	6.62112	7.47987
geneid.4336	3.23846	3.38315	2.30353	2.94784	2.82502	3.12934	3.21454	2.44891	2.37672	3.03666	5.26882	2.62906	2.6793	2.9238	2.6223	2.81952	2.47807	2.56038	2.93647	2.86072	2.82502	2.78032	2.63165	2.86492	3.15217	3.05795	2.40397	2.90916	2.55943	2.82502	3.18235	3.2977	3.28791	2.24636	3.12832	3.13921	2.69559	2.5135	2.70819	2.712	2.7747	2.82428	2.71531	2.82502	3.08586	2.72544	3.19824	2.51648	2.84451
geneid.4158	3.41674	3.19857	3.35512	3.3916	4.17887	3.89972	3.67346	3.70092	3.33105	3.54446	4.1629	3.73561	3.70104	3.73419	3.64156	3.8652	3.85942	4.02438	3.76322	3.22904	3.42997	3.47951	3.86779	3.77483	3.65552	3.62243	3.94577	3.75093	3.33249	3.56585	3.93982	3.42966	3.32669	3.63002	3.6183	3.60563	3.67971	3.58207	3.7632	3.59989	3.45419	3.65389	3.67621	3.20482	3.53818	3.62168	3.73498	3.9521	3.66496
geneid.23576	8.68652	10.1917	9.40556	11.2331	8.12927	10.2098	7.51118	10.1301	9.63509	8.74584	6.15142	8.52315	11.0688	9.06175	9.99695	9.71701	10.0427	9.48276	9.41776	7.81972	8.91221	9.23196	8.32408	10.2606	10.64	10.1923	9.27874	9.16344	10.1799	10.0616	10.6087	10.7975	10.4781	8.95562	10.2053	10.0292	8.50825	9.09911	10.343	10.7181	10.6166	11.1972	10.2443	10.4535	9.70227	10.3185	10.2662	9.88656	8.99302
geneid.9407	8.30712	2.11006	1.97628	1.93863	9.83787	1.99793	3.56903	2.64018	2.12198	2.15782	7.2991	9.68266	2.10743	5.84625	1.95928	2.79557	2.39916	4.89619	2.04814	2.08462	6.06743	2.12314	2.14075	6.12967	2.15075	2.46462	6.0911	1.92804	2.18815	2.15188	1.83619	2.3527	2.03345	4.63028	2.03415	2.88056	8.89668	7.21719	1.97888	2.69731	2.28942	1.96767	1.53133	2.26897	3.99984	1.74909	6.94732	2.10488	2.72672
geneid.9765	6.96865	8.21316	7.24885	8.2467	6.99687	7.35149	5.57151	7.0441	7.14243	7.59688	6.71852	6.48793	7.33793	6.78447	7.35642	6.99123	6.85517	7.77838	6.82958	6.46534	6.68074	6.96921	6.31865	7.70592	6.3021	7.38503	7.11179	7.34335	7.01917	7.24457	6.81404	6.5007	7.1615	6.98481	7.18716	7.36478	6.89045	6.13989	7.07961	6.99444	6.95208	6.83213	7.1463	6.37273	6.33543	6.95048	6.41975	6.79215	6.59911
geneid.10075	6.21345	7.013	6.02094	7.22843	6.68982	6.07798	6.22948	6.56015	6.26088	6.15797	6.18691	5.65758	6.77615	6.58364	6.4147	6.14446	5.87867	6.44891	7.25011	5.28408	6.39368	6.24292	6.24447	6.43667	6.51044	5.83958	6.31678	7.21927	6.4709	7.00315	6.84595	5.49009	7.64911	6.29508	6.33355	7.03209	7.06551	6.07553	6.01622	6.27904	6.25611	7.43029	5.99764	6.54929	6.31718	6.33363	5.84039	5.91493	5.43364
geneid.9652	5.91804	6.04606	6.26614	7.23054	5.543	5.50445	4.86746	6.2149	6.03378	6.09656	4.50976	5.58623	7.16387	5.51217	6.19609	4.89268	5.90852	4.97712	5.80493	6.56388	5.78959	5.0906	5.21485	6.69159	5.7272	6.03057	6.45967	5.11339	5.71065	5.89937	4.98788	5.18272	5.55492	5.46908	6.47441	5.36364	6.4665	4.56525	5.99826	5.37507	5.9398	5.97698	5.11215	4.86064	5.93708	5.39379	5.60509	5.50716	5.39425
geneid.571	8.75287	8.39473	8.57169	8.41939	8.60517	8.19688	8.11373	9.18642	8.99457	8.08832	7.77893	9.56087	8.57865	8.46819	8.55135	7.46488	7.96191	7.81556	7.25255	8.9196	8.75294	7.88324	8.14162	8.62804	7.77367	9.06622	9.20593	7.73302	8.27709	7.70565	7.14871	8.71818	7.94486	8.55201	7.99556	8.21876	8.97802	7.85232	7.54849	8.09414	8.64826	7.91092	8.13224	7.65641	8.50306	7.99963	7.86861	7.43146	8.75766
geneid.1806	6.07802	6.67776	5.60065	8.05974	7.27591	6.78244	4.10944	7.52541	7.15297	6.58726	4.39367	5.27459	8.53279	6.7882	6.30622	7.00204	6.9098	6.6545	6.17729	7.23774	6.5832	5.83229	6.08648	8.14491	6.85967	7.5508	6.96642	6.86881	6.84579	6.59819	6.61288	7.65884	7.23935	6.67204	7.25535	7.55237	6.69993	5.38641	7.07001	7.3866	8.33093	8.73819	7.64542	5.39491	6.66167	7.9593	6.24275	4.7359	6.34624
geneid.1777	7.76949	6.81643	6.96	7.49197	7.42422	7.74879	7.61641	8.09933	7.52807	7.06102	5.43635	7.67973	7.32291	7.44355	7.35755	7.652	7.60244	7.14197	6.94488	7.41047	7.25478	7.60385	6.68493	7.77578	7.95552	7.60103	7.17405	7.20252	8.00858	6.9444	7.24033	7.52986	7.07286	7.39631	7.65873	7.23885	7.78069	7.51304	7.24248	7.42832	7.85132	7.57702	8.10949	7.04866	8.02217	7.38517	7.63591	7.85695	6.7648
geneid.134	3.67284	5.35087	5.29817	6.64216	5.32096	6.08839	4.23128	5.09245	4.72046	6.21333	4.42365	3.86709	5.14831	4.45672	4.57627	5.15044	4.99986	5.50244	5.13634	5.18995	4.33807	4.14453	7.89736	6.7435	4.79546	5.54734	3.85652	5.22428	4.06498	4.6368	5.57349	6.22051	6.6416	5.11473	4.70213	5.11726	4.36235	4.19599	6.49727	6.96637	7.33944	5.18092	7.63682	4.97633	4.1967	5.8867	4.39998	3.79584	4.97001
geneid.8725	8.50704	8.1464	8.47348	7.86675	7.37259	7.17982	9.87478	8.10707	7.54372	7.20947	9.04032	8.78123	7.9752	8.01464	7.70773	6.94989	8.48054	6.92159	7.27316	8.50627	8.0089	7.15493	7.09761	7.63497	6.85774	7.65633	8.49115	7.13219	7.83485	7.32981	7.24817	7.88725	6.79566	7.33814	7.67937	6.99213	8.01246	8.46537	8.12379	6.87389	7.91677	7.66825	7.73862	6.8493	8.59902	7.75262	8.62936	6.9676	8.1861
geneid.9759	8.5011	8.01564	7.74694	7.38882	6.29438	6.93476	8.39227	7.66076	7.76662	7.16649	6.43887	8.80553	7.2473	8.44222	7.69275	6.85223	7.05678	7.49739	6.74646	7.31144	7.6967	7.08166	5.36739	7.80486	6.9326	7.58423	8.41843	7.23743	6.42604	7.61111	6.57192	7.13804	7.54986	7.0071	6.21795	6.8767	8.96026	7.20827	7.49367	6.14608	7.37975	7.5386	6.56437	7.5643	6.99517	7.17315	7.21216	7.18216	6.99877
geneid.9282	5.77159	4.26645	5.76295	4.5568	5.37208	4.31066	4.60013	5.15874	5.06376	4.97339	3.53251	5.70177	5.67135	4.97757	5.43754	4.80263	4.98319	4.59097	4.97954	6.17902	5.57062	5.78317	5.67784	5.87612	5.36377	4.92889	5.85969	4.71075	5.31366	5.42485	5.05975	5.87207	5.09675	4.93436	4.89852	4.61247	5.18321	5.24827	5.57578	6.31345	6.20408	5.65358	6.04363	5.34383	5.45016	4.74069	5.52077	5.0686	5.22373
geneid.9422	8.19004	6.41622	7.75973	7.8976	7.94132	8.18743	6.6753	7.24304	7.63438	7.71421	8.20444	8.13301	7.93721	7.1868	8.65519	7.8135	7.40769	7.71975	6.93768	7.24244	6.99996	7.24999	6.80473	7.76725	7.48128	7.93723	7.76568	7.71967	7.37879	6.31344	7.60386	6.69642	7.67106	7.8965	7.6159	7.71427	7.74666	7.6423	7.48544	7.40277	7.63728	8.30206	7.47938	7.18615	8.03142	7.9614	7.33454	6.74715	7.69961
geneid.5362	7.12336	7.93714	7.28286	6.99748	8.07883	6.90763	7.10043	6.17529	8.42898	7.16007	7.61033	7.84644	7.98532	7.88877	8.40042	8.23443	8.2635	8.2037	8.24843	8.85198	8.74518	7.83907	6.78623	7.10973	10.0166	8.41149	8.38914	8.08559	7.40815	8.62072	9.17787	5.81619	8.31679	7.95555	6.93879	8.59094	5.90878	7.45819	6.3905	7.13662	9.17151	8.27273	7.63002	7.90663	6.28444	7.48946	6.90293	9.39067	7.1002
geneid.10160	8.61115	8.36769	8.46453	7.67905	7.48844	7.91165	7.63317	8.57372	9.1042	7.77348	6.75209	7.75209	7.9692	7.77594	7.60656	7.69635	8.23274	8.53113	9.46507	7.72474	8.29314	8.95216	6.82423	8.56686	7.6376	8.42476	7.85952	7.83996	8.41984	8.74219	7.94868	8.06438	8.236	8.13542	6.81993	8.358	7.48687	7.90033	8.75641	7.91468	7.50112	7.76324	7.64238	8.93689	8.23822	7.72531	8.4944	9.19217	8.51264
geneid.9823	7.07986	7.33277	7.13334	6.20423	6.59397	6.29576	4.2662	6.4209	7.51467	6.83232	8.10733	6.79713	7.16557	7.9138	7.66128	7.18739	7.45731	7.46955	8.12572	7.59769	6.74523	5.61277	7.34039	7.41308	7.00572	7.75754	6.75083	7.16734	7.39035	8.4778	7.1198	6.81081	8.43405	7.50655	7.44499	7.51091	7.02245	5.97038	7.06131	6.33034	8.49186	6.64608	7.53367	6.32907	4.8657	7.795	6.68698	7.76374	7.22947
geneid.9875	7.47815	8.15557	7.46599	8.27153	7.12185	8.14594	7.67068	8.82695	7.71902	8.72706	7.90378	8.46461	6.92628	7.30526	6.97379	7.1139	7.15018	7.14113	7.01739	7.35634	7.51991	7.53407	7.67091	6.58669	7.97115	8.04699	7.55179	7.40047	7.49062	7.6081	7.25754	8.56576	7.99961	7.02775	7.37227	7.22572	8.095	7.51958	7.73928	9.62124	7.4904	7.96875	8.10244	7.5279	6.83369	7.50094	7.92214	8.4105	7.12822
geneid.9882	7.13798	5.24258	7.6177	8.43644	6.76671	6.32852	7.00954	7.35202	7.11355	5.7661	5.69501	6.70382	8.13508	7.53412	6.31636	6.71081	6.00034	7.01449	6.52691	7.14536	7.05088	6.18551	4.71235	7.73781	6.78689	6.7832	8.20824	7.70175	6.65217	7.24332	7.1846	6.07089	6.51424	6.9489	6.04787	7.03887	8.22972	7.18828	6.17736	6.52993	6.54223	6.90664	6.75515	6.56731	5.48504	7.36414	7.569	5.25734	7.44048
geneid.23111	8.22645	6.45713	7.47425	8.41922	7.80101	6.64592	7.48243	8.03984	7.82707	8.41911	6.05989	8.31977	8.23654	7.88877	8.46667	7.09207	7.72093	7.54081	6.85359	8.19148	8.10706	7.48057	8.55924	8.25657	6.68516	8.20305	8.30778	7.50478	6.95542	7.79835	7.10777	7.83504	7.50065	7.89747	7.48834	7.35397	7.8696	7.25584	7.60975	7.41413	8.41796	7.96955	7.41273	6.84077	7.30607	7.41832	7.28816	8.10322	7.61119
geneid.9263	7.3387	6.62515	5.69089	7.87933	6.74748	6.43004	6.69166	6.87328	7.74668	6.24523	5.50812	7.24325	7.3008	7.08615	6.01523	6.61278	6.92203	7.11593	6.28758	7.41322	7.13729	6.51883	8.6711	7.77699	7.17294	7.34871	6.86986	7.49848	6.85791	6.4235	8.1804	7.83414	7.61179	6.99856	6.38411	7.44706	7.50267	6.46704	8.73072	7.92028	8.96208	7.50087	7.73923	5.78764	6.8227	7.72229	6.67586	5.85054	7.76566
geneid.7405	8.49026	8.30989	8.35017	7.87669	7.71537	7.94049	9.02382	8.44938	8.50467	7.63651	6.97984	7.98014	8.51541	8.15886	8.11222	8.16622	8.14841	8.32901	8.1525	9.29919	7.98067	7.92027	8.0724	8.51508	8.13818	8.25843	8.11977	8.75373	9.08095	8.09068	8.40294	7.80231	8.34112	8.44922	8.92154	8.52382	9.02669	8.86362	7.35349	7.51301	8.23893	7.80637	8.32826	9.37669	8.76513	8.47578	8.40671	9.11377	8.38631
geneid.23373	4.1247	5.46572	4.0422	4.76385	4.50287	4.78022	4.88274	4.57178	4.2284	4.91162	3.96762	4.07462	4.61077	4.63895	4.27423	4.88723	5.44176	4.74576	5.19088	4.53715	4.34994	4.8316	4.90065	4.92931	4.67916	4.62658	4.36183	4.86183	4.20802	4.91287	4.91413	4.45853	4.92224	4.39706	4.43015	4.87184	3.97756	4.38756	4.45416	4.48853	4.46889	5.04721	4.2075	5.42527	4.08807	4.7124	4.47925	5.24202	4.31285
geneid.23059	6.36379	8.02845	7.18713	7.69502	6.54737	7.05852	8.16836	7.43854	7.75977	7.3362	7.16511	6.00997	8.03698	7.21794	7.0899	7.99735	7.61759	7.17839	7.81839	7.04447	8.44372	7.40916	7.73503	7.46753	8.00752	7.53187	7.08874	7.22717	7.90044	7.29686	7.63687	6.83559	8.17274	8.15214	7.24391	7.04962	6.66504	7.62306	7.57386	7.66871	7.99317	6.84029	7.71238	7.45412	8.00743	7.40639	8.65816	7.57538	7.37063
geneid.9727	6.8867	8.08555	8.15002	7.81954	7.41793	7.23664	8.18423	6.93646	7.6527	7.78994	7.69866	7.17261	7.05945	6.80215	7.37305	7.23197	6.94878	8.43225	8.2038	7.14081	7.6564	7.18397	7.39487	7.83556	8.06942	7.77332	7.27662	7.76681	7.44569	8.11174	8.25363	7.69075	8.44243	7.65052	7.75201	8.11495	6.77395	8.09174	7.53561	7.22901	7.91764	7.57323	7.67989	8.00891	7.157	8.14053	7.89847	8.23055	7.26893
geneid.10277	7.70623	7.16084	8.38304	7.12628	7.9669	7.1719	8.03379	7.40865	7.40656	8.10065	6.68446	8.5998	7.8282	7.56562	7.45077	7.31517	7.38946	7.36504	6.36906	8.41127	7.62426	6.96053	6.1437	7.25396	7.26866	7.56647	7.95678	6.83632	7.86143	7.07427	7.37479	7.29201	6.74763	7.22025	7.53222	6.36906	8.34069	8.65639	7.51779	7.68563	7.48601	8.11505	7.23253	7.56079	7.80242	7.34739	7.83553	7.5339	8.12578
geneid.9914	4.21969	8.59218	5.8624	8.03929	7.22027	6.71133	4.54745	6.6706	6.93178	9.40141	6.94163	5.887	7.00835	8.06967	6.3719	7.62472	7.76542	6.89192	8.71858	5.06232	7.22589	9.60559	4.40605	7.0187	7.82721	6.56822	7.36102	7.16866	7.48402	7.06743	7.89291	5.66614	8.89295	6.80525	6.32103	6.06619	6.24215	6.48432	6.98624	8.02515	6.72329	6.48582	5.66343	8.44998	5.30108	6.84257	6.2404	8.11662	5.78426
geneid.23683	9.15943	7.69916	9.46862	9.29527	8.8561	8.5776	8.19418	9.17889	8.63699	7.48165	7.42239	8.8372	9.25009	8.55942	7.96684	8.11205	8.39383	8.07418	8.39634	8.40583	8.41118	8.32591	6.64357	9.55411	7.80236	8.80855	8.75813	8.54158	8.78459	8.45368	7.93202	8.56138	8.49241	8.38069	8.83448	8.79508	9.17538	8.66457	8.94108	8.36981	9.30705	8.81005	8.45003	8.37459	9.10834	8.5255	8.76909	7.61811	8.14799
geneid.10269	9.63424	9.05336	9.73044	9.88752	9.72661	9.40371	9.44358	11.0243	9.53555	10.5343	9.39027	9.94327	9.69853	9.40914	10.0045	9.66812	9.77437	9.28769	9.52203	9.78788	9.69287	9.51639	9.43722	9.69532	10.1956	9.78905	10.2365	9.35288	9.77722	9.91114	9.85227	10.0164	9.47519	9.71753	9.33326	9.5869	9.67182	9.84005	9.64822	9.79296	9.87132	9.68311	10.0146	9.62494	10.0735	9.67044	11.2977	9.55836	9.2123
geneid.51340	6.311	4.67964	4.71657	5.67977	5.93138	5.17404	4.76809	5.6897	5.55931	5.04844	4.46884	6.25921	5.30783	5.96068	5.38918	5.65897	5.17381	4.8314	6.01621	5.33671	4.96432	6.27047	4.92739	5.7795	4.61454	5.87767	5.57006	5.69882	5.65581	5.408	5.11023	4.1838	5.69367	5.85791	5.17248	5.44596	4.80165	6.12298	5.37914	5.30472	5.43706	5.56752	5.07054	5.72253	5.96328	5.10659	6.50435	4.76299	4.84941
geneid.26238	3.8796	6.8239	4.94573	7.36846	4.46081	4.9487	4.06591	4.06041	5.56361	5.58424	6.85237	2.92544	5.09107	3.51938	4.97494	4.89852	5.49554	4.31266	4.77563	4.70656	3.94204	4.7399	6.26759	4.60502	4.31191	5.0125	3.21743	5.31174	4.13134	4.46064	5.23416	6.17095	4.36315	4.91715	4.03566	5.07519	3.92521	4.40878	6.48847	4.7995	4.56415	4.92742	4.41397	4.60343	4.04296	5.81862	4.98934	3.26099	3.66564
geneid.11076	3.99381	4.56167	2.70388	4.12756	3.87258	3.38207	5.03445	3.67168	3.09236	3.03358	3.42372	4.01229	4.02105	4.26788	5.86983	4.60001	3.05261	2.83383	3.63235	3.0473	5.9327	3.09283	3.69329	2.86513	4.11917	5.72523	4.46078	3.9	3.52143	3.25223	3.87947	3.2453	5.05998	3.75295	4.05944	4.1877	3.14111	6.98264	4.37592	4.16628	4.97707	4.01783	4.50065	4.26906	3.97538	4.11957	4.10704	3.99901	3.93568
geneid.112858	6.79681	4.62554	7.80514	6.44586	6.10066	5.84978	6.41966	6.33815	6.31078	5.08387	5.14409	7.17485	6.34311	6.64277	5.993	5.91172	5.4883	5.71037	5.54734	5.86383	5.71902	6.10915	6.32139	6.44817	5.86795	6.38295	6.46312	5.05116	6.59371	5.66609	5.51388	6.04875	5.9281	6.38852	5.41071	5.5408	6.27882	6.41981	6.27071	6.36333	6.11733	6.23297	6.10601	5.56122	6.3896	5.51948	5.67004	4.8312	6.84662
geneid.23161	6.61113	6.38157	6.30822	5.90359	5.7761	5.69583	6.69501	6.83954	6.39372	6.05197	6.90949	6.83954	6.32023	6.25448	6.41718	6.3055	7.74974	6.14278	6.30289	6.97243	6.53017	6.97911	6.1315	6.67603	7.52938	6.30804	7.08988	5.77301	6.87962	6.0614	5.98996	8.14282	6.23603	6.14261	6.70447	5.7072	6.444	6.67322	7.32088	7.30395	5.96568	6.11017	6.85107	5.50464	6.58188	6.42642	5.90618	6.59303	7.44213
geneid.9670	7.36668	8.32336	7.98708	7.27519	8.07811	7.88734	8.30762	8.20913	7.48847	7.88507	8.53849	7.47838	6.9737	6.87467	7.22976	8.09331	7.85688	8.51229	8.21216	7.8595	7.72925	7.6871	7.69991	7.70406	8.45387	7.74812	8.35243	8.06299	7.98739	7.98628	8.40462	7.92251	7.79801	8.25057	7.61861	7.8095	7.81338	9.69528	7.52915	7.9327	7.62149	7.42937	7.57832	7.94031	8.80283	8.14109	8.3916	7.89707	7.43039
geneid.9669	7.37599	7.51393	7.65968	6.69466	7.03944	7.43707	8.21089	6.90314	7.31709	7.92577	8.04518	7.82353	6.3979	7.3117	7.25789	6.93919	6.92278	7.70174	7.85177	7.37548	7.23623	7.50776	7.86858	6.76	7.38922	7.13918	7.77023	7.40596	8.01811	7.55448	6.52284	7.56167	7.2781	7.21158	6.41908	7.47509	7.15157	8.35608	7.79929	7.53543	7.33951	7.34419	7.27617	7.53275	9.10985	7.21385	7.89354	7.63829	7.66315
geneid.9671	4.97674	3.52421	3.50484	3.57837	3.75995	3.90743	5.52711	3.32079	3.15243	3.35366	4.10925	4.20066	4.03948	4.0049	3.66892	3.45684	3.51236	3.01723	3.72048	3.54852	4.52389	3.61455	3.57858	3.6793	3.27473	3.98065	3.82039	3.42787	3.38059	3.9771	3.61023	3.60988	4.41357	4.86262	3.27999	3.78262	3.31344	3.70879	3.34924	3.06004	3.57951	3.21451	3.16245	4.30906	4.47839	4.02677	3.27174	3.75028	3.51919
geneid.5188	7.15325	7.18558	8.22252	8.0277	7.70538	7.46708	7.75268	7.41018	7.76748	8.10137	7.39392	7.56814	7.49454	7.63961	7.11682	7.96	7.5845	7.71081	7.63023	7.01729	7.81957	7.50234	8.20426	7.35351	8.02329	7.71515	7.43151	7.42206	8.06757	7.75186	7.84197	7.44128	7.6328	7.3938	8.23642	7.66837	8.03786	7.49618	7.95401	8.21747	7.86343	8.13219	7.70709	7.5975	7.2648	8.09105	7.58633	7.24626	8.11699
geneid.84525	8.61399	7.88162	4.30998	9.85129	6.71209	7.96321	4.63973	8.14003	7.87089	9.17737	4.33189	7.61623	8.90653	8.18042	8.33218	7.91178	8.30241	6.88565	6.94539	6.36471	7.16338	8.55172	5.83308	8.64998	9.29377	8.3756	7.60617	7.58415	6.26872	7.26913	8.19092	8.86338	7.09147	7.98146	9.83552	9.55376	6.79218	8.20683	9.20661	8.39283	8.25543	10.2214	9.00267	7.88881	6.49685	9.81064	7.15015	7.48899	6.96467
geneid.55832	9.37143	8.35895	9.1286	9.00965	8.71968	8.26774	9.07668	7.94692	8.508	8.20157	6.73303	8.99158	8.09569	8.64052	7.70259	8.20972	7.83686	8.49429	8.04672	8.37093	8.84771	8.15647	8.36735	10.6846	7.96535	8.18062	7.58999	8.15036	8.24828	8.65711	9.27587	7.78524	7.4874	8.6059	8.30847	10.7708	8.71384	8.407	8.36759	7.96409	8.62597	8.11014	8.26159	8.93459	8.81685	8.24335	9.15317	8.01308	7.83254
geneid.9546	4.79901	4.46742	4.48645	4.27452	4.51935	5.13009	4.57924	4.89439	5.0929	5.04725	4.69559	4.76385	3.98132	4.0732	4.63629	4.59125	4.18032	5.32737	4.70579	4.52522	4.60035	4.59824	4.62284	4.29905	4.91711	4.74677	4.41521	4.45267	4.43867	3.86669	4.57244	5.20537	4.78493	4.73366	4.51679	4.76509	4.35577	4.68122	4.57199	4.58817	4.91472	4.28479	5.01229	4.60003	4.22091	4.4983	4.77899	4.40677	4.26812
geneid.11238	5.29648	4.12198	4.57862	4.58602	4.85384	4.70682	3.42157	4.73216	4.87775	4.26016	3.48857	4.39002	4.66755	4.39538	4.48353	4.78811	3.84541	5.39187	4.7789	4.57656	5.05538	4.33184	3.93544	5.31883	4.67084	4.67598	4.72022	5.47591	6.3933	5.21007	5.13821	3.41372	6.15447	5.19634	3.93544	5.08258	4.64959	5.10264	3.97708	4.59478	4.06553	5.56996	4.82086	4.72597	3.83866	5.25324	4.29969	5.28277	4.34083
geneid.5194	6.17323	6.35209	6.25887	6.06477	6.35034	5.88614	5.95555	7.5353	6.1044	6.47644	5.20491	6.79903	6.50471	6.03905	6.31891	5.65796	6.52715	5.49193	5.96865	7.02966	5.64525	7.25343	5.90555	5.63019	6.47426	6.15767	6.0159	5.56085	5.97301	6.14703	5.446	7.18188	6.06505	5.5687	7.076	5.07502	5.19398	6.34995	6.72012	6.95924	5.81551	5.37793	6.13291	4.78557	6.31274	5.82345	6.51869	6.5052	6.26362
geneid.10500	6.73327	6.06155	7.34121	4.84375	5.44511	6.21802	6.18737	5.7393	5.43359	6.19243	7.00287	7.73859	4.99009	7.62246	5.07741	5.99973	5.98491	7.07695	6.50102	5.11396	5.38519	6.34249	4.8684	5.87714	5.67556	7.26625	5.76112	6.73481	6.61716	5.45625	7.93467	5.31213	5.54252	7.00828	6.68661	5.90369	5.51905	7.92065	7.676	5.5802	5.28483	5.17866	5.42525	6.27035	6.19889	6.5315	6.82013	6.86025	5.31133
geneid.11067	7.76703	8.166	8.11242	7.80258	7.60744	9.3183	5.94769	8.54643	8.08049	9.93442	6.81668	6.38333	8.73761	9.09657	10.1537	9.65571	8.94247	10.4039	9.81578	9.6029	9.46512	7.89288	10.8991	9.93712	8.92648	9.30528	9.84272	10.5705	9.90846	9.968	9.76292	8.9003	9.31623	8.9721	8.33183	10.8418	9.2972	8.83728	9.61022	9.17281	9.07479	8.12705	9.52216	9.73116	8.82398	9.51685	8.94283	8.72129	7.99626
geneid.10402	6.30695	6.54926	7.85467	7.14805	6.48648	6.76454	6.05572	6.52904	6.78598	6.87644	6.74069	6.08641	8.26198	6.77531	6.97335	6.78829	6.13014	6.88371	6.41592	7.1675	6.66024	5.40185	5.73159	7.10146	8.10859	7.27594	7.06786	6.53443	6.10202	5.99379	7.57927	7.14985	7.88151	6.84785	6.44877	7.00002	5.95454	6.59443	5.51014	6.4345	6.75094	6.58883	6.55538	5.49706	6.77418	6.37686	6.01846	7.39201	6.19411
geneid.23233	7.88768	7.70079	7.05171	7.07025	7.09542	6.67867	7.59459	7.06101	6.85968	6.11945	6.69565	8.22329	6.58135	7.56617	7.67988	7.19583	7.11748	6.7984	6.87234	7.90373	7.42803	5.998	6.14582	7.47589	6.94425	6.65572	7.78131	6.95951	7.08336	6.12892	6.86542	7.3406	6.97715	7.0115	6.94673	6.76373	6.68389	8.56119	6.64051	7.38267	7.02132	6.40969	6.76312	6.27599	8.37751	6.85718	7.92953	6.49041	7.15154
geneid.22873	7.39599	3.70784	7.38546	6.14559	6.69408	5.57484	6.54557	5.3984	6.81567	6.0865	4.88253	6.88622	5.45404	5.97261	5.89609	6.42308	4.76251	7.28548	5.70225	7.16595	6.67218	4.76075	4.64252	7.17829	5.85356	6.47451	7.5988	6.96829	5.99727	5.8931	6.35143	5.05287	6.29261	6.69612	3.64302	6.75129	7.55043	7.19492	6.11344	5.26186	6.62993	4.66993	5.48494	6.5948	6.29808	6.07998	6.58025	5.16106	6.23957
geneid.9653	5.50726	4.52682	5.75978	4.97171	5.30919	5.04838	3.91683	6.23678	4.89818	3.89189	4.18393	5.48659	5.16023	5.06349	4.59249	4.45251	5.56878	4.82147	4.51807	5.83545	5.42711	4.65547	4.80445	5.44171	5.50643	5.17055	6.24534	4.78038	5.57124	5.47031	4.22855	6.01703	4.44785	4.94648	5.36115	4.32946	5.30462	4.74428	4.88326	5.16634	5.58776	4.25172	5.14387	4.75597	5.88284	5.5065	4.89714	3.85766	5.41086
geneid.11309	7.73867	6.97891	7.47756	8.8143	7.76895	8.7148	5.21829	8.80861	9.2338	8.33724	6.18963	7.43682	8.41425	8.84667	8.06454	9.18949	8.46749	9.55675	7.75963	8.93269	8.25984	7.74402	7.65099	9.01231	7.62892	9.06774	8.72549	9.40392	9.42385	7.6868	8.73787	8.826	9.41913	8.7293	8.47739	9.90106	8.81974	7.44889	8.34145	8.53951	9.16363	8.52438	9.29686	7.41974	7.62135	9.30984	8.51992	7.17191	8.27448
geneid.27068	3.58426	4.40946	4.77751	5.58527	4.12303	4.5345	4.40069	4.57183	4.1277	5.49322	3.51141	4.83847	4.55768	4.51592	4.75236	4.10668	3.69881	4.93439	4.36703	3.22627	4.16068	4.35537	3.45881	3.65094	4.86374	4.50316	4.67434	4.78795	3.86995	4.80634	4.8216	3.98067	4.98046	3.95449	4.74635	3.91186	3.81327	4.82131	4.96824	4.05396	5.36174	4.64023	4.18952	4.40446	4.01096	4.36558	3.98587	5.85043	3.62093
geneid.2802	6.1644	6.46363	5.53844	5.31274	5.96247	6.54426	6.2299	6.11844	6.50548	6.97781	5.76202	5.88389	5.67276	5.94382	6.07828	5.94281	6.3603	6.3465	6.26899	6.32516	6.18443	6.41051	6.92549	5.88077	6.29692	6.15278	5.87007	6.20833	6.35048	6.38312	6.08386	6.04819	5.90857	5.9411	6.36592	6.13248	5.94135	5.99976	7.19247	6.19458	6.26613	6.10394	6.66087	6.99953	6.75499	6.49314	6.30598	7.19779	6.40929
geneid.55872	7.57972	5.43437	7.08256	4.99861	7.18396	6.4448	7.07746	6.58892	7.20009	6.65402	7.93186	7.68715	4.21194	8.68557	5.54666	3.84554	3.95696	4.89588	6.37807	6.40356	7.72057	7.74433	6.8954	5.41753	5.88583	6.28705	7.20083	4.72747	5.84198	8.30076	3.33286	5.62905	2.67752	5.49645	6.29188	3.60318	7.63087	6.4741	6.05883	6.16765	4.33788	2.912	6.17703	7.77501	7.46004	5.1337	7.38833	6.4693	7.0574
geneid.26524	4.66435	4.13555	5.52192	3.83066	4.80069	5.18157	4.14235	5.02365	4.43847	5.00752	4.02122	4.76757	4.44919	5.3647	6.1762	4.66419	4.71826	5.68964	4.62036	4.85576	4.9548	4.46375	5.92589	4.20651	3.74427	5.06376	5.60773	4.54669	6.34109	4.60488	4.19262	4.86839	3.58263	5.32542	4.90299	5.10941	4.20872	4.76431	5.36857	4.28791	4.83938	3.73679	4.91789	5.2598	4.2962	5.18514	4.6098	5.1096	5.351
geneid.10926	7.06542	4.3462	6.57298	5.69561	6.27002	5.34755	7.27048	6.54667	6.19898	5.86145	7.32377	6.78679	5.52839	7.17309	4.59851	5.48163	6.11836	5.42666	6.71072	6.57889	6.85529	6.76224	6.14441	5.94959	6.64818	5.95122	6.62844	5.26653	5.82579	6.49274	4.63412	7.15852	4.98806	5.45164	6.13183	4.88135	6.7111	5.93366	6.77961	6.99168	5.47266	5.81282	5.6585	6.02972	7.40282	5.56968	6.34793	5.59591	7.16499
geneid.93183	7.24525	6.98212	7.28184	7.28446	6.4036	7.02909	6.62593	7.91787	6.5689	7.07848	5.13082	7.04492	8.3646	6.84679	8.47105	6.77004	7.33537	6.16627	7.47437	6.72174	6.81896	7.03697	6.40119	7.68626	8.17941	7.52162	6.63573	6.34872	7.74765	6.05171	6.66248	6.56306	7.42903	7.20037	8.70012	6.59962	7.64121	6.86724	7.25585	7.12425	6.81751	7.26254	6.60679	6.61018	7.74888	7.26651	7.29372	7.33541	6.68195
geneid.23038	6.47232	7.39771	7.3715	6.72343	7.11337	6.82413	6.58406	6.38217	6.95739	7.19408	6.39992	6.00407	6.33692	6.65702	6.77497	6.9837	7.1487	7.07652	6.65023	6.72192	6.76701	6.81483	5.71454	6.57408	7.25962	6.72199	6.47049	6.9457	7.05103	7.23058	7.24883	6.6802	6.8133	6.70136	6.68278	6.40413	6.72681	6.98907	6.90285	6.87965	7.51127	6.82609	6.82248	7.32033	7.59688	6.89082	7.02894	6.57837	6.08225
geneid.55251	9.30586	9.49683	9.95462	9.89167	8.90417	8.58077	8.07485	9.3121	9.29944	8.54985	9.21716	9.13544	10.1827	9.31462	9.37434	8.68543	9.40797	8.32284	9.33	9.08753	8.79401	9.13337	8.69534	9.62006	8.95254	9.43575	9.36916	8.88299	9.07546	9.22936	9.49607	8.89016	8.50826	8.51477	9.29578	8.76147	9.6131	9.18145	8.60074	9.20992	9.12031	9.27474	8.94519	9.40066	9.20705	9.34261	8.61678	9.15526	8.63348
geneid.22871	5.28319	4.68889	4.71872	2.96552	2.58528	3.75167	4.62066	3.83315	1.93447	3.25545	6.81312	4.64249	2.86481	3.62135	3.33935	2.62708	2.79545	3.48176	3.06644	3.35905	5.18391	2.56627	2.56952	4.60416	3.66219	3.92261	2.57	2.48683	2.75092	3.66423	3.23515	3.26316	2.53127	3.35491	3.68357	3.07297	3.58568	2.40742	2.4589	3.26543	2.94716	2.43839	2.65982	2.70563	5.1987	3.42715	3.17774	2.5756	2.75387
geneid.22843	3.38775	3.32004	7.00153	3.63225	3.17686	3.26667	3.40446	3.87087	3.52299	2.78793	4.48647	3.84281	4.38307	3.21126	3.63059	3.70886	3.1349	3.99462	4.67009	3.6367	3.46232	5.19851	3.20581	4.38376	4.29808	3.84669	3.11334	3.26602	3.24275	8.57477	3.7915	4.15945	3.43056	3.19504	4.9479	3.55506	3.54067	3.5058	6.35476	3.86544	3.27918	3.64668	4.54125	8.19541	4.57596	3.42796	3.68683	3.64643	3.12923
geneid.116987	7.77734	7.45727	7.74666	8.08643	6.74248	6.57012	7.34795	7.72656	8.09519	6.87999	4.76431	7.89483	6.90448	7.62892	7.60528	6.99824	6.8443	6.69102	8.18079	7.68533	7.17183	7.46751	5.90183	7.47557	7.1809	7.63283	7.75316	6.65161	6.90817	7.10893	6.37127	7.46396	7.13308	6.83861	6.94176	6.70436	6.27714	6.68621	7.4261	7.02491	7.24572	7.76966	7.78147	8.21665	7.27525	7.23153	7.17442	8.77502	7.83102
geneid.23272	4.14173	4.63967	3.4074	3.69791	3.90379	3.94982	4.29384	3.16212	2.74748	3.32801	5.40425	3.27196	4.54117	3.5304	3.7915	3.37779	4.12859	4.2282	4.15433	3.8464	3.37758	3.69261	3.85173	3.84421	3.55224	3.72449	3.0662	3.92355	3.65293	3.35922	4.77918	3.74281	4.03993	3.66318	3.917	4.569	5.0679	4.07957	3.93608	3.68296	3.85606	4.38033	4.01967	3.08447	5.16534	4.67614	4.03486	3.11541	3.7531
geneid.23499	6.63751	6.63077	7.48224	7.1566	6.62163	7.13196	6.4846	7.2153	7.38509	7.52595	5.09851	7.19631	6.86927	6.30051	8.2116	7.37795	6.77368	8.11012	6.68283	7.31363	7.16599	6.88928	8.99351	7.30537	6.9755	7.44553	7.92415	8.23512	7.36184	6.86377	8.07766	7.19055	7.23585	7.43429	6.86171	8.11342	6.73786	7.90325	7.40696	7.8539	7.9143	7.40982	7.34619	7.36523	7.61369	7.61136	8.02724	6.60546	7.12006
geneid.11154	6.13761	6.74167	3.95675	5.99012	5.83542	5.16854	6.5292	6.23417	6.52541	5.99659	6.9895	5.4113	6.42654	6.29984	4.62922	6.51116	7.14391	6.02143	4.80683	6.03075	6.48056	6.62679	7.58089	6.32666	6.86686	6.3314	6.30468	6.15905	6.58095	6.61361	5.9536	6.87417	7.69032	5.90937	6.55508	6.21428	5.82116	6.45622	6.34596	7.87679	6.7461	5.98063	6.77318	6.53323	5.90636	6.73011	6.67385	7.10857	8.09562
geneid.23603	10.619	8.43495	11.1584	10.2728	10.1204	9.20862	10.8879	9.84485	10.6191	9.33814	9.29055	11.3015	9.47011	10.3921	9.85705	9.73561	9.72148	9.74549	9.20707	11.2042	10.2582	9.35372	10.9893	9.75122	9.51952	10.0744	10.6274	9.44836	9.71586	9.55563	9.28778	10.4029	9.31833	9.99852	9.02874	9.81383	10.3448	10.7801	10.3837	10.357	10.6529	9.68877	10.828	10.0019	10.6508	9.97257	10.6314	8.68731	10.8624
geneid.51224	2.52597	3.27162	3.23432	2.90852	3.41598	3.43532	3.2883	2.89939	2.7899	2.95556	4.1021	3.14911	3.02674	3.02084	2.80505	3.41608	3.24725	3.01528	2.96943	3.18913	2.95868	3.04738	3.02282	2.73314	2.99099	2.84912	3.17797	2.69136	3.22138	2.81295	2.95039	2.82587	2.85956	3.20887	2.75471	3.00361	3.1764	2.7585	3.15733	2.69107	2.87601	3.22225	3.01516	2.98911	2.73334	2.69017	2.84966	3.31462	3.25771
geneid.57222	7.77396	9.15573	7.72604	9.17686	7.82386	8.4438	8.18946	8.58527	8.16856	10.0037	6.88043	7.54719	8.14963	7.79553	9.31808	8.26593	8.17294	8.27425	9.48145	7.83742	7.91923	9.25089	8.59605	8.37108	8.74552	8.47375	7.62911	7.79857	8.27175	8.28222	7.99477	8.34179	9.21532	8.13931	8.05621	8.39881	7.29636	7.71042	8.50549	9.04774	8.87209	8.53411	9.26313	8.83169	7.55564	8.42497	7.76936	8.5083	8.09771
geneid.57182	7.48888	6.14001	7.58778	7.28823	8.21166	6.65836	6.64383	7.28916	6.97012	5.95897	8.04414	7.93812	7.93721	7.27133	6.86283	8.32079	7.03332	7.45238	6.96514	7.68207	7.74203	6.52736	7.28526	7.40969	7.66689	7.53106	7.17643	7.54602	7.38587	6.62616	8.5568	8.27643	7.25362	7.27147	8.75676	7.19285	6.66176	6.49521	8.60776	8.20359	7.43661	7.03214	7.62173	5.94952	7.68317	7.68753	6.84787	6.89017	7.23883
geneid.57448	8.69881	9.71292	8.46588	8.64616	7.99156	7.937	8.10321	7.96676	8.02873	7.72878	8.04393	8.7493	8.06136	8.11699	8.39403	7.8622	7.59477	8.00436	7.82872	8.27559	8.13443	8.22114	8.06847	8.35767	7.5517	7.91561	8.0901	8.12391	7.84432	7.71391	7.96615	7.70535	7.90769	7.73189	8.11904	7.83973	8.06214	8.06861	8.2264	8.48782	7.79666	8.28417	8.04033	7.85963	7.58773	7.91605	8.20873	7.93835	7.45236
geneid.51298	2.8644	4.16696	3.51501	3.08752	3.43692	3.61402	3.85375	3.23903	3.54211	3.00835	3.39763	3.65477	3.36621	3.52144	3.59222	3.4912	3.67701	3.79159	3.89855	5.23734	3.30796	3.34345	3.53354	3.13948	3.71405	3.5947	3.53164	3.71657	3.79817	3.67787	3.47047	3.87297	3.31702	3.55796	3.46495	3.45705	3.46179	3.11976	3.44762	3.16747	3.48234	3.32772	3.5597	4.67527	3.31676	3.43802	4.39998	3.7221	6.71501
geneid.177	6.36395	6.96787	5.61512	8.58942	5.92765	7.94299	6.03683	6.12116	6.59412	6.47899	6.33909	5.43835	6.55643	7.8519	7.27965	10.0004	7.29917	8.25234	7.53603	5.52492	6.24278	6.04233	5.81121	6.01855	6.3127	6.06654	5.54721	9.41182	10.8072	6.67195	7.08736	6.1913	8.51876	8.09682	6.92727	9.84465	6.34473	8.74134	6.38985	7.5302	6.21491	8.57184	6.83474	5.56987	6.45738	9.46216	8.07831	6.92344	7.6018
geneid.55793	6.66203	9.50556	8.63876	7.82295	7.85582	8.5101	6.32491	8.47229	8.19201	9.04071	7.78165	6.32264	8.88381	7.12797	8.88778	8.40997	8.44494	8.96533	8.61038	7.34179	7.0819	8.06442	7.67088	9.02409	8.36035	9.00634	7.70095	8.57557	8.00196	8.39566	9.16895	7.30682	8.74539	8.08006	9.32402	8.47124	8.09454	7.83138	8.14782	8.19356	7.95242	8.03349	7.4649	8.85443	7.36118	8.51613	7.59399	8.27747	7.00174
geneid.57579	7.26893	4.85105	5.64043	7.30828	5.67723	5.52759	7.52857	6.52109	5.91349	5.28412	5.59322	7.24325	6.86511	6.87	6.8697	5.69307	5.30624	5.41202	5.42395	5.95046	6.3543	5.42799	7.74393	6.7317	6.37411	5.75328	5.83133	5.05099	6.26408	5.78908	6.05158	5.71894	5.63605	5.73893	5.66443	5.58438	6.89171	6.82989	5.59932	6.32884	5.94591	7.09842	5.88557	5.32924	6.70809	5.84071	5.66087	5.08632	5.11823
geneid.23670	9.85407	10.1962	9.68855	9.78627	9.40534	9.96081	8.48673	9.84632	10.0408	11.4281	7.32056	9.38068	9.99806	9.12765	11.0536	9.33279	9.41234	9.9885	9.37905	9.61406	9.38868	9.45168	8.65955	9.56609	9.98432	10.4526	9.91947	9.93432	10.0354	9.42746	9.31338	9.89464	8.90621	9.74677	10.5698	9.99037	9.05859	9.8346	9.07999	10.0369	9.70465	10.4015	9.81048	9.84455	8.79003	9.87688	9.58395	9.15422	9.38254
geneid.25962	4.79346	3.09631	4.17522	4.42684	3.89136	4.18227	4.31455	4.45573	4.30047	3.66556	3.34826	4.64722	4.23908	4.62713	3.90972	3.32521	4.42093	2.90247	4.19969	4.30803	3.19831	3.63853	4.11386	3.42125	4.26221	4.10369	5.0033	3.2833	4.04519	4.40675	3.12814	4.83767	3.3634	3.45805	5.37531	2.99297	4.40983	3.82082	4.22142	3.97881	3.62823	4.2865	3.43947	3.47983	4.34623	3.36741	3.43867	4.038	5.55778
geneid.50940	4.16202	4.11267	3.8267	3.58112	2.60637	3.06474	2.65544	2.69273	2.47487	2.81479	2.92961	2.23841	2.72106	3.32281	6.49568	3.02901	3.10938	3.23388	2.99685	2.56102	2.94297	2.29962	2.89749	2.41441	3.43459	2.74879	3.05892	3.09586	2.3568	2.87764	2.8988	3.13435	4.08418	2.92082	4.51513	2.45638	3.07357	6.78561	3.0487	3.47689	3.02901	2.42479	2.95812	2.73844	2.85589	2.90413	3.10675	3.31396	2.95298
geneid.10006	7.37719	7.60933	7.72907	7.63555	7.67807	6.7395	7.45994	8.04875	7.75368	7.2409	7.04351	7.99401	8.16181	7.79177	7.9262	6.91096	7.50392	6.41448	6.53723	8.30726	7.81859	7.03823	7.22178	8.05668	6.35128	7.61097	8.03799	7.09873	7.73151	7.97463	6.4567	7.29995	6.75461	7.37686	7.16913	6.99357	8.13227	7.02602	7.20656	7.49903	7.00841	7.78367	7.40602	6.73641	7.11966	7.04616	7.871	6.68537	7.24619
geneid.56647	7.59298	8.02022	7.03502	7.35899	7.40407	6.75071	8.01941	7.84798	6.60085	7.56728	6.83628	7.07115	7.17543	7.94927	6.79752	6.82859	7.26059	6.54884	6.67631	7.80114	7.66108	8.23653	7.1792	7.30772	6.1426	7.00156	6.10648	7.3736	7.12732	8.83136	6.2793	6.48841	6.57506	6.92476	7.72355	6.96472	7.09639	7.21537	6.96223	6.23924	6.64918	7.20904	6.92078	7.54355	6.9819	6.40287	7.82601	7.00345	7.31165
geneid.57599	6.22427	5.80439	6.28924	6.83171	6.60046	6.27251	6.62485	6.47118	6.44369	5.87746	4.57395	6.44355	6.84033	6.72885	7.12477	6.53956	7.01249	6.37742	6.23368	6.15923	6.04189	5.83728	6.00637	6.41814	6.04479	6.41502	6.49698	6.7863	6.41151	5.8621	5.562	5.73204	6.11465	5.82872	6.6284	6.5038	6.7133	6.24892	6.77039	6.71324	6.84551	7.61366	6.93777	5.67664	5.51123	6.13352	6.07663	5.2435	6.41066
geneid.4139	8.3605	6.57281	7.27477	3.08482	6.20923	5.66131	7.19507	6.5383	3.15717	3.9145	7.1907	8.24997	3.57563	6.56103	4.26861	5.79298	3.70388	5.89901	6.73688	7.6803	8.70746	5.17417	4.02734	5.9514	6.40583	6.24436	7.76635	4.81365	7.98187	7.00769	5.45742	3.03817	5.13214	7.06325	3.738	3.78564	6.67436	7.05876	4.23831	4.09892	4.48036	3.54556	4.2251	6.42671	7.94713	4.93229	7.17311	7.01426	6.48165
geneid.57634	4.64583	4.7229	4.33011	4.17555	4.59454	4.45857	5.13023	4.26815	4.4887	4.14464	3.76676	4.75316	3.62592	4.58395	4.14916	4.00273	5.01185	4.72593	4.77262	4.30003	4.22568	4.81048	5.0626	4.09761	5.05997	4.2454	4.22359	4.58097	4.89025	4.11247	4.27786	4.49593	4.63949	4.60919	4.9507	4.4545	4.79763	4.79476	5.28108	4.38201	4.57821	4.46938	4.76953	5.05168	5.61028	4.57312	4.7182	4.79274	4.99879
geneid.57636	9.79193	8.81347	9.35433	8.6696	10.3135	9.30771	10.1812	9.01692	10.2426	9.10429	10.3869	9.8395	8.82294	10.7712	10.5614	10.6937	9.0568	10.3491	9.02372	9.64207	10.206	9.14005	8.69092	9.64983	9.34449	9.86958	10.0858	10.0734	9.7636	9.35995	9.7705	8.85986	9.6783	10.4507	8.57261	10.1485	10.276	10.8253	9.59583	9.22761	9.86232	8.8344	9.31415	9.36925	9.92719	9.55427	9.91814	9.75644	10.4719
geneid.56928	5.50478	6.75076	5.54333	5.31292	5.70881	5.5468	6.37131	5.48374	5.425	5.80308	6.34839	5.65644	5.41375	5.51654	5.51686	5.71671	5.58051	6.44262	7.17125	5.34294	5.54888	6.32699	5.60612	5.18779	5.69481	5.69984	5.00219	6.19119	5.12785	6.15883	5.90193	5.49167	5.69683	5.71105	5.82038	5.78293	5.63253	6.65317	5.79508	5.38287	5.97364	5.42439	5.3382	7.08487	5.71643	5.6853	6.20209	7.10973	5.47221
geneid.114879	7.7845	8.28827	8.56368	6.64086	7.75811	8.22707	7.9863	7.87571	8.60038	8.35922	7.58961	7.89639	7.90715	7.7381	9.10701	8.12628	7.77836	8.92601	10.0655	7.5939	7.77935	10.732	7.13449	7.89428	8.32889	8.93872	8.29196	8.40439	8.06236	7.19887	8.40963	7.92382	8.94541	8.22691	7.82035	8.57207	6.44801	8.23044	8.35052	7.86191	9.2	7.40089	8.02729	8.92175	7.35264	8.588	7.41653	9.52527	7.57898
geneid.57338	3.42287	3.30991	2.44273	2.46008	2.59649	2.35976	2.92827	3.23509	1.81143	2.74154	3.99541	3.25912	2.4451	2.74999	2.34407	2.48072	2.46539	2.76357	3.09464	2.33115	2.43615	2.57626	2.89409	2.75889	2.88343	2.76286	3.00525	2.82633	6.29564	2.33465	2.6956	2.34403	7.70402	3.2016	2.50644	2.44915	2.73108	3.61414	2.14287	6.68046	5.54737	2.34946	6.45949	2.32794	2.68657	2.93104	2.33366	2.53231	2.74056
geneid.10210	7.33926	6.40826	5.43061	5.87019	6.18161	5.44145	5.65576	6.18111	5.75156	6.29758	5.79528	7.03832	6.22785	5.95657	6.0321	5.80076	5.45724	5.59237	5.60541	5.7838	5.70057	5.89104	5.98766	5.84951	6.0825	5.77092	5.78786	5.87127	5.81732	5.94817	5.11945	5.98329	5.49266	5.37546	5.44804	5.35589	6.13628	5.9628	5.82049	5.67604	5.77047	6.6076	5.84926	4.91524	6.01487	5.63836	5.96244	5.03914	5.60194
geneid.7090	7.5359	8.44013	7.42214	6.37329	8.12164	8.20876	7.73422	7.63279	7.95693	8.43492	7.16069	7.10704	6.58179	7.21317	7.24793	7.86037	7.60164	8.27184	8.08686	8.24061	8.06013	8.44499	8.11075	7.77128	8.20942	7.80543	8.1255	7.95594	7.41115	7.8533	7.86181	7.78626	8.09156	8.29809	7.95328	7.50531	7.54049	8.57768	8.21474	7.65517	7.67138	6.68192	8.00199	7.90648	8.58475	8.02856	8.97114	8.48428	8.06448
geneid.57082	8.12567	6.63506	8.04184	7.47614	9.04149	6.50011	8.76817	8.09252	7.72748	6.7869	10.0334	7.95798	6.94618	8.42374	6.75943	6.71098	7.14886	6.28579	7.34206	7.61376	8.46237	7.8119	7.85842	7.89104	6.81548	7.77762	7.96264	6.26895	7.52784	7.27498	5.85592	7.84407	5.37612	7.46448	6.62234	6.03733	8.91999	8.5076	6.99541	7.94613	6.01625	5.89618	7.31731	7.53877	8.60219	6.92343	7.72634	6.64055	8.15599
geneid.57700	7.81032	7.40902	7.26059	8.16051	7.30062	7.56077	6.77439	8.26502	7.93661	7.51102	6.77005	7.52332	8.1395	7.59204	7.62457	7.32587	7.84181	7.66627	7.17671	7.78837	7.5475	7.23855	5.85413	8.04816	7.39002	7.69195	7.4328	7.94881	7.92522	8.09297	7.31741	7.11979	7.34945	7.77354	7.61632	7.6831	7.67655	7.05615	7.99475	7.21178	7.52676	7.77864	8.00782	6.85215	6.79197	7.61033	7.10642	7.27227	6.77951
geneid.26958	9.0529	8.41696	9.3547	8.38835	10.5342	8.007	9.37314	8.41888	8.59453	8.60773	8.55388	8.56218	7.77144	9.54158	8.38616	8.89887	8.70748	8.34792	8.64623	9.20046	8.6121	8.70203	8.68754	9.05895	8.72872	8.54847	8.8123	8.60997	8.60101	9.00768	10.0256	8.02782	8.85143	8.42937	9.46379	8.8489	8.71969	8.74105	10.9524	9.47285	8.85742	8.54733	8.8991	9.13685	8.8482	8.35893	9.28032	9.40081	9.04979
geneid.55168	9.85228	8.88503	9.29096	9.24533	9.61876	9.11776	9.55302	10.019	9.97798	9.75687	8.34381	9.50009	9.91429	9.95066	9.72128	9.79376	9.44638	8.66916	8.90126	9.18137	9.52692	9.75605	9.55101	8.88109	9.98208	8.84391	8.97452	8.85008	10.4962	9.72251	8.63959	8.96937	8.92838	9.20848	9.39208	8.968	9.51046	10.3447	9.05744	9.83045	9.01238	9.6542	9.47855	9.4514	10.5469	9.33539	10.3946	10.4977	9.3926
geneid.78988	6.1491	5.73408	6.00814	6.06948	6.27981	5.75707	6.53702	6.18509	5.47485	4.89401	5.45698	6.52971	6.37851	6.72515	5.76696	5.69243	5.67756	6.23803	5.56328	5.58034	5.96798	6.03619	5.71224	6.00362	5.71122	5.81481	6.13595	6.36417	5.93071	6.4686	5.82422	5.64542	6.09105	6.11989	5.27655	6.12593	6.33502	6.89217	5.68262	5.657	5.15227	6.52236	5.64702	5.77518	6.0178	5.90446	6.10853	5.30476	5.85163
geneid.79658	7.00337	6.99636	8.01825	7.04496	7.48128	7.75066	7.79786	6.85764	7.71812	7.7056	8.42132	7.92805	5.9534	7.05569	7.70889	7.43715	7.01845	8.47509	7.31424	6.92944	7.38568	6.32842	9.50703	7.38553	7.48128	7.84006	7.42524	7.61451	8.60472	6.93217	7.64981	8.71511	7.49095	7.37184	7.54157	7.79905	6.80704	7.37278	8.61917	8.3907	8.38871	7.25252	7.57233	7.30175	7.45962	7.79467	7.49405	6.44187	7.45314
geneid.64328	4.44315	3.07579	3.82849	4.82564	4.49522	3.38405	4.00915	4.93005	4.68977	3.48544	3.43587	3.15885	4.41615	5.14798	3.7007	4.40764	3.41403	3.74799	4.26278	3.73187	4.14306	3.84243	4.03456	4.85092	3.96175	4.06234	3.75356	4.40008	4.29297	3.97481	3.79279	3.17173	5.00775	4.44752	2.80056	4.06296	4.97988	3.36854	4.11687	3.35569	3.22411	5.21637	4.01453	4.62172	3.47397	3.93503	4.55472	3.37727	3.77164
geneid.58480	6.30364	8.37727	7.43911	8.74548	8.75737	8.10105	4.80752	9.01307	6.46791	8.35281	4.61111	6.61901	7.98869	7.07288	9.08065	8.03305	8.24018	8.00797	9.40302	6.25488	7.42252	9.63304	6.35706	9.00221	8.82848	9.36142	6.79408	7.74942	10.0796	8.80069	8.73476	8.58596	8.43063	7.72241	8.84127	8.04731	6.23338	5.30645	8.48068	8.58546	8.04284	8.75517	9.53377	9.2311	6.58167	8.99511	6.58263	9.5776	6.45223
geneid.81035	8.16217	6.2359	7.89988	9.57159	7.13028	8.43325	4.12207	7.28772	9.54089	8.57457	5.30484	8.78446	10.0218	7.4713	7.90067	9.0614	7.68481	9.06491	8.4531	7.48466	7.43963	7.83784	7.97945	8.23152	8.50587	9.24067	8.70807	9.53992	9.15997	7.23771	9.13569	8.46409	8.89005	8.12472	7.86635	9.7065	5.65956	8.05106	6.99912	7.98257	8.63552	10.9374	7.53467	7.32374	7.72141	8.80092	8.0169	6.55086	8.10438
geneid.89792	2.99742	3.37907	3.49511	2.82352	3.62623	3.49155	3.53747	3.48603	3.20121	3.18363	3.58769	3.3129	3.2258	3.39409	3.29103	3.28577	3.43237	3.19046	3.2396	3.40172	3.25187	3.43016	3.53726	3.13155	3.54014	3.45445	3.32891	3.33034	3.43699	2.81911	3.16565	3.34494	3.52765	3.28282	3.29507	3.3449	3.33334	3.18801	3.29001	3.67354	3.09753	3.29103	2.62287	3.05001	3.6209	3.16464	2.90518	3.27316	3.28154
geneid.65062	7.62419	5.51187	6.53081	6.51178	7.22046	5.1107	6.28401	5.47191	5.71449	5.39166	4.79077	6.58288	5.87703	8.07884	4.29466	6.0042	6.7229	6.00221	5.79327	4.87325	7.33514	4.25081	3.70336	6.54042	5.11451	6.25397	5.87117	5.65275	6.17187	6.32781	6.48117	5.36214	5.92011	5.71077	6.54498	6.43862	6.55635	7.06048	5.55871	4.431	5.33641	7.16405	5.33555	5.87272	5.68967	6.00449	6.82673	5.32347	4.79381
geneid.782	5.85808	7.16566	6.12185	6.5294	5.40068	5.61686	5.96561	5.94893	5.48963	5.57914	5.87532	5.53538	6.80358	5.60135	6.00073	5.80854	6.28666	6.1429	5.76147	5.51753	5.63949	5.35265	6.1498	6.02402	6.60938	5.62967	5.25937	6.29134	5.80136	5.76309	7.32712	5.78463	6.68304	5.61988	6.1465	6.25987	5.5759	6.29171	6.51829	6.02245	6.21882	7.57279	5.63232	6.31655	6.14983	7.41945	5.95611	6.20348	5.79967
geneid.10347	6.14359	7.59215	5.09472	6.36646	6.56981	6.83894	5.21853	6.67412	6.83279	7.2592	7.85351	5.33943	6.23776	5.89302	6.9067	6.35202	7.17765	7.60583	7.28551	6.16439	6.28368	6.49582	6.28928	6.46188	7.64764	6.59342	5.78807	7.34916	6.39832	6.25492	8.00856	7.84315	7.49372	6.46302	6.85546	6.58341	5.84881	5.61196	7.29931	7.46334	6.11787	7.08801	6.37832	6.8533	6.324	7.06874	6.54232	7.21145	5.75034
geneid.57619	6.94578	7.28343	7.93582	9.16542	4.64929	8.00645	6.39925	7.59654	6.82487	6.4505	4.07167	6.1516	8.48469	6.41834	8.01724	6.89503	6.61606	5.69317	7.48982	6.07168	6.46244	6.86716	4.02921	6.66038	7.43319	6.24631	6.92705	5.73927	9.48252	7.1516	6.68024	6.94396	7.06306	6.04491	7.95825	6.30305	5.56888	6.77262	7.54888	6.48938	6.03001	8.99501	5.82777	7.01333	7.03692	6.8088	5.66921	6.37949	5.23944
geneid.27031	6.94899	7.60593	6.55879	6.6437	6.53252	5.90861	6.48528	6.29158	6.04454	5.91585	7.37271	6.45272	6.81517	6.80818	6.38579	6.01759	6.11365	6.70313	5.85875	6.45848	6.20942	5.33807	6.32281	6.66864	5.3365	6.00814	6.53419	6.35791	6.12416	5.89734	5.84938	5.6879	6.38625	5.91797	6.18941	6.228	6.59616	6.61032	5.87458	6.22674	5.95096	6.39121	5.80085	5.75013	5.82383	5.80483	5.23712	6.00614	5.6031
geneid.84435	2.63718	3.1829	2.91371	3.01892	3.35719	3.45882	3.17114	3.04678	2.86456	3.20488	2.85149	3.08054	3.51598	3.05673	3.02293	3.42837	3.04491	3.28489	3.66496	3.43404	2.97687	3.35772	3.1842	2.94869	3.6105	2.98073	2.7946	2.94609	3.32584	3.05793	3.03202	3.28384	2.71642	3.02379	2.78394	2.91941	2.81471	2.58854	3.17048	2.9844	2.89129	2.85689	3.07263	4.74315	3.17894	3.16171	3.06319	3.7568	2.78293
geneid.8706	8.3728	7.97996	7.95463	8.11459	6.92968	6.57474	2.7707	6.64204	7.88748	6.44578	6.87137	6.07149	6.19833	7.19673	7.93298	7.12427	6.44239	7.16863	6.29555	7.54387	7.48799	4.67177	7.92405	7.41498	6.71735	7.41018	7.2244	7.45705	8.33593	7.2796	6.86649	6.81817	7.20696	7.32225	6.42262	7.05803	7.50885	7.5588	5.63367	7.77296	8.62489	6.92826	7.01684	6.28742	8.60671	6.5858	8.25431	6.26931	5.49491
geneid.379	9.77671	6.32253	6.81712	8.69149	8.70899	7.48929	9.60204	7.93375	7.7345	6.40139	8.16158	9.3449	5.50151	9.69697	6.73409	9.53474	7.55024	7.73529	6.41196	9.52411	8.6963	5.59714	10.6612	7.51611	6.27074	6.80746	8.57007	7.60784	6.15807	5.94273	6.86975	6.64024	6.93152	8.04989	5.81016	6.71942	6.13804	9.62604	8.06594	7.68887	9.07738	8.38009	8.79001	6.31948	10.1867	7.42932	8.8537	5.83104	8.47221
geneid.6727	11.3219	11.4191	11.675	11.2614	11.6616	11.5278	11.2891	11.1133	11.0951	11.0531	11.8582	11.0082	11.2244	10.9054	11.3625	11.4725	11.0855	11.2409	11.4001	11.269	11.1857	11.1228	11.2846	11.1004	11.0775	11.1786	11.0277	11.4065	11.0606	11.2605	11.1823	11.4523	11.1937	11.4267	10.4262	11.4328	11.1917	11.2382	10.8701	11.2738	10.9233	11.1912	11.1535	11.1627	11.4655	11.0849	11.057	11.2587	11.1415
geneid.85437	6.52751	5.9591	4.87166	6.79038	4.868	4.54888	5.26434	5.56358	4.99896	4.51169	3.25632	6.50022	5.85164	4.81774	4.76812	5.20836	4.90271	4.52158	4.33266	4.57172	5.30811	4.22874	4.87356	5.76794	4.71503	5.38495	4.51556	4.65732	4.47194	5.06644	4.38085	4.50365	4.99779	4.67916	5.40515	4.56918	5.35069	4.37707	5.01892	5.27231	4.86052	5.99666	5.63387	4.4856	5.35357	4.96207	5.37751	4.90026	3.84285
geneid.310	9.42437	9.26696	8.76602	9.65806	9.35149	8.98522	9.62908	9.956	9.37494	9.82041	8.97469	9.30576	9.83782	9.75081	9.58267	9.16135	10.4417	8.52698	9.45539	10.3346	9.58302	9.86352	9.77997	9.77193	8.84312	9.16221	9.23815	9.17737	9.44382	10.1723	8.66108	9.69944	9.13638	9.21143	9.4814	8.91661	9.59759	8.96425	9.4995	9.27336	9.09041	9.31313	9.34159	8.80502	9.04263	9.18026	9.37801	9.44672	9.4981
geneid.8600	4.77298	3.68054	3.7562	2.98205	3.55546	4.36294	2.1717	5.19218	3.6828	7.18303	3.95953	3.95485	4.00065	5.11047	7.39627	4.89331	2.95043	4.21299	5.97198	5.25011	4.6415	6.64761	3.14855	5.10298	5.6883	3.72797	4.5664	4.11888	3.82489	4.81978	3.35763	3.52956	2.89951	4.37491	2.73598	3.56122	5.85073	6.28065	4.93866	4.24706	5.18972	3.31551	3.40857	6.5569	3.71427	5.12338	4.07715	3.10833	3.30275
geneid.5250	4.77414	3.33675	3.567	5.03264	3.75941	3.92879	4.33734	4.3141	4.31001	4.99657	2.57345	4.55226	3.67477	4.09459	3.70245	3.42522	3.51435	4.44871	4.1713	4.06242	4.50075	3.84967	4.19641	3.84511	4.17056	3.6183	3.80223	4.31048	4.50074	5.07015	3.15961	4.06865	3.99338	4.74838	3.82244	3.08439	4.47277	4.23721	3.78908	4.02264	4.50944	4.94388	3.33216	4.4763	3.38614	3.71715	3.94001	4.91355	4.19257
geneid.63876	3.86887	3.40905	5.88007	4.356	4.26346	4.56251	4.02521	3.79655	4.24345	5.08949	3.82253	4.27707	3.70088	4.33543	3.74206	5.4009	3.80619	5.95968	4.65577	4.62806	4.33807	3.60004	3.24363	4.09355	4.02211	5.22261	4.23282	6.57165	3.99307	4.29161	5.35122	4.51747	4.86701	5.76501	3.04377	6.37177	4.45694	4.76483	4.56785	4.64603	3.73869	4.198	3.95197	3.31289	3.58683	4.62227	4.48756	3.90048	4.71602
geneid.150465	9.17928	7.00459	8.99228	8.35068	8.64659	7.98976	9.8678	9.06872	8.82171	8.64414	7.03656	9.44986	7.61918	9.04797	7.80982	8.88722	8.32616	8.30467	8.16392	8.96427	9.05555	8.30849	8.58184	8.8344	7.86424	8.57907	9.84857	8.64844	9.06537	8.75447	8.16236	8.9965	8.0288	8.48091	8.01769	8.53591	9.15309	9.08933	8.90611	8.35501	8.15302	7.91328	8.55679	8.41024	8.31243	8.27029	9.42113	7.88097	9.95015
geneid.51479	5.86909	5.88564	6.24962	5.36355	5.50328	5.67288	5.60236	5.79089	5.91847	6.05909	5.08459	5.61485	5.60096	5.9918	5.6984	5.6803	5.40895	6.13994	5.97568	5.39219	5.72654	5.94302	6.29737	5.71169	5.88995	5.50585	5.81824	6.37125	6.35439	5.3647	6.54537	5.27602	6.03814	5.72504	5.33279	5.99184	5.36254	5.89703	5.53551	6.34508	5.61428	6.13096	5.74662	5.99898	6.17847	5.49223	6.41598	5.91145	5.57347
geneid.134549	7.2713	9.73758	6.77398	8.59751	8.09768	8.82897	6.22907	7.60278	8.64528	8.76399	7.97199	6.67883	7.70663	6.62526	9.33323	8.03686	7.45289	8.69343	7.88641	7.05415	7.37611	7.77702	8.47107	9.44497	9.96352	8.72761	7.30714	8.49237	7.96469	7.39804	8.93394	8.41573	11.0408	8.24242	9.07576	9.32104	6.54469	7.95606	8.14348	8.70134	9.85475	7.81803	9.08523	7.95108	7.25162	8.50764	7.83316	8.45004	7.14963
geneid.123720	8.80848	9.89468	9.00086	9.70742	9.95744	10.0546	9.45522	9.40655	9.70023	9.05188	9.64038	9.27368	9.93558	9.57923	10.5605	9.90493	9.01212	9.60627	9.02224	9.79283	9.59421	10.2378	9.89774	9.70653	9.06953	9.62424	9.4285	9.77151	9.53339	9.13821	9.22006	10.0149	9.58347	9.86284	9.43549	9.52215	10.0539	9.84745	9.99133	9.44841	9.76869	10.1931	9.67881	9.79937	9.96372	9.76378	9.64594	9.49761	9.55151
geneid.1975	7.61456	7.0633	8.3007	8.68934	7.30895	7.88465	9.4739	7.85182	7.69703	7.61146	6.83978	8.50455	8.84403	8.00443	7.36214	8.04429	7.83569	7.57799	8.56425	8.07308	7.74927	8.00483	7.84279	7.37638	7.04806	7.05516	7.79475	7.8632	8.37376	8.59721	7.18321	7.32373	7.54158	7.87769	8.02593	7.01991	8.79274	8.13663	8.65291	7.21207	7.47564	9.68129	7.15236	8.09392	8.16679	7.65896	8.4442	7.30124	8.41557
geneid.2651	8.89973	8.633	9.03958	9.40025	6.40771	8.48614	7.143	8.84832	8.77687	8.72899	6.59815	9.08664	9.54714	7.6625	9.07874	8.01864	7.95922	7.54874	6.9909	9.09785	8.41212	8.54904	9.49697	8.24507	8.01628	9.23673	6.96166	7.25871	8.53088	7.57577	8.13858	7.79922	8.55741	7.79541	7.45329	7.55314	7.37672	8.30511	8.89511	8.70743	7.95507	8.36693	7.5898	6.76354	8.80919	7.92941	9.31109	9.11632	6.81446
geneid.54014	8.19595	7.65477	8.01855	8.40121	6.56496	7.04945	8.32111	8.05098	7.85586	7.04544	9.39758	8.2689	7.75548	8.47856	7.95214	7.21183	8.24126	6.70071	6.60646	8.22524	8.05135	6.66765	7.49009	7.67675	8.42432	8.11361	8.02855	7.43641	8.45289	7.39254	7.73945	7.6388	7.32536	7.21213	8.68499	7.78337	8.1012	8.28651	7.70328	7.80553	7.83048	8.04095	7.84834	7.73448	8.39351	7.61349	7.78178	6.7106	7.04768
geneid.682	9.27792	8.46082	8.63548	9.36675	9.78803	9.26996	9.62527	8.92697	9.64866	8.99326	9.14482	9.16696	9.09778	8.80231	11.0935	9.66282	8.84575	8.88525	9.67978	9.54853	9.339	9.31795	9.83675	8.82255	9.4447	8.92894	9.06767	8.97622	9.11351	9.11474	9.39779	9.28503	8.84768	9.41999	9.23544	9.26797	8.52281	9.60011	9.31081	9.32342	9.93951	9.35111	9.15797	9.7276	10.1576	9.2254	9.63446	9.39612	9.07277
geneid.54906	7.39431	7.013	7.41737	7.83277	6.29857	6.14331	6.0345	7.78124	6.86509	7.09707	8.12198	6.96213	7.99262	6.77193	6.92168	5.67517	6.69877	6.41887	6.25527	7.53859	6.38916	6.24163	7.18547	7.53461	6.32868	6.99511	7.40837	6.59148	6.59148	7.6632	6.15462	6.41565	6.26215	6.31568	6.47438	6.15537	7.96899	6.48112	6.65391	6.71229	6.56968	7.0232	6.22735	5.61076	6.46514	6.4568	6.27066	6.76911	6.82734
geneid.2230	6.51178	6.29409	6.05374	8.18858	6.85929	5.94742	7.19988	6.48253	6.89204	6.75453	4.66914	6.72387	7.18179	6.38015	6.61209	6.27916	6.08409	6.27674	5.97264	6.60196	5.80627	6.02548	4.94339	6.07795	5.7827	5.76601	6.59388	6.50903	7.07653	6.5077	5.67228	6.60422	7.25031	6.34584	5.79099	6.37742	6.45606	5.75613	6.04863	5.69252	6.28731	6.74902	6.68039	6.25607	6.54546	5.98181	6.27704	6.00473	5.73541
geneid.92610	4.91293	3.18928	5.73125	4.27942	4.71138	4.98262	4.86746	4.50083	4.03024	4.2584	4.06124	5.50897	4.10759	4.95441	4.38498	4.01827	3.95567	3.49845	4.53995	4.08169	4.92465	4.20241	3.87173	5.14343	4.20484	4.50823	5.33691	4.13756	4.03652	4.76353	4.13952	4.89732	3.88843	4.69004	4.52465	4.11707	5.61338	4.10308	5.27212	3.92634	3.93568	4.16675	4.49165	3.8071	4.41228	3.85706	5.26683	2.81443	4.62134
geneid.23390	5.32742	5.27271	5.3437	5.52871	4.74458	5.46398	4.79163	5.15426	5.45962	4.4586	6.28436	5.40116	6.21295	4.53989	5.2068	3.97634	4.22227	5.41944	4.74191	5.39916	5.01216	5.27503	5.56116	5.06062	4.70131	5.75288	4.90946	4.91928	5.50661	5.03589	5.00856	5.24408	4.75637	5.04588	5.00304	4.65143	4.95126	4.43704	5.48144	5.16698	5.1336	4.91438	5.54012	5.02296	5.14842	5.31585	4.54117	4.92379	4.52298
geneid.56674	7.04372	5.24001	5.36759	6.80458	6.2022	6.12924	7.50821	6.97945	6.28586	6.1835	6.06271	7.29851	6.50158	6.2004	6.49023	6.40349	6.51105	5.83033	6.58084	6.74164	6.02154	6.76396	6.04402	6.37105	7.34254	5.97453	6.1493	6.23882	6.32583	6.63943	6.11168	6.97186	6.62215	5.69883	6.31703	6.09569	6.50773	7.29637	6.67377	6.54611	7.01387	6.56949	6.50263	6.31448	6.1762	6.33063	7.04041	5.93322	6.53691
geneid.128866	7.48343	7.37535	7.27181	7.45525	7.69016	7.4253	7.79597	7.10902	8.00979	7.68665	6.55757	8.26656	7.88498	7.84333	8.23207	7.5974	8.51812	7.31119	7.8994	7.84393	7.12348	9.16739	7.90635	7.6834	8.54121	7.80881	7.69875	7.2174	7.74295	8.69937	7.84522	9.25688	6.76147	7.35033	8.21628	7.43272	6.94655	8.29692	8.69864	8.3197	7.55992	7.90687	7.78904	8.80866	7.81102	7.46167	8.83616	8.20268	7.80215
geneid.55670	9.31755	9.19514	9.3883	9.46987	9.52464	8.88578	10.4597	9.06521	8.71214	8.82888	7.8662	9.35788	8.89651	9.06303	9.10802	9.27498	8.77916	8.9134	9.11648	8.97711	9.07119	9.36529	8.85082	8.71249	9.25868	8.76939	9.07312	9.10336	9.86506	8.79019	8.85283	8.87986	8.44819	8.93472	9.00084	8.7229	9.06433	9.05342	9.24517	9.8718	8.82826	8.97844	9.19707	9.14987	9.10829	8.5359	9.18623	8.5784	9.25533
geneid.1240	3.47846	2.72818	2.96491	3.61941	3.96829	4.49788	2.60778	4.99988	4.80597	4.32874	2.2446	3.0901	3.15114	4.3341	2.59333	4.22025	4.21143	5.20634	3.48598	4.21507	3.73304	4.21706	4.25098	4.9028	3.34192	4.91105	3.78987	4.68162	5.37552	3.86582	3.16359	4.10851	4.15286	3.96599	3.09722	4.35171	4.53828	3.14897	3.55908	4.45559	3.98974	4.01385	6.23106	3.27419	4.18723	5.05292	4.54724	3.16896	4.61576
geneid.4308	2.46905	2.67853	2.46448	2.35263	2.38491	2.90872	3.28589	2.45179	2.27655	2.202	4.59619	2.51996	2.66192	2.21848	2.86943	2.71391	3.04564	2.23325	2.94467	2.7455	2.8273	3.31337	3.1447	2.38092	3.14208	2.66825	2.52357	2.6004	2.80199	2.9879	2.66625	2.50894	2.56698	2.84494	2.82064	2.94448	2.77817	3.64256	2.73449	2.81121	2.65957	2.72298	2.5754	2.93517	2.97508	2.54468	3.1404	2.54401	2.8757
geneid.29937	6.10665	6.62819	6.05809	4.83933	5.41218	5.98934	7.19328	5.53084	5.96471	6.6097	6.46965	6.00515	5.66094	5.58302	5.17683	5.87001	6.41212	6.2249	6.60639	6.45758	6.44111	5.49198	5.98271	5.70024	7.56683	6.75361	6.29159	6.08434	7.42342	6.48139	6.06279	6.41578	5.89708	6.14361	5.38407	6.06661	5.42808	6.04195	6.47994	5.53846	6.49142	5.20212	5.36101	6.96655	6.51097	6.54515	5.52225	7.26212	6.69
geneid.220213	9.70605	9.64021	9.47672	9.99315	9.76246	9.54365	9.06857	10.5777	9.50657	9.77903	8.88186	9.81405	9.7192	10.1641	9.64486	9.76418	10.0898	9.60228	9.44412	10.8305	8.8465	9.4303	8.73459	10.495	8.97569	9.84344	9.86257	9.65724	11.0926	9.30831	9.4172	9.25816	9.29923	9.68901	9.71453	9.73148	9.95745	9.39224	9.06898	9.41065	9.45464	9.65983	9.89598	8.88108	9.34888	9.59065	9.6999	8.98261	9.66383
geneid.151648	6.31089	5.28359	7.17198	5.03288	5.9607	4.3609	6.71185	6.35179	5.85597	6.35604	7.32036	7.10423	4.39815	6.24932	4.77468	3.85958	5.4848	4.38887	5.59296	5.8292	6.5692	5.71241	5.61485	5.38877	5.44277	5.80406	5.85812	4.93201	5.12706	5.70303	4.37829	6.56007	3.55095	4.96214	5.56126	3.17098	6.34378	5.75456	6.63821	7.35541	5.27572	4.2023	5.48766	5.81255	5.83678	4.92505	5.7709	5.27721	5.78407
geneid.831	9.68448	10.2765	9.15953	11.1184	10.8427	10.3119	9.22987	9.722	10.6207	10.37	8.73919	9.76042	10.6802	10.2038	10.6004	10.669	10.1204	10.3379	10.2567	9.63745	10.1928	9.73875	9.85093	10.742	10.6825	10.1231	10.7542	10.4658	10.8949	9.8612	10.338	10.2168	10.7142	10.3033	10.7729	10.8077	10.0359	9.74263	10.2955	9.92398	11.3754	11.1705	10.0234	9.98652	9.92338	10.2951	9.80398	10.0275	9.62663
geneid.7776	4.72056	4.04956	4.32949	3.61704	3.8338	3.44001	4.93601	3.80101	4.69402	4.4208	4.83707	4.88386	4.40409	4.36318	3.9439	3.47575	3.70579	4.27298	4.45112	3.72777	3.69853	4.41177	3.40315	4.33554	2.63898	4.78118	4.89815	3.72475	4.07955	3.25424	3.27929	4.51782	4.03584	3.81931	3.65581	3.68873	4.01997	4.64597	4.1608	3.5026	3.97171	3.69729	4.09435	3.62175	4.30431	3.11405	3.61043	4.28392	3.69528
geneid.6326	5.33444	2.93716	1.89432	2.50982	1.83235	2.81147	2.21095	2.92333	1.89072	2.34105	4.3547	3.33437	3.21216	1.58132	3.42503	3.35179	1.94717	2.71034	2.95202	2.61917	3.01104	2.2971	1.63804	2.41666	3.92607	2.09739	3.52391	3.30342	4.78234	4.81008	2.57366	3.03259	3.01104	3.42203	4.02668	3.41657	3.27447	3.99901	1.92336	2.08699	3.79608	2.07233	2.51251	2.80677	2.71434	3.85987	2.48078	10.0837	2.38346
geneid.11056	4.27964	3.80582	4.51151	3.72388	3.80774	2.96339	4.48608	3.61606	3.61626	3.94356	2.77645	4.85082	3.62126	3.95046	3.99464	3.45541	2.52843	2.61476	3.16948	3.54587	2.82077	3.79655	3.78494	4.0439	3.51508	4.81816	2.9857	2.50487	4.13639	3.7701	3.59808	3.0674	2.98217	3.02202	3.53721	3.19001	4.06303	4.56792	4.14212	4.22809	3.45997	3.9535	3.43218	3.98251	4.6259	2.79469	3.17878	3.43648	3.49904
geneid.8476	6.50181	6.76688	6.63116	6.21953	6.05091	6.4145	7.21567	5.86414	7.05034	6.71467	4.68886	6.72608	7.85382	5.45455	7.49702	6.51241	7.10588	6.71902	6.28598	6.83966	6.74128	5.56679	5.33686	6.9163	8.53549	7.62358	6.46675	6.28659	6.74653	6.02345	7.19404	7.13528	7.64682	6.65755	8.15354	6.51093	4.99568	6.31849	8.23454	7.16343	8.95851	6.9931	6.26962	6.49363	6.36481	8.22792	5.38077	7.30823	6.00526
geneid.6431	8.60576	8.67762	8.09807	7.88618	8.09621	9.09195	8.92202	7.11302	8.52067	8.28289	8.50772	8.0581	8.84138	8.00174	7.8499	8.53337	8.30315	8.21633	6.83565	8.12039	7.71809	7.74526	8.87464	8.94478	8.37438	8.37755	7.47882	8.7628	7.58426	6.36727	8.88114	9.37219	9.04925	8.02021	8.67151	6.52084	7.61452	8.66184	6.3076	8.93922	8.41793	7.06555	7.88161	7.6175	7.37397	8.41758	6.90356	8.52145	9.3443
geneid.6601	8.91307	9.71719	9.38774	8.82985	9.19163	9.4033	9.74595	8.55811	9.30594	9.15461	8.6567	8.94261	8.61049	9.22638	8.65941	9.43884	8.83775	9.36932	9.70279	8.81563	8.90493	9.43022	9.17581	8.69485	9.23267	8.81972	8.45094	9.55052	9.06667	9.28909	9.36799	8.86321	9.5195	9.33924	9.94575	9.28879	9.14914	9.64476	9.53734	9.15854	9.15189	9.06879	9.05125	9.71381	9.47021	9.66683	9.86563	9.69542	8.85103
geneid.80179	7.33027	6.24715	6.36612	5.65074	7.4591	6.03023	8.07659	6.76006	7.01508	6.25446	6.27992	7.91556	5.72824	6.91447	6.44146	6.2812	5.58302	6.31974	7.52511	6.5126	6.71174	6.89912	7.15699	5.96166	6.63643	6.3516	7.35344	6.05078	7.32968	6.27665	5.68126	6.92403	5.96357	6.39377	6.35026	6.23424	7.36224	7.76694	6.74682	7.05825	5.87671	6.38584	6.04425	6.79081	8.69133	6.37217	7.34129	5.94405	7.35825
geneid.10059	9.41504	7.73624	8.48672	8.00828	8.57023	8.03682	9.784	8.36002	8.85067	8.32711	9.64903	9.64264	7.9839	9.29881	8.596	8.25907	7.86359	8.49429	8.57466	9.41349	8.87195	8.03314	9.18072	7.91236	8.61055	7.9644	8.74216	8.54422	7.86518	8.87837	8.13769	8.05516	8.31721	8.9175	8.8279	8.28346	8.85839	9.1592	8.43989	9.04489	8.05319	7.92012	8.91571	8.55732	9.13612	8.22187	9.58334	9.08996	9.46777
geneid.4597	7.28952	7.51936	7.4899	7.54734	7.69059	7.92214	8.12636	7.53952	7.82574	7.71027	9.15186	7.5233	7.60061	8.00391	7.62577	7.59863	8.00669	8.17115	8.47829	7.51943	8.22313	8.71593	8.8242	7.76148	9.04935	7.88278	7.58422	8.07502	7.91925	8.04497	8.4427	7.60459	8.01706	8.21836	7.79311	7.73396	7.56393	8.56067	8.04087	8.25989	6.99313	7.34752	7.3719	7.65482	8.24611	8.00994	8.04023	8.20199	8.10228
geneid.4686	8.11855	6.67208	7.78838	6.96426	7.60539	7.20207	8.62309	7.39273	7.52583	7.88014	6.50071	8.27314	7.35776	8.05687	7.63635	7.36447	7.64015	7.13777	7.12976	7.30237	7.44856	7.79245	7.26465	7.06118	6.8058	7.8472	8.04366	7.28811	7.20268	7.67987	6.80474	7.9037	6.75587	7.44506	7.44902	6.96858	7.74723	8.15463	7.63145	7.35113	7.23092	7.28792	7.58203	6.99787	7.0904	7.22093	8.45571	7.11184	8.00207
geneid.79716	8.02586	9.10092	9.10308	8.05332	8.86796	8.98729	8.33667	8.1645	8.67373	8.51394	9.0984	7.64614	8.2607	8.676	8.92921	8.96346	8.75525	9.50479	8.86464	8.46655	8.45844	8.91423	8.99865	8.37829	9.2145	8.24702	8.35127	8.97238	8.49767	8.88196	9.63655	8.61736	9.04676	8.47753	8.02986	8.8061	7.66161	8.76642	8.45408	8.6685	8.82647	8.43278	9.22282	8.82227	8.32634	8.90013	8.38753	8.99175	8.17057
geneid.2736	7.34977	4.51972	5.40202	4.17578	4.96733	5.05052	8.20173	4.66854	5.9797	5.12062	3.35308	7.68922	3.46666	7.88598	6.81899	5.83418	5.08077	6.86009	5.22419	5.03144	8.27462	3.59057	4.91073	5.64269	5.87497	6.07273	7.3438	6.40941	5.16502	5.45124	5.72106	4.58425	4.78433	6.59716	4.12024	6.2567	3.60001	8.64363	5.75416	4.51452	6.76314	4.06058	5.63387	5.71411	5.23019	5.51359	5.77957	4.96433	7.25138
geneid.2820	8.74754	7.5767	8.23909	8.54106	8.47582	8.0432	8.48173	8.52955	8.57767	8.21354	8.3758	9.336	8.15361	9.30637	8.78431	8.13594	7.84295	7.53831	7.67051	9.37817	8.04774	7.92126	7.99588	9.06498	7.54359	8.80288	8.2236	7.77276	8.75538	7.60837	7.6604	8.9657	8.11401	7.80766	8.1268	7.87037	8.15561	8.44876	8.64625	8.66947	8.0701	7.89504	8.08679	7.94314	8.68497	7.92078	8.38426	8.57857	8.22002
geneid.7593	4.88133	6.55339	5.38015	5.9301	4.70269	5.49172	5.99223	4.24617	3.9215	5.72707	7.51079	5.43248	5.53636	5.36553	5.43134	5.24648	5.68875	4.70225	5.66279	4.48171	4.06133	4.89963	5.23922	4.85537	5.77326	5.69538	5.28412	5.48011	5.12015	5.15559	6.40068	4.68622	5.73479	4.60175	5.04049	4.24299	5.77679	5.43171	5.2194	4.92667	4.93228	6.00671	5.06243	5.06169	5.54324	4.77291	5.69388	5.5081	5.05692
geneid.5727	10.7286	7.65554	8.58799	8.8804	6.67983	7.70783	8.9331	6.97397	7.36456	8.21092	6.78809	9.37582	9.61543	9.87379	9.16312	8.21352	8.16977	8.44603	7.78752	7.22498	8.83493	6.16617	4.35003	7.98145	8.16612	7.77711	9.00666	8.53643	7.44859	8.11504	7.6465	7.92929	8.53269	8.00982	8.12538	7.82875	8.88623	10.8589	6.5213	7.30629	7.42532	8.86009	8.06127	7.4535	8.08019	8.18161	8.81506	7.94583	7.96422
geneid.4297	8.04588	9.04645	8.43612	9.00454	7.8016	7.93319	7.66431	8.04788	7.97308	7.36337	8.36868	8.50227	9.25905	7.97381	8.506	7.13737	7.97013	7.70722	7.64327	8.20717	7.60377	7.66352	8.46086	8.75828	7.38812	8.05476	8.48177	7.96766	8.1601	7.76765	7.66019	8.93411	7.97003	7.42235	7.63852	7.39165	9.0146	7.89699	7.8459	7.65556	8.03455	8.81019	7.86321	8.1281	8.00854	8.06968	7.06207	7.60608	7.80163
geneid.88	4.38915	2.85142	2.07944	2.28955	1.99494	2.24283	2.29857	2.32342	3.00207	4.70093	2.18918	2.35515	2.63161	2.14698	2.27596	2.95485	2.39521	4.92898	2.40996	2.6306	2.28848	2.10323	2.11567	2.76904	3.45197	2.73844	1.94001	4.14098	2.79817	3.81017	4.27833	1.84077	3.65583	2.62247	2.00907	3.9577	2.17585	2.79082	1.80468	2.66336	2.58806	3.00161	2.31202	2.51173	2.07369	4.67122	2.50965	3.01418	2.51593
geneid.3183	8.91684	8.30802	8.25264	9.25392	8.93276	8.94988	8.96784	8.60602	8.60359	8.29864	8.63919	8.82155	9.05015	9.22302	7.96879	8.23022	9.066	8.19005	8.46081	7.8441	8.95734	9.03881	8.49849	8.72503	9.00393	8.36096	9.13058	8.71219	8.59994	8.66	8.62446	8.97077	8.51184	8.70885	9.42716	8.81991	9.5637	9.11165	8.83446	9.37177	8.98645	9.10578	9.11273	8.56087	8.41013	8.88919	9.05084	8.20344	8.85489
geneid.6426	8.81945	9.60137	9.43629	9.08221	8.1407	8.66872	8.89458	9.02977	8.61579	8.36707	9.53992	9.04456	9.6742	8.65666	8.86526	8.30423	8.92274	7.72492	8.92312	8.90289	8.42482	8.79456	9.59371	8.56119	7.69281	8.28259	8.16219	8.57365	8.06981	8.98437	8.93354	8.458	7.72159	8.05998	8.47029	8.53425	9.47445	8.78974	8.7777	8.4748	8.40525	9.20965	8.32633	8.40741	8.92549	8.2761	8.57238	7.06789	8.38211
geneid.5269	9.29761	10.4638	10.1919	10.618	10.764	10.2947	9.84093	10.8403	11.1446	10.3435	9.22318	9.01988	10.3329	10.1096	11.3259	10.539	10.4267	10.7786	11.1552	9.57354	9.96697	10.5725	11.4381	10.4333	10.8871	10.3416	9.84209	10.5112	10.2304	10.119	10.7708	10.1994	10.537	10.4601	10.0017	10.7125	9.64837	9.98102	10.5181	10.9984	11.0282	10.5017	10.5308	10.4437	9.86591	10.7528	10.5314	10.7321	9.98049
geneid.1307	7.97455	7.59567	7.62144	6.19295	9.12471	8.38229	6.93452	7.67713	8.9769	8.06383	8.93431	7.93846	6.86484	7.17097	7.58409	8.61392	7.0887	9.79171	8.75502	8.51097	8.37365	7.34571	6.45561	8.38168	8.55109	8.28037	8.34037	9.15225	8.31615	8.49793	8.84088	6.88265	7.79383	9.06715	6.30019	8.77974	6.13383	7.87104	8.18254	7.58136	9.01233	6.79588	7.53233	8.37253	6.92452	7.91136	7.24005	9.28123	7.97997
geneid.1114	2.62456	6.62671	2.91839	3.12665	3.08747	3.30715	4.50552	4.50966	3.00424	2.79725	2.90347	3.42752	2.86481	4.25172	2.94171	3.44388	2.96316	2.93033	11.9794	4.23215	3.4456	6.15124	3.94614	7.44143	2.9055	3.65899	2.96445	4.06667	2.96823	2.57366	4.99017	2.93425	5.34562	3.15328	3.07783	3.36773	2.93246	8.57732	2.75495	5.98674	2.60495	3.15358	4.56322	8.08526	3.46775	6.31679	4.89866	3.35226	3.60202
geneid.311	8.86855	10.6567	8.3179	9.60351	10.3019	10.1703	10.0048	9.97267	10.7528	10.3194	9.54129	8.96902	9.814	9.90952	10.4603	10.1344	10.7102	9.98668	10.1568	9.86101	9.72905	10.0897	9.97824	9.74419	9.47026	9.89087	9.22664	9.65683	10.6698	10.1605	9.3593	10.3064	10.014	9.82499	9.53581	9.92135	9.28067	9.00225	10.8736	9.80528	9.9481	10.1064	9.94647	9.77245	9.23327	9.82195	9.81658	9.92521	9.43279
geneid.1123	8.37536	5.58236	7.7778	6.01467	6.24422	6.15638	5.04348	6.79789	8.8656	7.0916	5.71257	7.7035	6.03707	6.32581	8.30596	7.33217	5.80206	8.00431	7.32667	7.19215	7.2913	6.97339	6.77215	7.06995	7.2167	7.47343	8.24568	7.81131	8.20041	6.73521	6.85579	6.69552	7.45124	7.03676	6.72889	7.06654	7.1774	6.86096	6.82886	7.09525	6.92242	5.45397	7.49251	7.0518	5.96328	7.56839	6.49425	7.22498	6.72154
geneid.1289	11.6828	9.06001	11.5514	9.30957	11.4274	11.2044	9.11342	10.9799	12.5487	11.1407	9.16718	11.7744	9.52468	10.1696	11.9011	11.4658	10.5077	12.0522	11.133	11.9708	11.4327	10.8855	10.2612	11.5729	11.2545	12.2166	11.9265	11.5135	11.2318	11.2299	11.1446	11.0378	11.08	12.0261	10.1365	11.7624	8.28558	10.5145	11.5211	10.9759	12.1628	9.12233	11.0657	11.233	10.5174	10.8909	10.1466	10.9412	11.5553
geneid.5352	7.72615	6.72577	8.8193	6.89413	9.18926	7.1705	8.76505	6.962	7.77207	8.74979	6.50075	7.2349	6.10622	7.11173	8.45204	6.33616	8.44663	7.17235	6.77404	7.61323	8.62808	6.98914	9.70199	7.3445	7.06982	8.43413	8.21643	6.75058	6.02077	7.90058	6.51662	6.52908	6.69666	7.92548	8.33865	6.63344	6.46921	6.11434	6.56993	7.55561	9.21405	5.3635	6.81092	7.23538	7.1012	6.46676	6.86602	6.90908	7.55766
geneid.103	11.1638	11.4094	10.4512	10.1747	10.3034	10.7286	10.1057	11.0151	10.6432	11.3586	9.75627	10.2697	10.8375	10.821	10.7005	10.5522	10.8643	9.96559	10.7944	10.6994	10.6773	10.4893	10.6681	11.1743	11.1794	10.9869	10.6957	10.2965	11.3222	10.2707	10.2031	10.2449	10.394	10.5342	12.1178	10.2941	11.331	10.0594	10.665	10.7811	10.788	10.6515	10.8366	10.7167	10.6172	10.8281	10.5142	11.1224	10.1152
geneid.1832	9.19018	7.97014	8.3663	7.08622	8.58235	6.77169	8.37671	7.08876	9.12081	7.86379	9.03696	9.05608	5.62996	8.68632	8.08889	7.75463	7.70441	6.27835	8.15693	8.23668	8.64382	7.56495	5.62996	5.93867	7.2089	7.46204	9.36983	5.68187	7.95731	6.99633	6.31144	6.58004	5.7488	8.45996	7.29464	7.20993	7.37084	10.2627	8.53188	8.46589	6.7237	7.19747	6.91972	8.24402	9.06415	6.32041	9.56179	6.14789	8.48169
geneid.5927	6.15332	5.32049	5.15851	6.24903	5.40177	5.20953	6.13016	5.53262	5.73955	5.48425	4.10626	6.59234	5.75793	5.63202	5.3004	5.49352	5.33903	5.03233	4.45561	5.31085	5.64504	5.11355	5.38613	5.5926	5.14184	5.10838	5.14227	5.14447	5.12785	5.14398	4.92373	4.6092	5.18837	5.31452	5.71491	5.45267	5.94707	5.0524	5.70948	5.27071	5.87737	5.84739	5.4392	5.03048	5.03902	5.1301	5.91806	5.03233	5.29008
geneid.324	5.82131	4.66352	4.28269	6.71148	4.97732	4.52736	4.35937	4.5607	4.72511	4.25867	3.63002	5.06977	4.72825	4.65892	4.62738	3.86613	4.23312	4.27197	3.8719	4.12586	4.21417	3.9955	3.41427	5.60551	4.49768	4.26498	4.79263	4.09545	5.50475	3.77751	3.87631	3.77704	5.33999	4.87201	4.30843	4.69751	4.66289	4.07462	4.47477	4.27616	5.15495	5.10695	4.01965	3.63396	4.7029	4.37842	4.54241	3.56399	4.26081
geneid.8301	7.88867	7.51188	7.70386	8.55109	8.20548	7.3488	7.36134	8.2424	8.53116	7.68761	5.39799	8.15847	8.05849	7.43767	8.27522	7.66199	7.41392	8.11818	7.53708	7.73841	7.45357	7.21408	7.27169	8.40832	7.74134	7.87101	7.9525	7.80791	8.36147	7.4071	7.46929	7.99009	7.97704	8.05846	7.81992	8.19642	7.71608	7.48662	7.8125	8.02974	9.07937	7.66482	8.02041	8.56825	7.49191	7.78538	7.40142	7.35783	7.32402
geneid.1387	5.24954	4.55328	4.76255	5.30568	4.26644	4.40825	5.32708	4.30264	4.60334	4.36835	3.56952	5.12774	5.53784	4.206	4.38952	4.62122	3.83737	3.46972	4.12044	4.32798	3.90719	4.40648	3.31101	4.6967	3.45175	4.6795	5.00059	4.38303	4.68315	3.69655	4.43016	4.34837	4.82161	4.46709	5.6148	4.81448	4.57539	5.52596	4.47253	3.87985	5.04781	5.95194	4.49981	3.78447	4.36501	3.92703	4.24766	3.98311	4.39478
geneid.644444	1.85012	1.88154	1.73036	2.34012	1.82542	1.93286	1.82469	1.70072	1.91832	1.8361	1.98061	1.79197	1.77507	1.78622	2.16468	1.84902	1.87537	1.90383	1.73036	1.72475	1.95938	1.70709	1.85831	1.93423	1.79684	1.9019	2.31887	2.07152	1.62319	1.90488	2.03743	2.10395	1.81178	1.90885	2.107	2.12639	1.80777	1.90024	1.75823	1.70637	2.33665	1.77425	1.96597	1.88699	1.8482	2.02175	2.25016	2.03064	1.86551
geneid.10318	7.00452	7.20594	7.13233	7.48354	7.23462	7.9104	7.25559	7.27143	8.00319	8.01608	6.23329	7.14416	7.30181	7.05196	7.91231	7.56256	7.15463	7.81352	7.46817	7.08619	7.25354	7.52743	7.73603	7.59019	7.26946	7.62531	7.20276	7.60814	7.24555	7.30494	7.35654	7.40501	7.57777	7.6827	7.62922	7.78753	7.35422	7.12103	7.79297	7.27164	8.28291	7.59145	8.10733	7.25686	7.45454	7.45435	7.17311	6.84345	7.56537
geneid.55072	9.77567	9.43652	7.98653	8.75389	8.73525	8.80988	8.79376	8.99938	9.14109	9.63651	9.42092	7.92584	8.02356	8.92615	7.96	9.01541	8.83232	9.09152	9.03244	8.35769	8.81716	9.21909	8.96487	8.60164	9.15655	8.57403	8.71902	9.22983	8.75606	8.96596	8.93786	8.56172	9.69189	8.92914	9.42657	8.81122	8.72411	8.45855	8.71038	9.63645	8.94384	8.79539	9.18754	9.2912	7.97793	9.26917	9.17036	9.83252	9.05537
geneid.151887	9.6197	7.29737	9.0132	7.30968	10.3209	10.1693	6.79092	9.97998	10.2306	10.4953	6.71453	8.70789	8.41008	9.51517	8.40467	10.6176	9.37589	11.4041	9.9143	10.2376	9.89847	9.40569	9.0933	10.8159	9.57826	10.8447	10.9578	11.0911	10.916	10.2465	10.4465	9.56439	9.66532	11.0504	8.79824	10.869	8.77449	9.02483	9.70221	8.62563	10.3775	7.53469	9.79233	9.64179	9.23327	10.052	9.11121	9.19002	10.2584
geneid.124857	3.43255	3.66815	3.89694	3.82639	4.07997	4.2647	3.78795	3.6265	3.90445	4.01958	4.45629	3.45991	4.65335	3.745	4.22046	4.31406	3.98298	4.42725	3.85727	3.86264	3.27046	5.44328	4.1301	3.60056	3.60108	3.98251	4.23009	4.10104	4.00499	4.13366	3.95964	4.04699	4.00684	4.31539	4.17152	4.42607	3.87492	3.74576	3.42321	3.3178	3.68336	3.96456	3.79153	4.98364	3.66229	3.90418	4.16866	4.21619	3.762
geneid.80005	6.13254	7.82199	6.02763	6.42361	7.08549	7.93664	5.22807	7.90423	7.44076	7.64217	7.28016	5.79297	6.64025	6.21492	8.52681	6.71788	6.07947	7.18202	7.43777	8.24428	6.53659	8.67812	8.39478	7.18993	7.03825	7.2605	6.84261	6.04565	7.7	5.52903	6.26799	6.96204	6.58025	6.84231	7.77404	6.89232	5.10694	6.34778	7.19492	6.81561	7.24021	6.0675	6.7817	8.12294	6.0791	6.81255	6.34666	8.60374	7.49278
geneid.64132	11.1983	10.985	10.7137	9.89702	9.98802	10.1855	10.9473	10.7157	10.5681	10.4889	10.5162	10.8498	9.78969	10.649	10.9258	10.2535	11.0105	10.4767	9.97618	10.4664	10.4901	10.0497	10.6325	10.26	10.5621	10.6782	10.1043	10.5275	10.6664	10.4124	10.5537	10.8448	10.2019	10.4762	10.8141	10.4904	10.3564	10.7337	10.8263	10.545	11.0125	10.3354	10.6018	10.5713	11.1003	10.2189	10.5906	9.97469	10.2881
geneid.7874	8.15097	8.93008	8.79392	9.16086	9.08046	8.80855	8.64152	8.00782	8.63075	7.73307	8.29452	8.23398	8.67633	8.92519	8.62872	8.75093	8.06896	9.01969	8.57833	8.0861	9.2138	7.83879	7.26724	8.429	8.57614	8.363	8.72647	9.35288	8.86516	9.10127	9.14738	8.05993	9.30472	8.81262	9.32134	9.0626	8.92025	9.0939	8.25813	7.79154	9.12229	9.19534	8.62938	8.87441	8.43046	8.70745	8.97468	8.77139	8.39793
geneid.9524	9.31858	8.79909	8.21144	8.94229	10.0468	9.23814	9.85558	8.99019	8.84589	8.80232	8.85138	10.3026	8.46318	9.25656	8.43233	9.22984	9.57916	9.09383	9.01495	8.93326	9.61614	9.23375	9.6026	8.59834	9.46911	9.02659	9.02179	8.82299	8.89196	9.28701	9.1604	9.2085	9.08404	9.48629	8.73593	8.81167	9.21718	10.0637	8.47945	9.30624	9.44461	9.18363	9.04843	9.11185	9.51252	9.02891	9.53324	9.06016	8.93404
geneid.8653	7.66175	7.46888	9.56415	9.34875	2.62493	8.9384	9.74243	9.25672	8.54245	8.41084	10.9261	6.70446	2.66465	9.42321	7.94938	8.09875	2.50788	2.48099	2.74031	7.64292	7.69718	2.15782	9.37605	2.28144	7.95561	2.74904	9.96815	2.99659	2.48049	7.78545	2.73141	7.22338	9.21273	8.55212	7.09858	8.91797	8.51922	6.82912	8.84594	2.84684	2.46808	2.8871	8.39093	8.73168	8.24424	2.6465	7.43166	2.35391	2.21822
geneid.7403	6.8744	6.70691	6.41262	6.91165	7.64502	6.12309	5.71276	7.58933	6.10487	6.28497	5.93867	7.0378	8.01936	6.22672	6.60239	4.82191	6.02577	6.27786	6.61386	7.16789	6.63966	6.51216	6.31287	7.02038	8.07354	6.7104	7.06977	6.28682	6.70084	6.01938	6.72416	5.81241	6.20331	6.23184	6.21134	5.26011	7.01574	6.63027	5.51017	6.83958	6.73993	7.17311	6.47393	5.73918	6.31997	6.73351	6.283	6.21873	6.2344
geneid.5445	9.37112	10.358	8.84381	10.1583	7.95589	10.7178	8.48267	10.0275	9.1617	9.33595	7.57335	9.44914	10.4677	8.93406	9.8777	9.54361	10.719	8.51394	9.07198	9.21403	8.82988	8.55774	9.51587	9.73419	10.5171	9.70619	8.53676	8.56249	9.84384	8.96167	9.56454	11.0759	8.86398	9.18112	9.98117	9.42017	8.19113	7.28593	10.7778	10.4843	9.29766	9.88451	10.5131	9.06227	8.05909	10.5549	8.55098	8.9808	8.7716
geneid.6926	7.6076	4.79178	6.96287	5.06839	6.34265	5.27179	5.57908	4.35804	6.20968	5.60573	4.7524	6.48537	3.95102	4.71048	5.90033	6.33571	4.49091	6.13594	4.86004	5.55185	6.41404	4.7482	4.90349	4.96784	5.02735	5.2705	6.56424	6.04568	5.09159	4.25716	5.40586	4.37384	6.1983	6.21161	3.97615	5.57712	4.8916	6.8565	5.07641	5.8601	5.84158	4.42446	5.10257	4.53157	7.49976	5.70435	5.82378	4.26255	6.79134
geneid.27295	8.01829	8.60113	9.09923	7.64288	9.40138	9.6867	6.89633	9.70033	10.239	10.5665	7.60448	8.74542	9.72923	8.70478	9.09202	8.87698	9.27701	10.905	9.93498	9.13245	9.94405	8.78689	9.15554	9.86847	8.99586	10.7324	9.68386	9.67777	7.81019	10.1868	9.50508	8.91821	9.65066	10.6776	9.89898	10.6473	9.50129	8.56393	9.35196	8.96123	9.27546	7.42141	9.07493	9.2132	8.99996	10.1643	8.70549	8.81898	9.14466
geneid.274	7.07996	8.24426	7.27621	7.44678	7.83102	7.60749	7.43996	7.75697	8.05324	7.65131	6.956	7.53383	6.77711	6.74249	8.0688	7.27921	7.37332	8.06742	8.42493	7.10889	6.76282	7.84261	8.46204	7.12717	7.98617	7.00067	7.0586	7.96341	7.97792	7.65231	7.68411	8.09062	7.9686	7.56153	7.16235	7.70342	7.6897	7.40705	8.25602	8.8302	8.03116	7.85158	8.16209	8.29653	6.61729	7.64447	6.67552	7.63587	7.11515
geneid.773	5.18277	4.82038	5.36049	4.75934	5.2045	5.63582	6.04115	5.56044	5.17061	5.37589	5.04655	5.22966	5.31016	5.18875	5.0746	5.54868	5.68367	5.13544	5.42566	5.05285	5.13266	5.81264	5.2996	5.5397	4.72388	5.04128	5.30776	4.71451	5.02373	5.76047	5.32097	5.00385	4.8986	5.59229	5.44635	5.3585	5.08146	5.1504	4.88144	4.7978	5.31954	5.18092	5.20664	5.72989	4.95011	4.76302	5.31326	5.63055	5.40996
geneid.8505	6.61361	6.4221	6.26764	6.93154	6.65592	6.31864	7.22008	6.86534	6.57294	6.40111	5.42441	7.08999	6.99804	7.03514	7.14608	6.56898	7.48441	5.60803	6.44319	6.89139	6.57963	6.62376	7.13705	6.59525	5.63112	6.56738	6.60624	5.70504	6.97307	7.01177	5.73987	6.80881	5.80136	6.50117	6.28239	6.26764	7.12567	6.62223	7.16855	7.09811	6.20723	6.77761	6.88048	5.99056	6.87403	6.06409	6.42502	6.47575	6.51614
geneid.1592	7.20972	3.10308	5.30461	2.6928	3.54823	3.14121	5.09293	3.77114	4.57762	2.87005	2.84066	6.03797	3.48753	6.41623	3.22483	3.3248	3.7187	3.3116	2.88685	3.73717	5.14675	3.46901	2.40142	3.71632	5.67719	3.51564	5.67649	3.73784	3.99531	3.20965	3.43346	3.13336	4.90788	3.15157	3.50558	4.3746	6.47343	8.80076	3.56035	3.47435	3.14262	2.88319	2.99861	4.25774	4.14995	3.04869	5.60388	4.63385	4.17809
geneid.10096	11.0779	9.93045	10.2967	10.3275	10.5289	10.4249	11.0532	10.7404	10.7241	10.2686	10.5656	11.4695	10.3991	10.7615	10.7907	10.2758	10.5223	10.1345	10.5006	11.1266	10.944	10.6298	10.5934	10.5577	10.1255	10.736	10.7214	10.4447	10.3344	9.96457	10.3144	10.7152	9.66978	10.4754	10.177	10.2851	10.8918	10.7407	10.5999	11.0486	10.3953	10.2163	10.7061	10.1308	10.6152	10.1989	10.7059	10.0351	10.9409
geneid.10095	10.145	10.4612	9.3368	10.6188	10.338	10.9708	10.4209	10.7716	10.9242	10.6242	9.00939	9.55837	10.4708	10.7911	10.9553	10.6859	11.2197	10.6997	10.6024	10.7477	10.2285	10.7964	10.782	11.0948	11.5625	10.8893	10.4328	10.8587	11.026	10.2459	10.8666	12.2876	10.6276	10.7124	10.7928	10.8442	10.7156	9.86388	12.0903	10.8488	10.8338	10.6678	11.1336	10.4915	9.69789	10.9723	10.3735	10.944	11.0106
geneid.6238	6.61237	6.82521	6.18829	5.72391	6.85568	7.47671	6.32278	7.12492	7.34473	7.06819	6.82498	6.99608	6.47536	6.6273	7.89358	7.02674	7.16339	7.29402	8.13546	6.74232	6.76994	8.42006	7.16595	7.03159	7.3901	7.28713	6.99467	6.82425	7.05218	7.25809	7.69957	6.14064	6.93231	7.16762	6.48365	7.90725	5.66654	6.83901	7.39807	6.76064	6.54544	6.83856	7.39657	8.41044	7.3041	7.90414	7.53772	7.91126	7.21478
geneid.10551	3.7167	9.17099	5.54064	7.71624	4.37434	9.63987	5.86842	9.88733	7.37918	3.51239	7.09449	6.38911	9.27713	8.75142	11.1482	8.12662	4.10151	6.40515	10.4866	4.81006	7.06371	10.2253	2.42351	8.48101	9.13414	7.67117	3.90434	7.3179	8.43057	7.27481	10.3496	7.36373	9.39029	4.75232	5.92155	7.97171	2.73289	5.74112	9.2571	6.47856	6.73939	7.90308	6.1338	9.81014	5.72327	8.76851	6.91298	11.2326	5.83632
geneid.9185	5.87255	6.45899	7.2148	9.6918	5.79828	5.56094	3.87991	6.5691	5.98087	4.04748	4.39273	5.77852	7.94389	5.92327	8.23464	6.22283	5.62507	5.88507	5.9408	5.93715	6.45859	3.89335	3.09834	6.77636	6.87195	6.11279	5.94372	5.42549	6.3498	6.74654	5.85642	5.30783	8.63802	6.29549	5.7907	5.59954	5.90785	5.94006	3.13795	5.33936	10.0084	8.72326	6.78835	6.04913	7.26868	5.92595	6.89589	7.32582	4.38797
geneid.2776	8.38218	6.9444	7.41468	8.96642	7.80758	7.83254	7.99885	8.04996	7.92223	7.24259	4.94094	8.05779	9.08517	8.10949	9.07591	8.20314	7.44451	8.03617	7.00966	7.66125	7.28036	7.48769	6.83599	8.06282	7.00281	8.60043	8.39367	7.6117	8.31832	7.40455	7.43369	8.0339	7.69085	7.77987	7.76568	8.01355	7.72651	7.65794	8.03669	7.69519	8.39115	9.52926	7.83972	7.24321	7.5344	8.09003	7.43159	6.87601	8.43246
geneid.8202	6.81703	5.16339	6.65465	7.02381	7.23224	6.87717	6.63374	7.2409	6.87614	5.35771	5.16656	7.9779	6.63932	7.52648	6.72766	7.19583	6.65991	6.4605	6.27263	7.34985	6.75664	6.60168	6.34159	6.96424	6.07563	6.30244	7.74442	6.63332	7.23857	5.58929	6.14971	6.47915	6.18054	6.69913	6.53059	6.14578	7.22238	6.77739	6.62769	7.22724	6.60847	7.07791	6.99663	5.85455	6.5626	6.81136	6.17763	5.77088	7.67501
geneid.6247	4.08024	5.21209	3.86141	4.60907	3.35616	3.45239	3.37908	3.6885	4.28353	4.0223	5.20029	3.7887	3.82472	3.48025	4.2809	3.72362	4.00886	4.06982	3.97252	3.66163	3.69555	3.73172	3.42699	3.45598	3.99469	3.51564	4.20105	4.37842	4.04519	3.68182	4.78915	3.18955	3.96232	3.95369	4.31953	4.08618	3.7893	4.01097	3.04166	3.38219	3.40665	4.12416	3.38455	3.97491	4.13983	3.92508	4.04919	4.81253	3.6527
geneid.1488	7.89527	8.39916	8.36475	8.12762	8.43306	8.0153	8.35128	8.43724	7.92931	8.18272	7.4024	7.96504	8.72946	7.34526	8.73402	7.08637	8.43691	6.81315	7.5155	8.83902	7.43136	7.87091	7.38241	8.17511	7.17009	7.95361	7.58775	6.86006	7.87062	8.35147	6.83999	8.32941	6.94454	7.50357	7.8241	7.14798	7.54229	7.3595	7.64327	7.83477	7.69801	7.90877	7.03781	8.388	7.1562	7.26944	6.83179	7.31005	7.59729
geneid.5243	4.93259	4.78013	4.03557	5.11366	5.6247	4.95749	4.40431	5.78733	5.15179	5.50172	5.38385	4.84187	4.79612	5.06181	5.07177	5.17618	4.50016	5.45204	6.54543	4.77922	4.56481	5.28843	4.56862	5.34654	5.09597	5.04349	4.79937	5.71091	4.65018	4.83759	4.91382	4.68156	5.09504	5.27968	5.49225	4.94391	6.24751	4.49463	5.13169	4.69291	4.80289	5.14075	5.99764	7.19498	4.11653	5.71027	4.48016	4.80473	4.59179
geneid.9024	3.83291	5.27437	4.29776	3.717	4.23635	4.36661	5.21635	4.11469	3.79864	5.57125	4.75313	4.2773	4.01988	3.96035	3.5298	4.28103	5.73864	4.76338	4.18943	3.99942	4.23011	4.17861	4.32591	4.53292	4.86784	4.69426	4.09071	4.34605	3.5561	5.29315	4.50264	5.11525	4.66405	4.06067	5.49923	4.46853	3.84313	4.56414	5.08307	4.9606	4.94269	3.74844	4.00543	5.51167	4.648	5.04642	4.4619	5.82241	3.62929
geneid.27429	6.8716	6.24148	7.32776	5.79732	6.47932	6.62252	6.11917	6.68668	7.81093	8.33962	4.33882	6.50959	5.97277	6.39322	6.09697	6.74711	6.82913	7.96622	6.98369	6.81956	6.95297	6.44095	6.74169	6.94559	6.29281	7.45567	7.12238	7.01865	7.22877	6.93181	6.38912	6.36556	6.85923	6.90657	5.98478	7.56816	6.14448	6.91367	6.64268	6.12463	7.55703	5.91687	7.03944	6.61844	6.38668	6.81099	7.27593	6.34549	7.30162
geneid.5000	5.74237	4.68898	4.52938	5.01818	3.95865	3.32195	5.41751	4.07077	4.53647	4.6115	4.09924	5.64783	4.19503	4.16369	3.34978	4.0432	4.03535	4.451	3.54874	3.7081	3.80806	3.51313	3.67412	4.64477	4.31018	4.51402	4.44942	4.24261	4.6514	3.51791	3.44929	4.23741	3.78446	3.82567	4.13275	3.88585	4.11531	5.3895	4.42629	4.06497	4.60406	4.45297	4.39691	3.85574	3.48831	3.97761	4.50372	3.93614	3.68709
geneid.10026	6.91442	6.40714	7.08723	6.95668	6.60023	6.91625	5.59632	7.83801	6.72489	7.3257	5.00207	6.26462	6.25528	6.12413	6.22337	6.15682	6.97815	6.57773	5.70716	7.04323	6.47589	6.50723	7.60604	7.21074	6.76502	6.92295	6.49325	6.52064	7.25672	6.49876	6.16954	6.70347	6.36269	6.80469	7.0496	6.28573	6.10316	6.75818	6.25474	7.50787	6.42792	6.24652	6.90411	6.17106	6.8362	6.65293	6.43576	6.82685	6.35202
geneid.2048	6.01586	8.56161	8.20703	6.32635	9.63184	7.73358	7.21361	8.13129	8.09988	6.6312	8.46053	6.67286	6.30601	7.43013	7.13035	8.22395	6.67012	8.19687	7.15018	8.54661	7.32407	6.96526	8.62467	8.89123	7.96837	8.63733	7.10834	8.00657	8.09811	6.42047	7.10642	8.93007	7.91269	8.06117	7.04329	7.61132	6.53621	7.11986	7.86683	7.6466	10.561	6.99653	8.4755	8.21357	5.79744	8.01456	7.36317	6.14458	8.67007
geneid.11025	7.58836	7.47739	7.7158	8.31748	8.09515	9.20754	7.63872	8.889	8.4868	9.15994	7.36673	6.60899	7.25121	7.92164	7.45912	9.09507	8.57466	9.66934	8.77416	8.25324	7.98606	9.26583	8.2772	9.00628	7.81084	9.17126	8.73726	9.06339	8.9113	8.17249	8.44389	8.92601	7.93107	9.01221	9.31795	9.427	8.24117	7.20466	7.88808	8.29417	8.94529	7.84492	9.41122	7.49921	8.19633	9.11801	8.6369	8.92267	9.26016
geneid.10575	7.86078	5.42673	7.90515	7.15564	6.83966	6.69411	8.99916	7.80079	7.3153	6.8172	5.12529	8.14433	7.50889	7.67979	6.56213	6.96882	7.27753	6.35414	6.81137	7.99156	7.2541	7.26627	8.01281	6.89839	6.19206	6.46007	7.4189	6.38429	7.17613	6.82481	5.53441	7.16785	6.48907	6.73992	7.62904	6.44415	7.56299	7.67147	7.69181	7.27753	6.68292	7.36672	6.83294	6.08103	8.21761	6.7386	7.92069	5.7841	8.62088
geneid.91543	9.15395	6.27024	3.89227	6.25403	5.3393	6.00841	2.44272	7.18457	8.16331	8.86341	4.15459	6.12114	5.34131	6.39886	4.12992	7.7106	5.52494	4.77325	5.0945	7.76044	5.7873	5.33266	8.4685	7.19914	8.27371	6.93649	6.83065	6.10146	7.68436	5.67649	5.94692	7.70096	5.85673	7.12824	8.08297	7.2891	5.96561	4.73535	6.63167	8.39701	5.53459	6.9896	8.16578	6.2063	5.78426	6.26891	6.19914	7.61605	4.30158
geneid.3437	8.9377	7.87709	6.18401	7.77482	7.70281	7.60387	5.28121	7.94868	8.76397	9.47364	5.83939	6.57297	6.74799	8.37284	6.37264	7.97608	7.57984	6.43564	6.96216	8.44108	7.73198	7.60342	10.2694	7.52285	8.77675	7.52805	7.33117	7.27133	8.86912	7.20113	6.44147	8.18634	6.9095	8.58203	8.54172	7.84954	7.5837	6.35188	7.39768	8.86242	7.44782	8.29143	9.38904	7.35636	7.068	7.5969	7.43557	8.34254	6.6514
geneid.8487	7.23905	8.02839	7.02337	7.28565	7.08723	6.55803	7.35233	7.3223	6.83189	6.96944	8.43839	6.71888	7.33191	7.22071	6.4658	6.45728	7.14423	6.18018	6.91955	7.69924	6.68985	8.86947	7.563	6.93311	7.62679	6.98271	7.43171	6.58512	6.90118	7.95131	7.0395	6.82178	7.19397	6.29527	7.40542	6.02419	7.32905	6.92658	6.60247	7.38828	6.66964	7.06939	6.51127	7.71898	6.76848	7.01369	7.25494	7.13392	7.72644
geneid.23	9.66019	9.66898	9.70067	8.82574	9.26124	9.38058	9.49358	9.54477	9.8812	9.95586	9.8996	9.28525	9.56211	9.89936	9.09594	9.65523	9.2722	9.43221	9.16016	8.79628	9.42221	9.70879	9.7609	8.90537	10.1701	9.78993	9.00108	9.45458	10.1627	9.28939	9.07563	9.04344	8.98791	9.57295	9.42755	9.51393	9.34099	10.0604	9.40249	9.72325	8.57437	9.17909	9.35394	9.28357	10.5666	9.54337	10.0531	9.82871	9.50589
geneid.4087	8.63973	8.18016	8.82074	8.12811	7.91078	8.12487	8.76114	7.96548	7.60683	8.08475	6.78217	8.55846	8.57284	8.84844	8.42483	7.50955	8.48531	7.66435	8.29458	7.20172	8.11604	7.61927	7.24805	7.66273	7.08046	7.85351	8.14826	7.83235	7.57078	7.8852	7.77227	7.43124	7.44349	7.9468	7.57491	7.6042	7.85526	8.13579	7.37488	7.34787	7.73816	7.95792	7.31319	7.79303	7.99363	7.50864	7.87694	7.82982	7.79492
geneid.10488	9.15841	9.77473	7.61601	7.8809	8.40913	8.51642	10.3912	8.52333	8.68861	8.75399	7.30451	8.03888	8.29977	8.08501	9.11631	8.53297	8.85043	8.78594	8.97176	8.09682	8.61878	8.88999	9.32714	8.53558	9.2338	8.52178	7.7962	8.5275	8.35108	8.2612	8.26671	9.06101	9.17034	8.50882	9.15861	8.31883	7.73501	8.72554	8.72953	8.82764	8.93147	8.687	9.01627	8.33891	8.03344	8.51931	8.80257	8.65987	8.09966
geneid.9946	6.58886	6.68236	6.14731	6.54155	5.91301	6.29003	6.78611	6.27519	7.00621	6.5615	7.14829	6.20979	6.85032	5.69318	7.22625	6.18091	6.76241	6.71866	5.73756	6.50282	5.9772	5.57841	6.6546	6.66927	7.02429	6.92843	6.11992	6.91991	7.05195	5.69858	7.13628	6.12117	7.19091	6.31057	6.95607	6.61216	6.78189	6.39402	6.04624	6.77074	7.05256	7.07235	6.28462	6.25505	6.99118	6.57698	5.53515	6.01239	5.57246
geneid.8490	8.50357	6.26591	9.26947	7.59335	7.98241	9.29446	4.99089	7.974	7.9469	8.89927	4.97503	6.34541	7.78484	7.19271	8.3224	9.15639	8.26302	10.2089	8.65291	7.60291	6.91431	8.29005	6.64871	8.46375	8.88841	7.38897	8.01956	9.8189	9.98972	8.66522	9.36013	7.93283	9.89959	9.4501	8.11156	8.99628	9.336	8.29126	7.99362	8.69896	7.19111	7.3272	9.07372	8.64391	7.6571	9.82603	7.84552	9.95582	7.81584
geneid.9169	8.53226	7.82942	7.82276	8.21447	8.05643	7.64741	7.91926	8.01309	8.07049	7.53152	7.20678	8.94416	8.10723	8.1911	7.66126	7.96553	7.34444	7.67016	7.31398	8.36406	8.15821	7.96262	8.28101	7.9914	7.58796	7.91625	7.95079	8.14006	7.67691	8.13084	7.91703	7.59825	7.84342	8.04948	8.33808	7.64408	8.37956	7.88251	8.03251	7.98726	7.50904	7.93705	7.95356	8.31647	7.86999	7.65745	8.61161	7.75901	8.36246
geneid.27347	6.26073	7.50891	8.34347	7.77276	6.70327	6.29515	7.24661	7.95658	7.6451	6.41338	6.01587	6.40465	8.24123	6.4892	7.33228	6.48185	8.0689	6.32331	7.02712	8.83169	7.30541	7.4315	7.74207	6.94932	8.03855	7.75512	6.44847	6.54306	7.68628	6.70333	7.81341	9.9369	8.47866	7.15269	9.0699	6.56343	6.50136	6.41895	9.09091	7.9068	6.93541	7.54848	7.57073	6.98933	6.94047	7.74374	7.25006	7.2545	8.49105
geneid.10479	9.6174	10.1105	8.70879	9.24926	9.06681	8.2485	9.11498	9.27417	9.21769	8.59499	8.43506	9.39645	9.0411	9.38572	9.22438	8.83181	9.22165	8.58767	8.44477	8.99013	9.58026	8.73653	8.67656	9.1523	9.84508	8.95063	9.48682	8.70891	9.48007	9.10144	8.79573	9.0868	9.31847	8.7781	9.23498	8.85114	9.27698	9.49807	8.76347	9.35826	9.15904	8.96008	8.91968	8.23048	9.26927	9.03965	9.53207	8.5022	8.46326
geneid.9443	6.54085	6.70534	5.89651	7.92598	6.65504	6.22611	6.65711	6.9537	6.67719	6.20913	6.56711	6.80843	7.31741	6.50091	7.3465	6.1621	5.96355	6.4507	6.58512	6.54525	6.32502	6.55653	7.14116	6.9094	6.64029	6.47213	6.22536	6.1082	6.44377	6.29087	5.73933	6.64745	7.07945	6.25956	6.67868	6.23358	6.7314	5.8318	5.95593	6.31319	6.75297	6.7217	6.62548	5.52679	6.29668	6.44267	5.98054	5.65437	6.62715
geneid.3755	7.32014	4.97546	5.52997	3.28579	4.36369	3.76609	6.33553	3.67168	3.60365	4.00603	5.26764	5.89084	3.858	6.70198	3.8312	4.55395	4.56623	4.10003	3.49826	4.73209	5.80982	4.16659	6.31647	3.55439	3.91591	4.05914	5.62268	4.62333	4.00311	4.04864	3.58665	3.55001	3.35373	6.93954	3.14677	3.86794	4.1381	8.5712	4.08184	4.16381	4.64845	4.20276	3.73248	3.68013	8.90818	4.05265	5.01474	3.94636	5.36757
geneid.3805	3.1116	3.01283	3.19039	3.16464	6.16393	4.08504	3.43131	7.4923	3.09827	4.10029	3.20235	2.71016	3.08168	3.92393	3.82869	3.2182	3.63129	3.24698	3.85304	3.5459	3.93946	3.68007	4.053	3.27032	2.93842	3.75027	3.83954	2.94372	4.17108	3.61178	3.17878	3.5818	3.05692	4.49707	3.20117	3.60674	4.96911	2.67603	4.73059	3.72446	4.20098	3.161	6.08755	2.90433	3.0784	4.13264	3.20248	6.96498	2.86004
geneid.23552	7.54129	7.01407	6.93969	7.51582	6.4069	6.7367	6.44394	6.15486	7.12026	7.43536	5.46248	6.85602	7.36961	6.29123	6.94782	7.14142	7.07131	6.98443	7.10775	6.06111	6.38938	5.56952	6.52207	6.84051	6.87012	6.59654	6.51156	6.3235	6.94716	6.77317	7.29393	6.70006	6.97787	6.57426	7.02383	6.89541	7.26115	6.57433	7.16505	6.34153	7.30412	7.61703	7.11726	6.31948	6.45031	6.65963	5.89369	6.39944	6.65019
geneid.28424	1.82219	2.04633	1.75038	2.04838	1.91415	2.19732	2.21684	2.10735	2.11674	2.39696	2.48785	1.87776	2.354	2.07738	2.08243	2.84078	2.11248	1.75598	2.95223	2.16403	2.35003	2.14437	1.70859	2.25256	2.00772	2.30824	2.19573	2.03937	1.56816	2.19514	1.96505	2.0825	2.27031	1.86468	2.0319	2.12639	1.95711	1.71051	2.33188	1.89837	1.74507	1.67253	1.81175	2.43015	2.32106	2.13776	2.38731	1.97249	2.0659
geneid.28875	1.38568	1.56271	1.37698	1.32191	1.57217	3.48699	1.48414	1.89601	1.3682	1.90002	1.63869	1.42198	1.48721	1.45568	1.44509	2.32383	1.71877	1.45236	1.55166	1.94315	1.66396	2.05962	1.47176	1.92771	1.56773	1.73066	1.49439	1.94754	1.22056	2.36103	1.60311	1.36839	1.80626	2.5914	1.36516	1.60171	1.74931	1.43925	1.66722	1.48653	1.6069	2.1581	1.62404	1.77153	2.07814	1.95359	2.18447	1.30639	1.60143
geneid.7082	3.83501	3.90203	4.33349	4.8674	4.37485	4.28456	4.91513	5.10363	4.71543	3.46783	2.89091	4.80342	5.27974	3.59761	5.86778	4.25857	3.96574	4.07928	4.22457	4.5826	4.14331	4.15667	4.83625	4.41202	3.92552	4.41309	4.52722	3.76565	4.55386	4.31106	3.96252	5.58295	4.31539	4.54321	3.0352	4.38529	3.98496	4.96856	4.35577	4.88927	4.12771	5.18255	3.85197	3.97554	4.16881	4.07239	3.77902	3.72109	4.88613
geneid.3836	8.38109	7.61194	8.06749	7.60494	8.47764	7.70186	8.68643	7.25085	7.61564	7.84267	6.45908	9.26202	7.01754	8.08162	7.5095	7.71538	7.87493	7.24391	7.49036	8.4925	7.77017	7.55892	8.07808	7.17319	7.60174	6.7707	8.25556	7.18778	7.93358	6.91869	6.84803	8.74999	7.18818	7.44808	7.7076	7.17536	7.94543	8.36087	7.90713	8.05931	7.33261	7.22844	7.76402	7.95403	7.78934	7.3078	7.45043	7.76249	8.97945
geneid.5578	4.91393	5.7902	5.86538	7.40336	4.47634	4.89848	5.86499	4.90408	6.54632	6.3973	3.72882	5.39524	4.20593	5.74835	6.20787	4.66008	5.94428	5.16739	4.10364	5.47438	4.69289	6.71128	7.29242	5.87547	7.3474	4.44819	5.43013	5.11695	4.64886	4.90426	5.19167	6.15362	5.1852	5.49464	7.23395	5.14161	4.27141	4.5167	8.70261	6.10517	6.03667	4.51166	7.16748	5.57078	5.94404	5.84454	4.69703	6.37095	6.2449
geneid.2969	5.77972	5.08183	5.47781	5.20152	5.45473	4.68253	6.26112	5.21849	5.34013	5.49282	5.38639	6.37993	4.90032	6.12211	5.33166	5.19956	5.21612	5.04281	5.41528	5.54492	5.03314	5.48314	4.93859	5.28419	5.90139	5.10498	5.95701	4.63787	5.73465	5.3236	5.36852	6.70953	5.06128	5.02564	4.91389	4.80518	5.46355	5.60846	6.17142	6.06997	5.43271	5.87037	5.57151	5.08085	5.13086	5.30874	6.21159	5.23478	5.4365
geneid.27040	7.11261	7.55595	6.67549	7.10643	7.46504	7.6855	6.35513	7.64534	8.01346	7.68688	6.8716	5.81315	7.14278	7.36231	6.82349	7.64606	7.21186	8.58192	7.78752	6.89015	6.94717	7.97572	7.81846	7.85971	8.54502	7.93339	7.61461	9.14721	7.5644	7.22398	8.49602	7.07956	8.54132	8.16998	6.57355	7.89187	8.45808	7.22689	7.40553	7.59719	7.43807	7.44824	8.50083	7.30726	6.98221	8.28932	7.69049	7.48282	7.45671
geneid.8562	7.0713	6.4306	7.01042	6.66386	6.45706	6.15431	7.32188	6.9593	7.07049	6.45837	5.86951	6.92969	6.50889	7.0013	6.19008	6.51818	6.8717	6.19264	6.38858	7.13559	6.59294	7.1305	7.64317	6.2185	6.95501	6.03226	6.66026	6.15724	7.06573	7.05636	5.61674	6.63425	6.18002	6.58748	6.49229	5.43864	7.00088	6.84474	6.93682	6.46292	6.7334	6.38566	6.77085	7.23297	7.14653	6.54138	6.60103	7.27964	8.20732
geneid.27130	7.3249	6.63391	6.74671	6.15114	7.21489	6.75175	7.95726	6.69414	6.84198	7.1775	6.81065	7.1648	6.54264	6.72482	6.25092	6.86767	6.78508	7.46744	6.74345	6.30425	6.62185	7.0689	7.12899	6.48295	5.94655	6.27476	6.99067	7.09849	6.92418	6.12652	6.39361	6.71589	5.6123	7.0394	7.20241	6.36144	6.83356	7.42747	6.96072	6.56434	7.16295	6.55753	7.40197	6.50279	6.63989	6.81914	7.15462	6.02271	6.65646
geneid.246243	10.0445	9.06936	9.70917	9.26279	9.44696	9.27992	10.7687	10.0134	9.50908	8.89603	10.4112	10.0601	8.90986	10.1559	9.01293	9.34529	9.98252	8.36411	9.45006	9.40742	9.5546	9.87281	10.1986	9.29621	10.0818	9.08349	9.91235	8.75799	10.295	9.23187	8.51661	10.0484	8.85039	9.32848	9.35564	8.62457	9.45616	10.5205	10.1103	10.2234	8.47046	8.93249	9.77444	8.71393	10.1736	9.5716	10.4147	9.53857	11.0979
geneid.6091	10.2643	8.27147	10.4389	8.46367	9.96802	9.32852	9.1805	9.80673	10.0469	9.07572	11.0946	10.2395	9.9408	9.52273	9.4832	9.73431	8.45614	9.79765	9.88192	9.84769	9.80337	10.208	8.08998	10.4086	9.34903	9.67236	10.3569	9.7505	10.0367	9.77596	9.93255	8.25267	9.2501	10.7829	8.8478	9.73135	10.0457	8.70365	8.51095	9.01995	10.0244	8.27029	9.13045	9.31435	9.2908	9.20327	9.03832	8.66887	8.94597
geneid.400322	9.31916	9.60588	8.97977	9.2735	9.2827	9.13706	8.44758	9.19288	8.79372	8.9581	9.73559	9.12576	9.69027	8.11554	8.83203	8.99652	8.34648	9.15555	9.67139	9.50994	9.22132	8.491	9.22104	9.57514	9.01899	9.14564	9.10708	9.46569	8.69033	8.93526	9.17217	8.42836	9.05917	9.18243	8.48859	9.35188	9.38501	9.22181	8.63815	8.73873	8.76422	9.24648	8.60489	9.25141	8.83882	9.40319	8.51085	9.67614	8.5272
geneid.4281	9.88788	10.5442	8.9188	8.01147	10.8087	8.75469	7.90669	8.19771	7.85423	7.42525	10.5688	9.71032	7.97611	8.62302	8.62946	9.26401	6.54014	9.14847	9.29529	9.5492	9.95867	7.712	7.63435	8.77947	8.6092	8.80922	8.85646	9.41226	9.1799	8.8004	8.30928	7.48053	7.98875	10.0893	7.64468	8.58274	7.64169	8.84044	7.04445	8.73952	8.62789	8.25619	8.21109	9.1874	10.0918	7.72837	9.14806	9.48521	8.42364
geneid.27095	9.45401	8.88203	9.6396	9.25879	9.37456	9.68289	9.89108	9.64483	9.48141	9.43174	8.49893	9.83623	9.45901	9.20997	9.32193	9.48411	9.74204	9.07841	8.88707	10.1697	9.58399	9.43963	9.05793	9.66566	9.99458	9.47351	9.82174	9.01495	10.0368	9.48052	9.24614	10.3616	9.17906	9.17132	10.0308	9.14656	9.30563	10.3553	9.80284	9.86508	9.74883	9.64415	9.75989	9.86596	9.77206	9.85783	9.72072	8.77325	9.87058
geneid.8996	7.72894	9.69056	8.13966	9.42545	8.66634	8.39768	9.22352	7.95897	8.52877	9.60995	9.01198	8.08163	8.80284	8.69199	8.64254	8.67287	9.16747	8.32697	9.29551	8.11371	9.35846	8.72647	9.44997	8.66464	9.68403	8.8785	7.76207	8.29742	8.18631	8.82588	10.0017	8.63183	9.9886	8.7233	8.7826	8.30184	7.68467	9.36573	9.00855	9.12237	9.22299	7.92393	8.053	9.03928	8.029	8.73589	8.22141	9.44337	8.687
geneid.699	7.24111	5.10404	7.62225	5.82495	6.34445	5.91022	7.60595	7.59403	7.13702	7.49919	7.53825	7.41515	4.82785	7.59182	3.98999	4.87094	6.3765	4.92284	6.6091	6.78679	6.6253	7.32036	8.05593	6.36208	6.41436	6.5537	7.27749	5.41881	6.64396	6.42855	4.30358	7.53115	3.67176	5.44988	6.72951	4.39739	7.11117	7.49042	7.04096	7.70735	4.85463	4.45216	6.73567	6.46141	6.35268	6.165	7.53911	5.40214	7.65805
geneid.9397	5.82981	5.88116	7.05629	5.6162	5.54597	6.31588	5.18119	6.16686	7.10808	5.82705	6.19656	4.87399	5.89701	5.59244	6.68416	6.17972	6.17868	6.03256	4.97237	6.47492	5.52404	5.37029	7.1101	6.55257	5.78292	5.99645	5.91404	6.34163	6.74847	6.59777	5.60107	5.93386	6.06918	6.44612	4.68043	5.94948	5.92693	5.58669	4.93502	5.97471	6.59362	5.69338	6.31832	4.86587	5.01069	6.44717	5.85077	5.16079	7.02253
geneid.6643	8.1376	7.67755	7.89138	8.95627	8.12163	7.68997	7.71355	8.08587	8.12466	7.757	7.94075	7.89736	8.04343	8.00652	7.99611	7.73608	7.84344	8.04569	7.76757	8.00971	7.77612	7.47422	8.06415	8.42038	8.04604	8.1072	8.09936	7.97491	8.91204	7.62211	7.68626	7.93708	7.99566	8.15861	8.12497	8.00547	8.26456	7.59341	7.53666	7.99997	8.39017	7.85223	8.35138	6.95005	7.97838	8.1389	7.96536	6.89251	7.73263
geneid.23600	6.78865	5.1676	6.49819	6.6587	6.34343	5.17134	5.49018	5.82695	6.03156	5.4124	5.39884	5.45759	6.46362	6.28953	5.56924	5.796	5.34463	5.36434	5.58035	6.59434	6.4935	6.92568	5.7586	6.64388	5.14217	6.97777	6.5243	5.86604	4.89968	8.6024	5.19652	7.71707	7.29562	5.99126	4.71969	5.9029	5.36369	6.92555	6.44427	8.28371	6.55555	5.5177	6.20446	7.31647	6.86706	5.95104	6.2563	6.13733	5.3844
geneid.9462	5.6568	4.45311	5.90694	4.66068	5.18088	4.64446	5.29441	5.12404	6.36812	5.32103	5.28534	6.47509	5.06648	5.00747	5.59721	5.35375	5.02691	5.52958	5.29252	7.02207	5.58172	5.49648	7.11202	5.29249	6.27544	5.73347	7.19648	4.7325	7.29741	4.79899	4.76951	6.90395	4.82421	5.4021	5.5474	5.32384	5.39664	6.90126	6.53696	6.29909	6.22197	4.90868	6.01699	4.3046	5.01407	5.6294	6.0069	4.67221	7.07034
geneid.6863	2.03055	2.02452	1.90839	2.39214	1.93426	1.94829	2.13232	1.8871	1.71283	2.58651	3.59557	1.90619	2.2003	2.27006	2.10004	1.78517	2.2647	1.95404	2.14783	1.89581	2.51092	2.03243	2.18029	2.1739	2.67128	6.30244	1.91429	2.06432	2.02663	1.96004	1.96782	2.22307	3.19918	2.63902	2.31101	2.11269	1.69715	2.04913	2.00886	2.38952	1.87558	2.14231	1.74316	1.97913	2.11678	2.09337	2.53972	2.10488	1.73784
geneid.26234	7.35567	4.75608	6.23473	7.61076	6.3935	6.21381	6.78083	7.09295	6.48182	6.48863	5.2669	6.80351	6.72089	6.56063	6.51771	6.38938	6.26043	6.22591	6.04787	6.27136	6.84997	5.84694	5.69196	6.60936	5.7669	6.6032	6.15641	6.36343	6.37607	6.5496	5.97698	6.39059	6.05302	5.93268	6.28638	6.17427	6.2455	5.9294	6.36347	6.88296	6.86313	6.7541	6.98159	5.81168	6.15836	6.3178	6.4026	5.44692	5.77572
geneid.7316	8.27975	8.17829	8.41659	8.3715	8.57181	8.56666	8.31044	8.49567	8.45142	8.59308	7.98097	9.06499	8.60586	8.6652	8.46552	8.3218	8.61182	8.3497	8.45214	8.49138	8.38037	8.1729	8.99549	8.56973	8.51356	8.25665	8.32706	8.13673	8.37247	8.15285	8.00695	8.71501	8.16312	8.25748	8.71657	8.625	8.46089	8.28965	8.5896	8.52453	8.82991	8.34009	8.64153	8.47296	8.67103	8.42304	8.22098	8.3069	8.656
geneid.79084	6.64206	6.37666	6.78828	7.21322	6.78789	6.32216	7.31813	6.68449	6.73519	5.82653	5.81683	6.72025	6.66272	6.9263	6.42607	6.90443	6.35827	6.12792	6.71805	6.98678	6.42698	7.55863	7.01548	6.31077	7.67147	6.17789	6.63045	6.19065	6.68506	7.30797	6.60666	6.93694	5.85673	7.15998	6.76235	5.85796	6.76836	7.32201	6.98896	6.86375	5.91128	6.50649	6.64295	6.75079	6.9872	6.47516	8.10938	6.5722	7.50727
geneid.91647	3.96991	5.61665	5.12584	5.00656	4.81333	4.30513	5.00318	4.48349	4.9465	5.01026	4.59395	4.66284	4.55989	5.00444	5.25644	4.48351	4.4954	4.81541	5.2963	4.63067	4.63562	4.7523	4.27325	5.02221	3.83635	4.66159	5.10955	4.83353	4.82514	4.69931	4.93891	4.47358	4.09989	4.68186	4.08991	4.65725	4.74149	4.80697	4.20065	5.0259	4.54036	4.89402	4.62469	5.20143	4.47737	4.62774	5.53096	4.38466	4.54341
geneid.27109	6.35701	6.56095	6.91566	6.13928	6.94869	6.74855	7.86215	6.78633	7.04035	6.34636	5.203	6.49558	7.0456	7.22532	5.99737	7.06446	8.45213	6.69057	6.29435	6.75337	6.60823	7.37744	7.02899	6.84503	6.57919	6.76977	6.97164	6.59217	7.81212	7.18507	6.4561	6.81879	6.35566	6.20443	7.66339	6.35773	6.82946	6.86577	6.5429	7.33031	6.42028	7.72708	7.02197	7.02201	6.23747	6.97045	7.2346	6.63259	7.95567
geneid.9512	4.86925	4.35256	4.50333	5.2725	3.78512	4.39468	4.06514	4.56329	4.05097	4.11973	4.22139	3.79513	4.72849	4.44372	4.29868	4.60965	4.17619	4.03498	4.53664	3.54716	4.06423	4.09961	3.76546	3.88531	4.21042	4.37719	3.91365	4.50929	3.87291	4.49161	4.25021	4.4535	4.52548	3.29108	4.3504	4.30856	4.83414	3.82672	4.31778	3.62909	4.16523	5.50398	4.23581	4.82056	3.75323	4.4459	3.91347	4.56529	4.24932
geneid.29969	6.97119	6.5912	6.87176	7.10524	5.79655	6.60975	6.42697	7.2869	7.11458	6.55407	5.67996	6.06425	6.40073	6.71563	6.52694	6.46045	6.90742	6.42919	5.7378	6.85346	6.58189	5.45903	6.1497	7.93618	6.61636	7.20493	6.9331	6.37512	6.13686	6.8631	7.00044	7.75391	6.33189	6.70362	6.48675	6.65328	6.7177	5.48874	7.42738	6.93344	7.81532	6.76168	7.17997	6.12976	5.96289	6.53258	5.27894	6.05001	5.75357
geneid.9892	4.06073	2.27384	1.96915	2.04359	2.14429	2.54206	2.79358	1.88723	1.83357	2.23296	3.91908	2.41903	2.43881	3.74891	2.20746	2.00688	2.22101	2.04413	2.4883	1.9948	2.44273	2.16358	2.68697	2.36557	1.84498	2.64093	2.42378	3.53024	2.13478	2.48396	2.35643	2.35089	1.92605	3.24356	2.21591	2.65652	4.14251	6.10889	1.93418	1.96905	2.21404	2.10318	2.15312	2.16005	3.29684	2.30799	1.95543	2.09811	2.71977
geneid.2770	7.22225	5.45577	7.8199	7.06003	8.0881	7.07811	7.43913	6.42051	5.89672	6.06998	7.7775	8.56705	5.50262	6.65061	7.36136	7.42509	5.23689	6.59469	5.55106	8.73997	7.78698	5.23601	5.69585	6.98423	6.95981	7.287	7.93849	6.91608	7.77545	6.04903	5.9494	7.71235	6.04344	7.18253	7.11505	6.46029	6.60367	5.14186	5.38024	6.38713	6.59215	4.40887	5.34842	5.72424	4.94988	5.84004	6.84106	6.42326	6.75073
geneid.3488	10.5325	5.8609	6.74471	4.71024	4.92363	6.15869	7.05331	5.3652	6.72978	9.21196	5.76202	8.7569	5.49509	6.19774	6.9049	6.33909	6.83436	6.78384	7.05068	6.41636	7.24558	4.94587	5.48012	7.70672	5.52658	6.80859	7.54858	6.37713	5.69922	6.98216	6.54448	5.47008	7.43378	8.23095	5.12148	7.20425	4.79953	6.63179	6.65539	6.57749	6.89464	3.9605	5.68983	7.49668	6.24012	6.23337	6.33725	6.6488	8.01629
geneid.7762	6.15636	4.86533	4.73457	4.00736	3.72598	7.9434	6.75034	6.8041	5.08402	5.44572	5.26882	4.57914	6.99286	6.322	5.45956	6.22427	6.39894	5.77951	5.59609	7.0358	5.98855	5.75222	6.72149	7.39979	4.86167	5.77921	4.90511	7.37399	4.87051	6.50878	4.70715	4.26302	5.46152	6.18222	5.59458	4.5298	5.74371	5.20142	4.51495	4.2059	5.90777	6.61755	5.39509	5.85639	6.92519	6.39182	6.68916	5.81721	5.59693
geneid.9070	9.54654	9.56784	10.8007	9.92445	9.43571	8.97663	8.1829	9.94366	9.60289	8.97489	8.57332	8.87427	9.86156	9.80615	9.48321	9.64599	8.9281	9.04567	8.94126	9.36853	9.26873	9.0836	9.09277	9.32222	8.66469	9.44777	9.41714	9.07387	9.77381	10.2161	9.03484	10.0641	8.99308	9.36618	8.96093	9.04009	10.0295	9.40653	9.18037	8.7822	9.79966	9.03697	9.20296	9.68269	9.29482	9.36082	10.0156	8.72622	9.07541
geneid.3459	7.71195	7.67762	7.1596	8.43509	7.51966	7.15524	6.99366	7.88874	7.04861	7.32408	6.9987	7.48441	7.801	7.8726	7.73745	7.57564	7.26208	7.3446	6.64325	8.03125	8.20282	6.56838	5.81529	8.32573	6.80276	7.73308	8.10788	7.68841	7.0235	6.6226	7.24839	7.59799	7.99229	7.24344	8.13856	8.11851	8.24435	6.79757	7.14178	7.74895	7.92044	7.6227	7.74193	6.22463	6.96256	7.63688	7.14382	6.3488	7.33412
geneid.10644	11.6499	10.9836	11.2655	9.93142	9.07387	9.83318	12.2889	9.53547	11.5502	10.3386	11.4056	11.9709	10.5078	11.9435	9.77713	9.9648	10.5832	10.4819	9.89043	10.8182	11.0028	10.1174	11.5079	10.2073	9.50114	9.29579	11.3056	10.4018	10.8647	11.0275	10.2783	10.7615	10.342	11.7584	11.2966	10.9368	11.0884	11.2731	10.1468	10.8022	9.71168	8.39237	9.53539	10.8299	12.1868	9.40156	11.8975	10.6641	12.0777
geneid.4097	7.13299	6.23647	7.49991	6.9564	6.97518	6.7647	8.52159	7.22852	7.65686	7.67137	6.73654	7.95051	6.85436	7.65556	7.79016	6.40475	6.81226	7.0169	6.59995	8.00281	7.44349	6.80056	6.58402	7.71232	6.61522	7.65985	7.62047	6.54793	6.48677	7.11335	6.26576	7.14917	6.65567	6.44422	7.18059	6.54243	6.98227	7.38848	7.39534	6.50294	6.88355	6.93212	6.28391	6.91048	7.08249	6.56879	6.6071	6.55194	7.81921
geneid.51534	9.27899	6.61658	8.67279	8.03374	8.00496	7.46516	8.79284	7.76525	7.67783	7.05834	5.64454	8.04403	7.45952	8.52072	7.13479	7.62301	7.42015	7.19285	7.15067	8.02092	7.8478	6.80451	7.30531	7.28823	6.82016	7.87101	8.01709	7.34116	7.18026	7.42791	7.03898	7.11813	7.06548	7.6186	7.13004	7.6403	8.11026	8.29921	7.03185	7.59708	7.3304	6.89932	7.10793	7.6403	8.57759	7.49278	8.11755	7.25644	7.63699
geneid.5192	6.05192	6.05989	6.3027	5.76387	6.21831	6.32164	7.29654	6.04712	6.14671	6.86045	5.36671	6.12336	5.6981	6.08082	6.21595	6.06759	6.28103	5.71776	5.85924	6.44936	7.19251	6.40447	6.3127	5.97496	6.9802	5.81258	6.02993	5.5577	6.45646	6.33816	6.16954	6.45422	5.66195	5.4365	6.3092	5.68206	5.83257	6.42315	6.7419	6.53	6.56085	6.04679	6.48773	6.11271	6.45077	6.05497	6.39798	6.29913	6.57665
geneid.9093	8.07016	8.91103	8.27648	9.07589	8.39791	8.49409	9.23609	8.2049	8.07586	8.46142	8.79392	8.88237	8.77068	8.58679	8.32321	8.14663	8.29556	7.91267	8.64652	8.76288	8.57297	8.12852	8.27853	8.11488	9.02915	8.35298	8.3815	7.91963	7.72229	8.80311	8.51556	8.68997	8.43163	8.20842	8.49697	8.02374	8.80287	8.71281	8.55832	8.64786	8.57013	8.70355	8.32413	8.13973	8.18338	8.29018	8.58574	8.29683	8.58341
geneid.5511	8.7729	8.77252	9.31957	8.79877	9.40373	9.00611	9.26883	8.93264	8.98507	8.82825	8.77624	9.21536	9.07299	9.27083	8.86496	8.82694	9.43078	8.71417	8.87187	9.37109	9.41138	8.94428	8.86245	8.78642	9.04017	9.06082	8.72899	8.89423	9.05252	9.45523	8.78113	9.40727	8.68223	9.00661	8.78168	8.769	9.37658	9.03096	9.17828	9.27611	9.33175	9.11554	9.28968	9.39259	9.45947	9.17296	9.25114	9.00667	9.30893
geneid.51147	5.9294	7.17613	6.43849	6.67335	6.01453	6.32878	5.7105	6.18145	6.32944	6.18414	6.48356	6.85032	6.07664	6.77119	6.39723	6.50336	6.23747	6.49352	5.93921	5.80226	5.98322	5.63688	5.9572	5.92235	6.22765	5.99584	5.39228	6.38799	5.9456	6.54403	6.22672	5.57447	6.33169	6.16097	6.03556	5.89793	6.26103	6.38353	6.2017	5.91498	6.04319	6.457	6.28848	6.2657	5.62749	5.89484	6.12136	6.29164	6.0626
geneid.3798	6.14135	5.91562	7.12631	5.47158	6.56265	6.19042	5.90428	6.07962	7.52544	6.06102	6.68606	5.969	5.84644	5.9077	6.47411	6.12089	6.99224	6.98013	6.92738	6.20102	5.69731	6.35218	7.09401	7.59418	5.76134	6.82843	7.36307	6.43146	5.66329	5.96711	6.62646	5.67654	5.93205	6.21436	6.42429	6.17814	7.26484	7.60113	6.82287	6.03571	7.49143	5.90708	7.70998	6.68086	5.95343	7.15844	6.12744	6.13032	5.83998
geneid.7223	3.39698	2.6593	3.00622	2.18683	2.14916	2.31739	2.29857	2.00944	2.15384	2.42212	2.86431	2.14621	2.2003	2.21057	2.19454	2.12811	2.3396	2.58188	2.62839	2.83642	2.46954	2.57786	2.73844	1.74787	1.94954	2.26236	2.20541	2.71601	1.98137	1.83942	2.44396	2.53933	2.23524	2.59049	2.33068	2.17675	2.15532	2.38729	1.83467	2.22056	1.97283	2.20747	2.28466	1.96123	2.28494	2.13358	2.22372	2.81027	2.39725
geneid.10383	7.99482	6.59625	7.01572	6.7573	7.28954	6.63494	9.28277	7.00458	7.83216	7.21976	4.2481	8.33406	6.96513	8.20231	7.54033	7.29637	8.08005	5.97474	6.65068	7.21272	7.5103	7.75765	6.83875	6.53687	6.85111	7.51784	8.15907	5.969	6.75271	7.38077	6.13135	7.60423	6.30217	7.0552	9.09469	6.55212	7.82696	8.70079	7.75764	7.45144	7.69114	7.63132	7.50433	7.70786	6.86096	6.85852	7.667	6.33164	8.79249
geneid.6731	8.50552	6.66424	8.39538	8.07983	7.77244	7.73285	8.18594	8.4057	7.79156	8.42005	6.03677	8.11576	8.39517	7.5583	7.81077	7.59001	8.07599	7.02381	7.80511	7.61125	7.90271	8.15745	8.12717	7.77508	7.64008	7.78827	8.04719	7.17732	8.07387	8.32671	6.73372	8.17177	7.41183	8.01998	8.10314	7.06808	8.61437	7.66838	8.36323	8.22076	8.14317	8.11737	8.22301	7.49683	7.89462	7.74806	7.40281	6.43818	8.34483
geneid.83660	6.705	7.11786	6.62855	5.17437	6.3329	6.14516	7.84546	6.16097	6.70219	5.96674	5.99426	6.07245	6.26493	5.93624	7.03721	6.08752	5.46129	7.15766	6.33849	6.84226	6.71121	6.72407	5.31413	6.63148	7.13393	6.54596	6.5614	6.44756	7.29413	6.05428	7.26354	6.27263	6.07435	6.78262	5.06627	6.42238	5.53265	8.27052	6.66222	6.14005	6.88088	6.35374	5.66197	6.07016	7.22148	6.87595	7.23635	7.47175	6.22373
geneid.284244	5.91407	4.84674	4.74038	5.33672	5.5051	5.86579	4.52845	5.85306	6.27106	4.75805	7.00857	4.50468	5.16947	4.4517	4.32155	5.91123	5.02058	6.00624	6.30795	6.13623	5.40689	4.43192	3.76768	6.36731	5.45064	6.16946	4.9348	6.35557	6.70201	6.42997	6.63948	4.9593	4.97268	6.23566	4.72661	5.97436	4.87791	4.79015	5.42006	5.64423	6.03033	5.13837	5.05995	5.25522	5.76715	5.08946	5.4588	3.89031	5.79675
geneid.6513	10.1001	6.46016	9.87528	5.56539	10.561	6.6576	10.3095	7.85561	8.31711	7.99251	8.38191	10.8848	4.05774	8.39433	10.0225	7.07516	11.0044	7.11242	5.32835	10.0136	10.9118	6.46336	8.37362	7.64269	4.83644	7.06412	11.5814	6.00109	8.23046	6.90385	3.89971	7.49481	6.6375	9.39836	8.4533	6.61434	7.20226	9.44825	7.99321	8.66072	9.97441	4.71791	6.69839	6.73628	9.91138	5.44789	9.24184	4.80163	10.0474
geneid.57178	6.09396	6.38237	7.40956	6.31294	6.6428	6.54247	5.99296	6.23694	6.87422	7.31848	5.01373	6.38757	5.90742	6.20539	7.16171	6.7119	6.87504	7.09687	6.50086	7.73565	7.1206	6.66069	6.11721	6.73854	6.2094	6.52471	6.94483	6.48968	6.61641	6.31689	6.37037	5.94078	6.5884	6.68047	5.95962	6.80542	6.46128	6.74309	6.0352	6.08285	6.72592	6.17821	6.58063	6.52775	6.00088	6.54148	6.242	6.86119	7.26035
geneid.65220	6.07594	5.92316	6.19769	5.83025	6.58879	7.1801	6.7445	6.61294	7.11499	7.61921	7.67129	6.69386	5.89764	6.14444	6.75099	6.24804	6.20124	6.53624	6.99607	7.01897	6.83539	7.04698	6.47956	6.82489	7.59677	6.54119	6.23731	6.18068	6.57458	6.45717	6.58282	7.09951	5.68978	6.15023	6.29378	6.42451	6.45305	6.08355	6.79111	6.57466	6.47539	6.35483	6.50691	6.31571	6.32879	6.47714	6.56792	7.16098	6.87452
geneid.51582	9.33012	7.81573	9.43035	9.43878	7.84155	8.11144	9.02435	9.67282	9.3157	7.63286	7.54639	9.6526	8.36088	8.94311	8.02844	8.22425	8.72824	7.58116	8.45918	8.9089	8.62341	8.48494	8.29363	8.82592	8.62818	8.48532	8.67099	7.88687	7.35692	9.73878	7.5542	9.06988	7.66285	8.05105	9.49602	8.06696	8.79868	8.09811	8.66446	8.71269	8.56681	8.87597	8.33027	8.90758	8.68469	7.73224	8.07503	8.2453	9.12197
geneid.9628	2.81289	3.36787	3.60418	2.66837	3.38342	3.92827	8.15169	3.53377	2.57696	2.61846	4.62016	5.64901	2.89148	3.57714	3.44536	4.29194	3.07623	3.1061	4.1305	3.52994	4.50118	3.33901	3.47389	2.7707	3.32725	3.94737	3.17601	3.78706	3.48005	3.02058	4.87404	3.01618	3.63864	3.58148	2.98929	3.08012	3.44752	4.88188	3.12267	3.49342	3.20766	2.96559	3.46625	2.89644	3.83866	4.04375	2.79538	3.30473	3.90092
geneid.9655	7.11811	5.30345	6.32705	6.95289	5.71049	6.24962	5.65145	7.1669	6.67522	6.66848	5.10444	6.77076	6.88202	6.39517	6.82349	5.62943	5.9178	6.93179	5.03609	6.77164	6.58858	4.82713	6.28762	6.84113	5.28153	6.94411	7.29647	5.97427	6.21147	6.47785	5.67747	5.51568	5.80466	6.23033	6.13812	6.41105	6.08569	6.1393	5.87397	5.45297	6.32833	6.17129	5.70245	5.56868	6.35476	5.97183	5.23367	5.57372	6.33645
geneid.3964	9.00406	8.96859	9.47331	7.86098	8.62011	8.56824	9.25561	8.01411	8.79038	8.80529	9.12525	8.75942	8.69142	9.65033	7.84049	9.04721	8.88473	8.55613	9.24672	9.36639	9.48118	9.15011	9.13253	8.26927	10.0351	9.26325	9.0967	8.3447	9.86493	8.7757	8.56963	8.84017	8.71389	8.92456	8.18858	8.29709	8.14828	9.02473	8.80264	9.16204	8.24324	8.02916	8.47701	8.13046	9.47355	9.28273	9.00164	9.52527	9.53408
geneid.51616	9.28639	8.59512	8.28642	9.1764	8.67355	7.77021	8.03429	7.89419	7.95633	7.10116	8.52241	8.54913	8.78035	8.10636	7.70383	8.49325	8.12017	8.14667	8.39694	8.60078	8.85072	7.99276	8.4007	8.03834	8.6151	8.45996	8.43079	8.60085	8.68071	8.40852	8.13283	7.99915	8.85262	8.3777	8.65163	8.30039	8.57292	8.57979	7.96417	8.9321	7.68141	8.39196	8.02226	7.92466	9.40794	8.34406	8.06661	7.51459	7.67087
geneid.51371	7.75748	6.63122	7.13156	7.14473	7.10468	6.2658	7.06503	7.94743	7.07563	7.23192	5.97382	7.98781	7.4071	7.70569	7.68559	6.56461	6.45592	6.45317	7.13594	7.77339	7.73272	6.76921	6.77673	7.50544	6.30872	7.19706	7.05025	6.10176	6.49018	7.34746	5.95165	6.79394	6.04787	6.92057	6.49223	6.87303	7.13812	6.81	7.10694	6.65914	7.22699	7.06809	7.20897	6.88656	6.75444	6.46293	6.85903	6.54348	6.82214
geneid.8492	6.14699	7.0603	4.91997	8.47256	9.11582	6.22874	6.27109	6.66057	3.88278	3.85166	8.03971	7.51067	7.27596	5.73375	6.32436	7.59737	3.81358	5.46807	5.28212	7.14663	7.46162	4.24988	3.76988	7.51562	4.8431	4.90192	4.84236	5.37012	4.66347	4.67383	6.21274	4.65948	5.85809	6.0619	4.48307	5.99469	4.64943	4.83685	4.40078	3.97175	6.29988	7.56927	4.28959	4.48683	5.99947	5.07077	6.73899	5.91345	3.84919
geneid.55968	7.96446	7.75007	8.51843	7.35381	8.60324	7.91794	8.68357	7.81988	7.90093	7.91856	8.13063	8.38082	7.47969	8.09372	7.80428	8.08949	8.50903	7.56963	8.28745	8.36515	8.31835	8.2992	8.72629	7.66215	7.86657	7.8956	8.16168	7.92086	8.03555	7.79318	8.33837	7.42097	7.59046	7.95314	7.70576	8.20939	7.92327	8.69009	8.04339	7.82462	7.90512	7.92654	8.13537	8.36874	8.11693	7.66921	8.52992	8.21242	9.23372
geneid.6836	10.7568	9.95188	10.1425	10.5384	10.0304	10.5169	10.5863	10.7158	10.7151	11.1092	8.53255	10.5462	10.4163	10.3558	10.7745	10.1852	10.9521	10.3008	10.3207	10.2792	10.5326	10.3947	10.0224	10.4338	10.5723	10.7501	10.5676	10.2516	10.2111	10.3661	10.256	10.9139	10.3946	10.4104	11.1064	10.3076	10.216	10.1165	10.9546	10.3252	10.7027	10.6605	10.9942	10.2557	9.97445	10.5647	9.9856	10.2658	10.5516
geneid.3551	7.92147	9.70308	7.94064	8.94419	8.43016	8.51432	6.42053	8.21728	8.31754	8.40678	7.14198	7.177	9.68205	8.00191	8.10353	8.66958	7.30583	8.49926	8.82208	7.91198	7.64657	7.90718	7.49192	8.29104	8.37939	8.11974	7.41713	8.7989	8.12161	8.8754	9.04536	8.98956	8.90267	8.39899	8.25206	8.93242	8.42691	7.48641	7.83626	8.19474	9.66565	8.65019	8.31754	8.55075	7.19483	8.62346	7.99252	9.22224	7.66625
geneid.53335	8.91664	5.24613	8.7208	6.72865	7.44522	5.70224	8.25231	5.86159	4.98885	3.51998	8.47077	9.13623	7.45801	7.40139	4.57107	7.17924	4.96219	6.41199	6.32143	6.79411	6.42344	6.8575	4.81579	5.0906	5.9849	5.6456	7.91492	7.39861	6.88303	6.12033	6.95217	5.27201	5.72737	7.72533	6.71936	5.59626	9.1025	9.23384	4.01491	5.26941	5.86759	7.05628	5.32178	6.56003	9.4526	6.19973	8.30793	6.33574	6.74085
geneid.8458	7.35854	6.78296	8.44956	7.00786	6.86261	6.76121	7.77806	7.58029	6.79425	5.83862	7.36427	8.17648	7.02413	7.55016	5.82493	5.60728	6.13721	5.73325	6.31626	6.94514	7.43483	6.60126	7.11931	6.99622	7.41216	6.36214	7.02758	6.50303	5.72792	7.02909	6.44376	7.0302	5.7288	6.62158	6.71331	5.85768	8.10329	7.51889	7.12517	7.22108	5.47143	6.47309	6.49694	6.67265	7.28225	6.48719	7.24907	6.3963	7.77878
geneid.26258	5.83727	3.62854	4.81837	5.80975	5.72085	4.69234	4.45695	5.74117	5.21139	3.99337	4.31317	5.70787	5.99008	5.31534	4.69943	3.88877	4.07361	2.9376	4.51784	5.48988	5.55857	4.23144	3.30737	5.59282	4.01659	4.92967	5.11453	3.87311	4.75484	4.42934	3.69467	4.85106	4.15122	4.84521	3.63776	3.33718	5.27472	4.52791	4.68401	4.30742	4.9101	5.31038	4.08704	3.87025	4.75536	4.84517	4.82711	3.53166	4.70631
geneid.10049	10.4704	8.84357	9.6899	9.53609	9.64236	10.1711	9.39695	9.03708	9.9462	9.63105	9.51673	10.5181	9.13677	9.30348	9.03819	9.99464	9.18714	9.94775	9.51369	9.81593	9.94668	9.87388	9.23605	10.4796	10.112	10.182	10.6144	9.92988	10.073	9.52614	9.73167	11.049	10.1183	10.0858	10.5433	10.2574	10.6959	9.70076	10.4972	10.0151	9.49004	9.55378	9.9688	9.86968	8.63073	10.1736	10.2598	9.78741	10.2231
geneid.9425	7.5489	6.73194	6.72137	5.49809	7.25873	6.65117	7.62876	7.51297	7.65642	7.49205	8.37412	6.98711	6.534	7.18565	7.22961	6.78273	6.6033	6.82454	7.58031	8.07073	7.58793	6.19472	7.8061	6.21098	7.02861	7.09824	7.84277	6.26933	7.85474	6.36505	6.04107	7.22243	6.2068	6.97969	6.98855	6.33114	6.66212	7.89449	7.07814	7.45105	5.52056	5.8386	6.98161	6.12751	8.01705	6.6311	8.19762	6.35763	7.47841
geneid.9184	9.02293	7.73997	8.90938	8.74211	10.1508	8.58312	9.57188	9.31469	9.1616	9.31523	9.49265	8.43047	8.5612	9.71352	8.49647	8.87082	8.66738	8.94657	9.88913	9.1793	9.02506	9.68381	9.59281	8.60927	8.7602	8.28007	8.96517	8.75203	8.80301	9.73298	8.09696	9.33129	8.78561	9.2246	8.53688	8.57949	9.3565	9.10744	9.10348	9.28754	8.6468	8.82127	9.10844	9.20679	9.30716	8.80328	9.57674	8.82229	9.99688
geneid.8915	9.03929	9.27757	8.89545	8.67955	9.84121	8.56097	8.99947	9.24102	9.2872	8.51892	7.75166	9.52291	10.1583	8.83679	9.33916	8.45875	9.03577	8.68772	7.69397	9.62254	8.73061	8.31441	9.67356	9.41667	9.11802	9.17266	9.65773	8.47576	8.30284	8.26761	8.60717	9.99649	8.85693	8.94506	9.34862	8.67838	8.92604	8.70226	9.9001	9.66222	9.22729	9.1532	8.99837	8.3987	9.34351	9.13171	8.59677	8.57513	9.08385
geneid.8575	6.60458	6.24364	6.38768	6.07385	6.17648	6.21427	6.04956	6.73107	6.3131	6.09542	6.61233	6.29322	6.18422	6.16898	5.84797	6.06552	5.8759	5.77832	5.79543	5.88686	6.72217	6.22524	5.86117	6.23034	5.4462	6.25634	5.77132	5.87631	5.97393	5.97692	6.01303	6.289	6.0235	5.86406	5.89406	5.83703	5.74116	6.48832	6.04386	6.3339	5.88312	5.92769	6.09647	6.38408	5.42845	5.72711	5.72136	6.97009	5.82672
geneid.10039	7.26982	9.17973	7.05371	9.03515	9.17743	8.88891	7.41494	8.41754	8.80921	8.28147	9.20208	7.08075	9.20868	8.91611	8.81985	8.91762	8.96054	9.06415	8.63088	7.90911	8.42073	8.5467	9.39957	8.77981	8.34094	8.85945	7.89738	9.24523	8.35913	7.55159	9.15724	9.2257	9.38134	8.94824	8.66309	9.19955	8.72637	8.22945	10.175	9.37903	9.75536	9.42072	9.30762	8.55061	7.56824	9.25234	8.39413	8.62407	8.47004
geneid.22826	6.90312	7.10681	7.48842	6.95289	7.46761	7.03401	7.00403	7.01868	7.29088	6.71451	5.80308	6.65182	6.98546	7.14413	6.74498	6.98442	7.23514	7.00845	6.5604	7.62174	7.53169	7.12071	7.13081	6.89304	7.33043	7.14918	7.13342	7.15231	7.56057	7.21171	7.15823	7.81154	6.75268	7.10452	6.26508	6.98906	7.13263	7.16103	7.10871	7.52773	7.29992	6.92007	7.34274	7.2484	7.57983	7.3373	6.84192	6.9234	7.50583
geneid.10564	6.24159	4.36774	5.53297	5.48895	6.28341	5.95331	5.0877	6.17211	6.68644	5.8992	6.25689	6.56201	5.31617	5.53322	6.19427	5.63478	5.53648	5.84923	5.81734	7.27745	5.92845	6.18872	6.31445	5.49615	6.64144	5.66749	6.53547	5.56733	6.73787	5.58892	5.13504	6.34264	4.7356	6.2496	4.76482	5.32785	6.59935	6.88475	6.01781	6.09685	5.13771	5.17474	6.60356	6.21074	6.63439	5.8082	6.01973	5.05434	6.53234
geneid.23020	6.74411	8.27636	7.2591	7.51649	7.37372	7.17493	7.51752	7.09044	7.67191	7.80099	7.0761	6.32957	7.2819	7.67793	7.15255	7.17019	7.03586	7.48854	7.30767	6.34026	7.30831	7.15763	6.46671	6.46744	6.82552	6.88804	6.98033	7.34987	6.99351	7.37074	7.48863	6.83266	7.50983	6.86406	7.09349	7.63246	6.83424	7.41287	6.63421	6.83015	7.39364	7.62112	6.89028	7.78766	7.26624	7.38493	7.29085	7.24507	6.83969
geneid.9152	2.71841	2.84338	2.43431	2.41057	2.35628	2.64643	2.59929	2.41962	2.50482	2.4243	3.49301	2.74101	2.55284	2.48609	2.19606	2.19124	2.38197	2.33948	2.32036	2.30303	2.1455	2.39423	3.02432	2.31356	2.39423	1.98165	2.31655	2.50907	2.36256	2.70059	2.59541	2.39523	2.73511	2.33383	2.18851	2.54302	2.19921	1.96021	2.43689	2.07635	2.10382	2.2288	2.3192	2.75256	2.2373	2.42371	2.62126	2.74214	2.20673
geneid.8829	7.58707	7.02315	8.01016	8.29957	7.2295	7.76601	6.59834	7.76071	8.85632	9.37878	7.10266	7.25574	8.45283	8.84181	7.6326	7.48745	8.13218	8.35404	9.39105	8.27785	8.42423	9.29673	10.6245	7.88341	9.0924	8.51877	8.49943	7.77287	8.05228	7.9187	9.64871	9.58685	10.1493	8.41191	10.4215	9.18637	6.36659	7.11055	9.07147	10.4415	9.20404	7.88658	9.13484	8.33051	7.08671	8.66109	8.28434	7.67838	8.37567
geneid.10018	5.4109	4.84976	5.09762	3.97712	5.49617	4.72073	5.57999	5.73242	5.51816	6.16356	6.11927	5.00687	4.61062	4.7684	4.15575	4.75065	6.217	5.15102	5.41948	5.52023	5.60497	4.91455	6.15509	4.75789	4.22284	4.82632	6.17097	4.96978	5.33096	5.27763	3.97941	4.94695	3.90425	5.09483	5.5154	4.88142	5.61249	6.02934	4.77144	4.75453	3.83588	4.74918	5.22397	4.60403	4.88949	5.77247	5.90917	4.67584	6.29877
geneid.493869	10.0387	7.0584	9.26089	7.79981	9.29415	9.63316	7.64367	9.24058	10.4674	10.2412	8.26016	10.0706	9.75516	10.6382	9.07161	9.29784	8.48102	9.72504	8.77562	10.3478	9.73734	8.1975	10.2924	10.0335	9.45143	10.3895	9.53954	9.49344	9.31657	9.17702	8.85711	10.0996	9.79671	9.90236	8.24867	10.1112	7.66042	8.3078	10.0923	9.05266	10.4018	7.87334	8.71015	8.67422	8.55516	8.94369	8.54553	10.6828	9.49061
geneid.89796	7.22017	6.86913	8.15779	5.24556	8.13202	7.37633	9.32744	6.55056	7.13428	8.51691	7.00558	9.06108	5.62554	6.97083	7.95444	7.16778	7.10625	8.35033	8.82966	6.9571	9.41401	7.46421	9.02756	6.9945	7.09034	7.61328	8.33641	7.41124	7.43757	7.4804	7.5743	6.58949	6.83854	7.98584	6.47464	8.09523	7.2076	8.93145	8.09759	6.73912	8.48162	5.25041	7.7013	7.57085	8.05687	7.74653	7.65094	8.83397	8.21431
geneid.4774	9.89438	9.2169	9.59768	9.78958	10.2171	9.9211	9.15245	8.56907	8.22002	9.22862	9.1281	8.87188	10.3816	9.83297	9.55373	10.4872	8.87832	10.5121	9.62365	9.04937	9.5814	9.31303	6.79446	9.28522	9.55415	10.2705	9.32957	10.2656	8.90955	9.9458	10.4523	9.15018	10.4148	10.3142	8.83565	10.58	9.12956	8.76252	8.67596	8.93845	10.3372	10.7791	9.0145	10.2318	9.05471	10.212	9.51479	9.03534	9.79815
geneid.2564	8.93749	9.77171	6.63337	8.3564	9.77987	7.36299	8.94422	7.55761	7.50335	7.75076	8.96889	10.4736	6.97565	8.35332	7.06796	9.21998	6.59824	8.6245	7.25218	9.512	10.8342	5.36768	4.87356	8.58051	11.1105	8.72759	9.00916	8.18018	9.19607	6.06054	9.48308	8.9431	9.00028	8.8555	8.74684	8.70092	10.2787	9.85593	8.48088	7.89862	9.33969	8.15107	9.46586	6.17502	9.00816	8.80361	9.1607	7.03006	8.3371
geneid.84293	9.47	8.61121	8.53032	8.28014	9.75913	8.03989	9.86087	9.06754	8.49204	8.63734	9.57074	9.5059	7.97211	9.5291	8.04584	9.08353	8.68615	8.09077	8.33009	9.03268	9.3427	8.39365	8.67192	8.0347	7.7172	8.08777	9.15339	7.87287	9.01075	8.53242	7.15547	8.89466	8.05135	8.6929	7.97745	7.71462	8.74105	9.54938	8.93971	8.7505	8.29288	8.45839	7.93988	7.92649	8.56693	7.76011	9.16643	8.74055	9.36709
geneid.8325	5.67489	5.56854	9.30546	5.89775	4.07514	4.50506	3.02183	4.54404	4.61687	4.30125	3.5586	5.53042	6.12849	3.93919	4.84639	5.29749	4.7763	4.98772	5.37929	3.98742	4.50588	4.79417	3.29421	4.95548	5.12779	5.63837	3.75261	4.19638	5.94444	3.82639	4.23579	3.708	6.51924	5.30386	3.50122	4.66589	3.21512	4.68737	5.46852	4.83875	5.62959	5.64976	4.30837	5.00255	6.4842	4.25833	3.7651	4.41393	4.04894
geneid.9295	8.39114	9.82022	8.43255	9.75628	8.97863	8.82452	7.05714	8.78404	8.73792	8.35249	8.68735	7.42824	9.72319	8.47865	8.51097	8.83609	8.39176	9.35338	8.63566	7.43578	8.3899	8.18582	8.33929	8.9126	8.61916	8.3347	8.20203	9.17184	8.90182	8.99664	9.41224	7.32706	9.16059	8.8587	8.78991	9.00776	8.83009	8.07172	7.69878	7.93636	8.09004	9.76869	8.10738	8.94027	7.88259	9.21514	8.38816	9.13376	7.11293
geneid.58477	8.99199	8.73307	8.1802	8.23648	8.84146	9.72878	9.75652	9.71721	8.61457	9.51734	8.92558	9.38728	8.88208	8.08061	8.06433	9.06497	9.15106	8.26188	9.45727	8.82328	8.57572	9.63606	9.13864	8.89186	9.01828	8.74855	9.01095	8.63439	9.08566	8.47682	8.09978	9.02135	9.00939	9.18307	9.35337	8.40126	8.43291	9.3386	8.80921	8.6213	8.4536	8.88419	8.8259	8.30212	8.75474	8.65326	9.03908	9.38926	9.85557
geneid.9611	6.36801	6.67866	7.65162	7.3336	6.43748	6.36144	7.12996	7.24776	7.16921	6.62572	4.1782	7.49843	7.25914	6.98432	7.26115	6.64892	6.1533	6.64715	6.45927	6.15205	7.10561	6.78429	6.80991	7.30099	6.2403	6.83608	6.62987	6.5968	6.47676	6.30294	6.65376	6.47871	6.06385	6.30575	6.72237	6.4978	6.91537	6.07536	6.55451	6.67533	6.60595	7.31559	6.94655	6.58787	6.05221	6.63599	6.12492	6.33992	6.21477
geneid.637	8.0282	7.81099	8.08265	7.01967	8.43232	7.85836	9.21176	7.84503	7.52018	6.64928	5.37895	9.14999	6.85376	7.84264	6.60971	8.26728	7.08309	7.48527	6.96135	8.30256	8.54281	7.1093	6.79583	7.41008	8.22166	7.77266	7.80624	7.76888	8.38888	6.41986	7.06434	7.89732	6.68547	7.94789	7.21924	7.27346	7.62079	7.38987	7.35038	6.28734	7.3875	7.38942	7.09873	7.1139	7.67188	7.67127	8.12976	7.4696	8.51572
geneid.6747	9.86395	9.69139	9.62384	10.2184	9.95713	10.7075	10.7218	11.0511	10.1663	10.5799	8.9547	10.1568	10.283	9.33862	9.55968	10.0969	10.7064	9.3617	9.92624	10.9491	10.2743	10.6657	10.7358	10.1626	9.66376	10.43	10.1201	9.68493	10.3198	9.89045	8.79193	11.228	9.37519	10.3334	10.7707	9.15457	9.62267	9.44965	11.0132	9.63748	9.99029	10.6517	10.5675	9.73499	10.4086	10.0516	10.3851	9.81785	10.7744
geneid.255812	8.08553	8.67864	8.78914	8.32403	9.07958	8.06986	9.15571	8.10773	8.32682	8.10358	8.21996	7.51496	7.56957	8.79184	7.72879	8.03366	8.47042	7.68425	7.82354	8.32951	8.93508	8.09117	7.90898	7.74476	8.23526	8.09997	8.58886	7.87416	8.15253	7.93183	7.7262	8.47527	7.9704	8.21368	8.2814	7.76869	8.21999	8.80677	8.09669	8.15597	7.99757	8.19921	8.12693	8.45673	8.59851	8.30882	8.38531	8.09732	8.43311
geneid.128272	8.00026	9.26877	8.84333	7.11416	8.49936	7.3243	8.28283	7.04948	7.80481	7.97154	9.22565	8.21768	7.65042	7.83561	6.63684	8.0704	7.66965	7.67795	7.99742	7.51142	7.86607	7.17619	6.79548	6.5526	8.79181	7.54175	7.71773	7.23804	6.84154	6.86037	9.13083	8.80515	7.87826	8.19371	7.03561	8.00733	7.50577	9.04648	7.67774	7.85876	7.02511	7.76937	7.57795	8.12409	8.03928	8.29275	8.09137	8.64289	7.28333
geneid.124454	6.69473	7.67264	7.25611	8.92249	6.78512	7.34169	7.80999	7.29431	7.60457	7.44076	5.77039	7.48598	7.84967	7.49046	7.21436	7.25139	6.81717	6.61659	7.62364	7.22874	7.25304	6.81744	7.1402	6.98958	8.28382	7.17945	6.62908	6.69683	7.28986	6.9339	7.94955	6.78903	7.76565	6.72179	7.5821	7.18597	7.36436	7.50653	7.3563	6.45872	7.6489	7.99163	7.55152	7.12023	7.17586	7.43422	7.02698	8.38915	7.69887
geneid.1876	6.74933	4.9118	6.54951	5.51657	5.46351	5.40056	7.18768	6.43206	5.84645	4.98085	4.56273	7.21685	5.60309	6.70889	5.495	5.56396	5.60872	4.71476	5.65467	5.5163	5.62435	6.02553	5.58993	6.08005	4.91383	5.60268	6.11062	5.20568	5.61956	6.20647	4.94849	5.98583	5.01895	5.10269	5.7614	5.34921	5.85909	6.52829	5.98111	6.16821	4.73344	5.30189	5.25364	5.29024	6.64828	5.2376	6.06925	5.61155	5.48848
geneid.10659	5.39573	5.81615	4.37232	8.03172	5.66024	6.44343	3.70934	6.49545	6.08505	5.66026	5.38915	3.88068	7.45518	6.92139	5.71332	6.97378	6.30315	7.19111	6.46613	5.39851	5.9996	6.05692	4.73596	7.39279	5.28153	6.1191	5.84599	7.50682	6.19528	6.2039	6.89296	6.05962	7.18251	6.65925	5.85463	7.33275	7.25722	5.35454	6.07822	6.26314	6.03476	8.21119	6.97444	4.68696	5.27642	7.34047	6.56238	6.50774	6.11966
geneid.4809	11.0062	10.8207	10.6676	11.2215	10.9046	10.4172	11.1728	10.6265	10.4177	10.0915	10.5307	11.0629	10.9638	10.7183	10.9006	10.9363	10.516	10.1748	10.7864	10.6878	10.8216	10.4712	10.9302	10.2638	10.5311	10.1323	10.7377	10.6858	10.6832	11.1535	10.5954	10.2323	10.7184	10.6457	10.597	10.5775	11.1898	10.9317	11.0383	10.1136	10.797	11.1746	10.2578	10.2422	10.9299	10.8175	10.8662	10.4822	10.4244
geneid.25796	8.65332	9.14709	8.26481	8.83557	8.92632	9.16464	10.0289	8.83633	9.59314	8.76678	8.88834	9.11696	8.93735	8.93237	8.28001	9.49794	10.0898	9.60543	9.05934	8.90206	9.16837	8.80859	9.89152	8.76939	9.85634	8.9942	8.54685	9.42856	9.20871	9.42622	9.7854	9.43157	9.24402	9.37092	9.05254	9.28467	9.1948	9.5419	9.74551	9.84824	9.30682	9.79477	9.67746	9.07213	9.3274	9.71117	9.32566	9.10324	9.65924
geneid.5062	7.29314	6.28383	7.44483	6.14923	7.53011	5.98433	7.93005	6.89321	6.42856	5.67033	5.02044	7.72503	5.71037	7.66074	7.327	6.33358	6.2442	5.49173	5.61225	6.8067	7.50856	5.70179	6.54701	6.45586	5.40544	5.93796	7.66924	5.69562	6.21748	6.28289	5.04779	6.84364	5.72968	6.76352	6.21224	6.00702	6.76861	6.45024	6.49731	6.4795	7.35949	5.74906	6.1151	5.80632	7.96385	5.65676	6.72495	5.15568	7.78141
geneid.23741	6.40347	5.83334	5.52987	5.30583	5.36534	5.60869	5.34424	5.54258	5.95104	5.44992	4.77257	5.62761	5.74822	5.29362	5.78234	5.49802	5.21815	6.3905	5.47623	5.82476	6.04577	5.38189	6.64984	5.97186	5.52452	5.85475	5.65939	6.15714	5.87685	5.99643	5.54696	5.27022	6.12409	6.22967	4.89667	6.3169	5.57667	5.60774	5.50314	5.74898	5.65302	5.38889	5.83375	5.60869	5.90997	5.95104	5.88056	5.73382	5.48747
geneid.10592	7.06481	3.89813	6.69489	5.33408	6.75401	4.60046	6.79898	5.57513	5.99283	5.66305	4.47963	7.2741	5.36456	6.32137	4.93615	4.2532	5.58906	4.74271	5.2625	5.19701	5.87239	6.05375	6.51254	5.25896	4.24278	5.47702	6.92165	4.87805	5.79935	5.88388	4.00164	6.23137	3.45581	5.09209	5.57354	3.83407	6.09379	6.95361	5.3615	5.81785	5.0356	4.40797	5.06243	5.28553	5.46455	4.25134	6.14431	4.58018	6.09682
geneid.9054	4.48994	3.97445	4.34707	4.50299	4.46825	4.23385	5.01159	4.41706	4.88834	4.257	3.30094	5.10469	4.36622	4.73015	4.21709	3.93959	4.82628	3.26757	4.74191	5.00368	4.23176	4.83254	4.33788	4.24118	5.70923	4.34083	4.25788	4.24318	4.98886	4.14429	3.63525	4.5789	4.43803	4.17744	4.56145	3.69029	4.877	5.10452	4.89066	4.47099	4.22662	4.02942	4.26011	4.50026	4.83223	3.90864	4.39998	3.39058	4.83221
geneid.10864	2.96062	3.53509	3.12478	3.24763	3.06506	3.56656	3.17493	3.41084	2.8962	3.00351	3.86828	3.25163	3.10156	3.37551	3.18785	3.42007	3.91182	2.98089	2.87832	3.04731	3.31746	3.55281	3.18759	3.06386	3.15547	3.1451	3.23506	3.4315	3.41022	3.56257	3.04709	2.97173	2.79817	3.38155	3.2891	3.78262	3.2535	3.2748	3.18797	3.16948	3.48551	3.57405	3.31931	4.40389	3.40193	3.17406	2.7973	3.68021	3.36911
geneid.5654	9.30112	6.30703	8.0376	7.20454	8.45449	8.3065	7.84636	8.11128	10.2387	8.69699	5.76227	9.12042	7.51571	8.48774	8.31463	9.08054	7.66732	9.9867	8.55707	9.14938	8.62739	7.47841	6.48223	8.08176	8.57554	9.57046	9.37551	9.2315	9.17549	8.3866	8.61103	7.74283	9.89431	9.27243	8.10545	9.54829	8.34791	8.93974	8.2254	8.37671	9.41229	7.98755	8.63421	8.38427	7.64925	8.50683	8.78658	8.65775	8.33797
geneid.22974	8.85732	6.73179	9.24395	6.68977	9.08602	7.49658	9.01847	7.83422	8.62936	7.89671	8.97454	9.14328	5.95849	9.65309	5.79835	6.94091	7.92254	7.05576	8.14912	8.24481	8.45192	8.85566	9.24743	7.30966	8.05258	7.55919	8.78087	6.83151	9.54493	8.15355	6.04218	9.25988	4.86586	7.9445	7.76061	6.23804	8.88515	9.12829	8.7325	9.40906	6.71189	5.60735	8.01984	9.01296	9.28131	7.62874	9.23161	7.51883	9.05489
geneid.51661	6.26611	5.10741	6.31895	5.51222	5.27303	6.1779	3.8451	6.18921	6.7958	5.96702	5.46856	6.19743	6.69062	5.20138	6.28147	5.82981	5.39216	6.79886	5.28412	5.7888	6.17777	4.82982	4.6432	7.10719	5.67635	7.24558	5.99659	6.16291	6.3671	5.92872	6.10507	5.67007	5.96713	6.03223	5.47466	7.19668	4.43688	5.10659	5.5784	6.20646	6.36159	5.68455	6.19228	5.68542	4.42709	6.05202	4.89364	6.35893	5.33432
geneid.7415	7.39719	8.44798	7.37967	7.68455	7.19398	7.33697	4.04386	7.93679	8.11316	6.99749	5.93786	5.12184	7.876	7.30368	7.75832	7.40857	7.6122	7.88359	7.62153	6.93654	6.5315	7.55208	8.6201	8.47599	7.46518	8.06528	8.16087	8.67692	7.59326	6.88312	8.43539	6.76873	8.08571	7.92936	7.43068	8.20713	8.69948	6.43465	7.63086	7.81898	7.79559	7.75633	8.83611	6.38194	6.61661	8.4964	7.16679	6.96147	6.76526
geneid.51542	6.66754	6.81541	6.69644	7.14278	5.17544	6.38563	6.0185	6.7075	6.29428	6.55297	5.04406	6.57181	6.48827	6.36691	6.29618	5.44115	5.67294	5.88667	5.72389	6.27716	5.94545	5.80729	6.0898	6.49766	5.83365	6.04347	5.84665	5.65233	6.12899	7.26009	5.68132	6.59175	5.50738	5.62151	6.2322	5.61482	6.0729	5.81016	6.87444	6.53202	5.65887	5.89745	6.31893	5.76848	5.92135	5.92474	6.3665	6.03026	5.86984
geneid.9402	6.49473	5.61216	5.01338	5.60231	6.37101	6.67212	5.58272	6.75651	6.89204	6.05301	5.76202	3.91965	6.25381	6.39628	5.20941	7.09003	6.12209	7.97127	6.76748	5.84834	5.25452	7.52475	5.9159	6.79347	6.29113	7.06074	5.00242	7.94019	6.93807	5.99572	7.37571	5.96979	7.07093	7.09553	4.9667	7.71433	7.50721	6.40708	6.62693	6.66879	6.68023	6.90731	8.10512	6.02945	4.96265	7.60184	6.65994	5.48615	6.19581
geneid.1676	6.89008	6.45985	7.10477	6.35514	7.26036	6.45853	7.67185	6.80238	7.44594	7.58123	6.16487	6.59415	6.62029	6.77981	7.24637	7.21552	6.69317	7.39231	6.58309	7.85571	6.82857	7.29418	7.92859	6.76029	7.76741	6.75742	6.82257	6.44863	8.00525	6.99279	6.72152	8.38491	6.56742	7.08115	7.25626	6.61488	7.61454	6.83452	8.38002	8.20015	6.77133	6.61375	7.29797	7.1675	7.04225	7.3954	7.3687	7.88115	8.45331
geneid.4438	1.67896	2.00267	1.54523	2.23935	1.81809	1.84313	1.79516	2.10557	1.63895	1.49986	1.97097	2.19304	1.82377	2.18817	1.49486	1.82514	1.74378	1.63488	2.35571	1.96123	1.92042	1.55604	1.81879	1.73037	1.45538	1.78806	1.99848	2.08705	1.75768	1.97912	1.73565	1.73996	1.41353	1.56667	1.46113	1.51062	1.87189	1.46559	2.14292	2.09692	1.69649	1.85624	1.44064	1.83091	1.83533	1.68347	1.88262	1.79642	1.77274
geneid.11244	8.00718	6.97554	7.26765	7.57901	7.41854	6.77075	7.1582	6.91856	7.17755	6.7454	5.87295	7.90044	6.8966	6.94501	6.72633	6.68958	7.20655	7.3871	6.97452	7.11982	6.96575	7.04278	7.55803	6.8906	7.24854	6.76954	7.48116	6.87178	6.93373	7.13665	6.9769	8.26173	6.91296	6.83803	8.17809	6.63268	7.53775	6.92049	7.74623	7.77813	8.03367	7.22925	7.31075	6.93594	7.24241	6.68798	7.05255	6.64671	7.20932
geneid.1859	10.4948	10.3163	9.96302	10.2144	10.1976	9.93062	9.68941	10.2044	9.99709	9.57461	10.1973	10.2967	10.2644	9.85256	10.3866	9.75639	10.0055	9.9335	9.61449	10.351	9.97454	9.57237	9.9773	9.9832	9.94732	10.2371	10.2659	10.0103	10.2915	9.59233	10.0814	10.0362	10.2209	9.86147	10.2531	10.0387	10.4543	9.9461	9.63652	10.063	9.91142	10.0385	9.89207	9.6159	10.2319	9.94814	9.83328	9.79764	9.76347
geneid.25932	7.4101	4.71219	7.03296	7.38753	6.55494	6.86858	6.48805	7.11938	7.45737	6.84123	5.32953	7.31098	6.34353	6.1899	7.018	6.39933	6.88855	6.63726	5.96654	7.66279	7.29259	6.76546	6.86332	7.07672	5.53645	7.45723	7.4787	6.41384	6.88429	6.96342	6.22411	7.25934	6.72031	6.81985	5.894	6.68492	6.62403	7.03688	7.00804	7.38695	7.4177	5.91042	6.78371	6.2561	7.3994	6.38196	6.86217	6.14999	7.16065
geneid.3903	7.46459	7.43962	7.60031	8.21725	8.23133	8.63992	4.99291	8.80217	9.08155	7.69958	6.55458	7.15207	7.72213	8.62282	6.98631	8.89863	8.44592	9.08064	7.84255	8.37414	7.36944	8.49718	7.82289	9.55319	7.54952	8.89159	8.68163	9.39501	9.63442	8.03515	9.09972	8.47641	8.62858	8.74732	7.33494	9.38271	8.39688	7.69827	8.17393	8.7265	8.76709	9.00222	9.75518	7.8214	8.49267	9.45853	8.19937	7.04799	8.50717
geneid.50810	6.14359	4.14836	5.83788	5.80371	5.62517	3.92879	6.20821	4.36904	5.45093	4.3577	6.32553	5.46612	5.25769	5.60926	4.88579	4.84164	4.04919	5.10751	4.08832	6.69879	6.71934	4.33042	6.899	6.1804	4.41749	5.82965	6.27296	5.07943	4.96422	4.69091	4.61042	3.72453	5.09254	5.60888	5.12082	4.84691	5.64168	6.11931	4.14212	4.80255	5.35306	4.58343	5.20854	5.5527	6.30472	5.15057	6.33821	4.00104	6.23028
geneid.51503	8.53558	10.1551	9.53426	9.1307	9.26677	8.90818	9.09175	8.69286	9.31493	8.95505	8.26508	9.53873	9.37554	9.00711	8.9465	8.94736	8.71831	8.79576	9.72569	9.36543	8.77291	8.97149	8.52984	8.79105	9.12529	8.858	8.72526	8.7988	9.55879	9.18997	8.90774	9.51939	8.98195	8.91181	8.23724	8.83454	9.08928	9.12106	9.07103	9.27216	9.52707	9.06909	8.85189	10.1767	9.65882	8.90063	9.14342	9.20498	9.31352
geneid.51643	3.35297	2.84533	2.7622	4.77337	2.20041	2.68127	2.12539	4.29915	2.56194	2.45441	1.72281	2.81915	3.31375	2.4675	2.97951	2.07751	2.32371	2.1109	2.27315	2.64739	1.79424	3.0554	1.85404	3.68108	1.33726	3.38432	1.92338	2.6706	2.40997	2.76894	1.98778	2.68702	2.12671	2.62016	3.41268	2.49333	2.62692	1.33329	1.96323	2.47759	2.07127	4.4848	2.04879	1.68106	2.65618	1.73407	2.17166	2.31817	1.53216
geneid.51606	8.54026	7.57834	8.06021	9.25285	8.3178	7.65281	7.81391	8.37258	8.65225	8.38674	7.87814	8.99955	7.8261	8.96359	8.77422	8.10979	8.09111	7.7086	8.75021	9.16524	9.23407	9.11898	8.01812	8.09861	8.25533	8.13273	8.78093	7.86045	8.50003	9.79105	7.53528	8.4213	7.61168	8.17891	8.79503	7.93521	8.54921	8.25719	8.45149	8.40627	8.20084	9.03056	8.73117	8.61482	7.97399	8.10686	8.19602	7.72683	8.34552
geneid.4987	4.74218	6.72094	4.5352	5.25743	4.50887	6.21208	5.45732	5.44812	6.22397	6.71158	5.37394	4.73542	5.02832	4.7855	4.87161	6.13658	7.01195	6.80086	7.12974	5.07709	5.09817	5.80438	5.88407	6.02686	6.34213	6.30324	5.03713	6.2543	5.76586	5.01389	6.93098	7.97265	6.43588	6.03065	6.77621	6.28309	5.42963	5.08115	6.34459	5.82777	5.69021	5.73048	6.03602	5.86862	5.17234	6.41468	5.7711	6.26801	5.76358
geneid.55432	5.85842	3.94644	5.562	6.21735	5.13698	4.55296	5.20982	5.52971	4.94971	4.74063	5.31581	5.5387	6.85786	4.59005	7.30998	3.77339	6.29226	3.9224	4.36491	5.33381	4.81374	4.28514	5.81358	5.05688	4.98207	5.11777	6.44057	4.25345	5.62821	4.63809	3.47219	5.15073	3.92293	4.45707	5.39822	4.29575	5.12817	6.23382	5.18784	4.09371	4.2435	6.3796	3.84451	4.13606	5.25974	4.70333	4.06975	4.91138	5.02834
geneid.9556	9.70217	9.26514	9.31016	8.80242	9.80487	9.42702	10.3561	10.2994	9.57885	9.76411	10.0368	9.58553	9.54757	10.0367	9.07755	9.90724	9.8217	9.46765	10.0079	9.76302	9.9551	10.2034	9.85313	9.04294	9.99491	9.83405	10.4069	9.85625	9.78614	10.802	9.44743	9.99127	9.65174	9.7324	9.76888	9.29155	9.97643	10.0198	8.99697	9.32093	9.83573	9.77309	9.32345	10.5853	10.0793	9.81873	10.1357	10.5097	10.7433
geneid.10451	4.15844	4.02942	8.48022	4.53497	7.87889	5.6827	4.03003	5.47372	4.78818	4.68321	6.33757	4.35241	4.85966	6.07123	5.42936	6.74838	4.4342	5.29009	4.73981	7.44397	6.43192	4.43431	4.63394	6.20828	5.56283	5.69538	6.36475	5.39916	5.13167	6.61409	5.98766	5.01894	5.06176	6.92745	3.738	5.0756	5.89355	3.86076	4.34765	6.16771	5.69621	4.15609	5.55039	4.45134	5.10732	5.32123	4.57424	5.80886	5.43487
geneid.5870	3.42506	6.05135	7.55473	7.67622	7.91082	7.15315	7.0285	3.61449	7.57881	7.06428	5.91789	7.3538	6.23681	3.48282	7.82262	6.73372	6.21566	7.29258	7.4022	7.40615	7.33683	7.78279	7.658	7.41394	7.02579	7.18761	3.70238	3.35979	5.6904	3.58549	6.24761	7.78905	6.6208	3.81859	8.11594	6.8715	3.48229	7.03424	7.44562	7.47838	7.92523	7.09711	6.69655	8.22907	3.67469	3.16572	3.53025	6.94351	7.48934
geneid.213	3.2833	3.92529	3.96706	3.13692	3.62568	4.619	3.82974	3.32458	3.41452	3.38585	4.89867	3.13909	3.92555	3.20363	3.142	3.1771	3.08784	3.01359	3.68882	3.32995	3.95484	3.63788	2.6964	3.26735	13.1692	4.2683	2.87422	3.52357	3.05912	3.49287	4.82353	3.30544	4.039	3.08136	5.18348	3.48992	3.56884	3.09125	3.17454	2.54527	2.21714	3.54621	4.18833	4.36536	3.84271	3.61805	3.37444	2.98344	3.23141
geneid.4771	7.34075	6.46646	7.19716	6.26712	6.67036	6.71747	8.12613	6.63745	7.42637	6.43352	6.43829	7.01188	6.28729	6.59782	5.72687	6.6727	6.38923	7.14031	6.83037	7.82379	7.8838	7.29886	8.38711	5.99449	6.96771	6.46833	6.87153	7.14316	8.54628	6.52421	6.74306	7.15856	6.76958	6.56787	6.39207	6.50874	6.46784	6.5593	7.67806	8.33357	6.47293	6.29614	7.24376	6.57667	7.89613	6.73398	7.13054	6.26343	8.48463
geneid.55827	5.63387	4.53456	4.90675	4.76848	4.77183	4.41482	4.97372	4.40312	4.45455	4.75259	5.15463	5.21169	5.68193	4.40508	4.91193	4.27121	4.23688	3.49507	3.98448	5.25902	5.29896	4.44092	4.59035	4.55723	5.51112	4.59656	5.23796	3.87855	4.97895	4.61422	4.58362	4.81347	4.34425	4.03313	3.32488	4.09773	5.21357	4.56156	4.43103	4.44059	5.10375	5.39916	4.34532	4.55932	4.89444	4.45771	4.64849	4.3686	4.78069
geneid.51123	8.28115	7.19852	7.26559	7.82552	6.49179	6.35436	7.21067	6.49949	6.92043	6.48845	6.48844	8.94907	6.80488	6.72921	6.72361	6.74919	5.82875	6.34269	6.67292	6.80001	7.19903	5.86007	6.09998	7.12483	7.20607	6.47817	7.49062	6.38533	5.79057	7.4937	6.1983	6.55644	6.68006	6.64599	7.27695	6.61759	7.27999	7.65453	6.20744	6.47872	7.69539	7.29764	6.70513	7.47287	7.35926	6.2827	7.42057	6.12916	6.69835
geneid.8453	7.29419	6.44872	7.99636	6.86012	7.23883	6.57078	6.68552	7.61583	7.57039	7.34231	7.11457	6.71744	7.09852	7.2413	7.21597	6.74738	7.38247	6.71784	6.73124	7.69655	6.82989	6.91871	7.66609	7.28749	6.41672	7.4566	7.19495	6.47829	7.78981	7.48896	6.08901	7.1878	6.19842	6.77305	6.95294	6.61617	7.34471	6.27208	7.07462	7.39832	6.82525	6.94135	6.96052	6.34491	7.57056	6.80518	7.32338	6.95627	7.65592
geneid.11252	6.10113	5.71926	5.82721	6.14777	5.68342	5.81723	5.48507	5.8472	4.98784	5.59291	5.76202	6.18059	5.93928	5.99978	6.02838	5.97006	5.87964	6.22591	5.78211	7.55517	6.09204	6.82416	6.56977	5.65639	6.34213	5.54277	6.13883	5.81666	7.22061	5.90467	5.73543	6.64525	6.9419	5.44105	6.27184	5.61985	5.81926	6.26424	6.55452	6.33328	5.80297	6.06406	5.65508	5.85203	6.76275	5.9068	6.55443	5.4253	6.42249
geneid.22806	3.20567	3.08933	3.42871	3.93124	3.90761	3.65644	2.58199	4.83976	3.42916	2.98943	3.27992	2.81651	3.03191	3.91576	3.32674	3.72073	4.0007	3.55864	3.39617	3.72248	3.39427	4.52429	3.42011	4.6357	3.50954	3.17403	3.29451	4.99846	3.16741	3.64592	4.09739	3.56078	3.09859	4.01181	3.02646	3.48325	5.74812	3.14142	3.87307	3.59269	3.288	3.44212	5.11986	3.46359	4.75101	4.31379	3.71174	2.83642	2.99198
geneid.5276	3.44901	6.34181	2.77039	4.58903	2.70557	2.87303	3.66423	2.95077	2.94589	2.80513	4.01333	2.67566	4.64343	4.70467	3.10697	5.80646	2.9103	2.78213	3.61158	3.07285	5.00308	3.05126	2.52593	2.81687	3.68022	2.96914	2.57	3.74972	2.56061	3.28041	3.07222	2.95555	6.07579	3.14512	4.28792	4.18852	3.61264	2.78175	3.14425	2.68375	2.36922	4.32749	3.01423	3.06695	3.29946	4.25235	3.97015	3.9285	3.19457
geneid.56888	5.10901	4.2468	5.28275	5.09584	5.10255	4.40995	5.3355	5.14217	4.55469	4.2887	4.85892	4.38123	4.81242	4.94041	4.45125	4.61558	3.51881	4.38255	5.12608	3.03909	5.85829	3.97966	4.12151	5.23658	3.79863	4.19768	5.35949	4.72755	4.88802	4.64536	4.67077	2.93843	5.14918	4.4151	4.59605	4.97428	4.79507	5.22014	4.6154	4.65518	3.98959	5.19988	3.03105	4.61818	4.77905	4.72755	4.974	3.75182	3.94015
geneid.51059	2.4635	2.58397	2.50793	2.66837	3.05892	2.2249	3.08079	3.07178	2.35979	2.63959	2.68645	2.91327	3.29069	2.15299	3.02427	2.47452	2.87956	2.46281	2.88234	3.36089	2.97465	3.22536	2.9548	2.36835	2.16987	2.40841	2.40574	2.00889	2.59849	2.36766	2.56235	2.75523	2.57337	2.88482	2.48004	2.39174	2.36679	2.48756	2.33729	2.26478	2.34833	2.76563	1.94595	2.25508	2.3811	2.40674	2.47261	2.71721	2.35364
geneid.113251	6.52205	4.86855	5.68558	6.19349	6.04051	5.55684	5.57402	6.11134	5.37791	5.89725	6.5809	6.77455	5.9859	5.76477	5.0333	5.18665	4.97622	4.92263	5.18713	6.90322	5.42825	6.21737	6.20606	5.0331	5.50492	5.26833	6.04168	5.08588	5.65264	5.4209	4.23622	6.11126	4.76741	5.27197	5.9288	4.63958	6.31696	5.70058	5.95129	5.88092	5.51134	5.74072	5.85238	5.89587	5.66436	5.07413	6.28307	5.03599	5.80027
geneid.79364	8.22596	8.54227	7.80758	7.63002	8.54082	7.74077	9.07818	6.85104	7.34051	7.35107	8.48994	8.31825	8.41704	8.02795	7.52429	8.4016	7.88784	7.65468	7.60727	7.82713	7.86832	7.4345	7.42999	7.51342	7.72482	7.24204	7.75675	7.8186	7.12327	7.16617	7.91599	7.61103	7.84688	7.46071	7.92109	7.47372	8.26291	8.6653	7.42941	7.59444	7.78956	8.23826	7.29229	7.97163	7.95731	7.50744	7.96083	8.08606	7.8089
geneid.816	3.65904	5.85016	3.59953	3.25365	3.92681	3.48324	4.23191	3.26967	4.3168	3.25265	3.25939	3.52177	3.72813	5.98432	4.02924	3.75526	3.57032	3.26081	4.29753	3.18156	3.75097	3.77062	3.70045	2.99034	7.65996	3.71986	4.26589	3.84911	3.71059	8.8537	3.89262	3.78694	7.37534	3.8571	5.17691	3.84437	3.60934	4.66857	7.75997	3.93234	3.67467	3.87443	4.41072	8.32417	4.41385	3.89281	4.30076	7.80703	4.35772
geneid.100506527	3.22578	3.77766	3.6686	3.27328	3.45554	3.84301	3.71243	3.26827	3.43429	4.08516	3.89015	3.41594	3.65305	3.4936	3.66723	3.30784	3.81808	3.12017	3.47882	3.512	3.33051	3.58765	3.97199	3.49127	3.25593	3.26488	3.4763	3.45365	3.55248	3.80935	3.63746	3.37252	3.14179	3.13052	3.67929	3.26636	3.60055	2.761	3.82894	3.12314	3.19541	3.33975	3.39072	3.76344	3.16733	3.09935	3.388	3.24621	3.40581
geneid.10103	6.11556	10.2397	5.96992	8.33118	8.57362	10.5699	7.90374	11.4206	10.1997	5.93334	9.07903	7.72212	9.33882	9.14896	11.8146	11.5234	7.69688	10.2316	11.3115	11.4577	9.32585	9.32973	8.35173	10.9719	8.61864	9.31847	8.15325	10.1292	5.44194	8.7394	9.3119	10.611	12.047	10.2089	6.93152	8.62629	6.63027	7.7839	9.55465	9.85081	10.8219	11.1887	8.19313	10.9322	9.0163	9.16379	9.98068	11.106	9.38089
geneid.28	5.31225	6.64753	4.81067	5.91043	5.52866	5.79141	6.05043	5.85107	6.03271	5.37293	5.96802	5.32765	6.05174	5.80336	6.87832	5.95948	5.72634	6.06654	5.87015	5.49683	5.97825	5.37569	5.162	5.52935	6.70458	5.54636	5.08404	5.99659	6.2147	5.73935	6.39593	5.30407	6.02733	5.82867	6.57292	5.76993	5.80885	7.01203	5.20437	5.48988	5.88459	6.48155	5.81208	5.82788	5.78546	5.86417	5.96972	7.53114	5.25165
geneid.28977	9.48243	7.73568	9.2016	8.1177	8.99437	8.45763	9.10033	9.35102	9.17622	9.13939	8.8985	9.18484	8.00872	8.69238	7.9651	8.6909	8.68298	7.92139	9.18541	9.5047	8.75539	9.6003	9.62112	7.77435	8.43497	8.01538	8.69995	8.00742	8.86517	9.58431	6.7828	8.9721	7.5068	9.06518	8.77034	7.84617	9.02211	9.28019	9.34984	8.38171	8.44742	8.12851	8.82011	9.51689	7.86233	8.50404	9.41027	8.8727	9.36779
geneid.27072	5.59859	4.77452	5.26058	5.40176	3.90329	3.8267	3.71397	4.72049	4.88276	4.48464	3.81777	4.72496	4.64387	4.58496	4.56991	4.40771	4.72435	4.29746	4.03455	4.05409	3.58274	4.02814	3.9317	4.97961	5.58713	4.6021	4.77381	3.90914	4.80644	4.02763	4.28724	4.86425	4.64893	4.47693	4.72661	4.19658	4.4816	4.6186	5.05931	4.19601	4.04279	4.63085	4.47192	3.62728	5.21338	4.01097	3.44713	3.70676	3.83839
geneid.27230	8.7576	7.10739	8.64096	8.94354	7.84535	8.5379	9.09818	9.07401	7.974	7.93839	6.75046	9.16743	8.72547	8.3578	8.3413	7.98477	8.13751	7.15843	6.60246	8.49321	8.24206	8.53343	7.75548	7.98369	7.73464	9.16252	8.13023	7.8538	7.87087	8.23171	7.75515	8.10818	7.75729	7.91265	8.31057	7.38633	8.39828	7.99833	8.46123	7.73386	8.14311	8.45134	7.82524	7.45271	8.2591	8.09486	8.69628	6.99091	8.24778
geneid.10863	4.76708	7.03329	5.88233	7.56606	6.84714	7.14508	3.29782	7.04591	5.85699	5.40575	5.39799	6.2242	6.0893	5.66429	7.99055	6.52298	5.45886	6.09066	5.86598	6.58092	6.30427	5.70878	2.94693	7.89265	4.87205	6.65633	5.43539	6.86872	6.39012	5.60657	5.84048	5.76422	8.4116	6.61248	5.6433	6.95344	6.36622	4.53869	5.77711	5.20998	5.09115	5.63838	6.78241	7.09764	4.09193	6.33793	5.03204	5.16779	4.87192
geneid.51300	11.2308	10.529	10.4494	10.392	10.8926	10.4647	11.0625	9.94505	10.3533	10.1766	10.8678	11.1125	10.2046	10.6742	10.5742	10.694	10.407	10.0621	10.1718	10.4703	10.3638	9.89849	10.4518	10.1466	10.1229	9.8437	10.6635	10.2403	10.3549	10.0621	10.0921	10.9123	10.1235	10.5314	10.0085	10.0461	10.9933	10.8681	10.3725	10.4376	10.4926	10.3678	9.95609	10.4218	10.4676	10.1561	10.3975	10.4197	11.1283
geneid.55835	6.62771	6.92402	7.0665	5.59113	7.57601	6.97493	7.61905	6.89449	6.67335	7.57365	8.41105	6.65261	6.28332	7.78931	5.52944	6.42337	6.41458	6.99565	7.26665	7.72017	7.46758	6.61697	6.74516	6.53111	6.45262	7.23634	6.69385	6.76478	5.91476	6.66838	6.6373	6.44362	6.55134	6.72613	6.18514	6.62763	6.73267	7.16635	7.07112	6.83992	6.8639	6.29082	6.39301	6.99826	6.27107	6.66946	6.21908	6.59644	6.55482
geneid.11201	7.90678	8.85667	8.40831	9.31316	6.99462	7.44224	7.16604	7.66714	7.67258	7.41866	7.86155	7.27075	9.1094	8.08166	8.34898	7.45946	7.91619	7.42775	8.21891	7.17831	7.37347	7.48338	7.44375	8.767	6.90779	7.67729	7.56437	7.62407	6.95186	8.12485	7.68807	7.24174	8.40209	7.33373	6.78805	7.37864	7.79658	6.85416	7.51714	7.26123	7.29292	9.06957	6.94152	7.03887	7.41553	7.21764	6.82013	6.63533	5.97003
geneid.7353	11.2346	9.98022	11.1731	10.4413	11.2422	10.4436	12.146	10.6729	10.599	10.4997	9.72615	11.1306	10.3204	10.4245	9.96743	10.7261	10.6032	10.3536	10.665	10.8304	11.2064	10.8784	10.1792	10.4296	10.6629	10.4297	10.5551	10.6239	11.5359	10.2124	9.91668	10.4267	10.3047	10.8602	10.2432	10.1733	10.4939	11.3608	10.4479	11.3077	10.1041	10.3375	10.6408	10.4394	11.2462	10.4581	11.0272	10.1281	11.2487
geneid.3609	9.84767	9.42759	9.91768	9.00636	9.79315	9.51788	10.4117	8.91465	9.61037	9.26785	9.7215	9.94019	9.47249	9.76065	9.35108	9.31293	9.51751	9.43497	9.80981	9.26839	9.14881	9.82829	9.44442	8.89217	9.78776	9.65214	9.12228	9.50571	9.34383	9.36003	9.71915	9.3838	9.07356	9.54819	9.49939	9.50243	9.75648	10.9193	9.57952	9.84152	9.44926	9.60317	9.42823	9.9955	10.5639	9.54719	10.1194	9.88047	10.0579
geneid.10884	5.99951	5.24579	5.09736	5.44431	6.02862	4.31525	5.62462	4.83805	5.26436	5.87411	4.60174	5.73444	4.60379	5.52685	5.48744	3.93296	4.70734	4.03885	4.28346	5.37887	5.63992	6.07432	4.21215	4.43742	3.98003	4.98766	5.68359	3.5447	4.79101	5.52325	3.80341	5.33479	4.33687	4.63848	4.68003	3.96783	5.38476	5.44559	5.26711	5.84119	5.00961	4.93407	5.18938	4.97256	5.28009	4.35315	5.47099	4.31626	6.21771
geneid.23607	8.60807	10.0578	8.71335	9.90238	8.54841	9.60508	7.13317	9.77982	9.84655	8.9346	8.67847	8.07535	10.194	8.69941	9.41111	8.64746	8.71623	8.40222	8.29101	7.75155	8.46585	8.75926	10.2564	9.17668	8.79854	8.59135	8.29752	8.50237	8.89205	8.83117	8.01745	8.2089	8.29607	8.25151	8.77317	8.96823	8.61031	7.96855	8.85965	9.09488	9.76103	8.9731	9.18881	9.39683	8.42055	8.60306	8.29919	10.1099	7.78184
geneid.57126	4.71708	3.67965	4.29757	4.37505	4.38562	4.58675	5.01193	4.45939	4.59815	5.14958	5.12529	6.36847	4.85976	8.94532	4.73653	3.81429	4.46638	6.89613	4.54574	4.59761	4.55725	5.99143	4.34383	10.1865	5.18206	3.9343	4.93216	5.1598	4.7433	4.44148	5.08698	4.83591	5.11646	4.86623	4.77137	4.35576	5.18196	4.83694	4.47068	4.11411	4.18854	3.67653	3.9282	4.51611	5.35906	3.74042	5.16107	8.95973	4.88264
geneid.137695	6.83411	5.27711	6.20617	6.69898	5.98589	5.42484	6.59771	7.03054	6.73715	6.88239	6.09771	7.15723	6.19415	6.71845	5.57824	5.23566	6.82386	4.71917	6.25885	6.03809	6.8639	7.07197	7.53033	5.50772	5.98143	5.52794	6.98803	5.49127	7.34894	8.25958	4.86745	5.68067	4.62061	5.50807	7.80362	4.91725	6.40384	6.87581	6.05298	4.90144	5.61299	6.45898	6.14476	6.3221	5.83061	5.11244	6.12904	5.69613	6.90948
geneid.84837	4.78294	4.65878	5.19972	5.55085	5.94182	3.71288	5.7945	4.67591	4.36773	4.14026	5.28861	5.22812	4.6966	5.44148	4.4524	4.83144	5.83686	4.35543	4.60679	4.86519	4.73023	4.30749	8.06162	4.64548	5.80648	4.18267	5.88608	4.47219	6.09532	6.89783	4.34306	4.77613	5.38431	4.95044	6.52751	4.26067	4.04665	5.53581	5.4588	5.41877	4.88628	4.40393	5.95652	5.21032	5.04104	4.40761	5.22236	4.90366	5.24716
geneid.54543	3.79867	3.95848	3.575	4.14705	3.00021	3.79551	4.68325	4.10251	3.575	4.37997	2.82347	3.94208	3.8085	3.48025	2.98525	3.66173	4.31067	3.16918	3.30373	2.65026	3.71326	3.59769	3.09857	2.90573	3.98835	3.29646	3.52143	3.84264	3.50593	4.61954	4.08657	3.83454	3.38918	3.87405	3.1609	3.68209	3.75128	3.30126	3.50661	2.61761	4.00973	4.99763	3.69535	3.72605	4.55976	3.203	3.09682	2.541	4.34586
geneid.60496	6.74077	6.46983	8.8917	7.61908	6.39332	6.36573	6.53435	6.81322	6.77567	5.95463	5.2335	7.24928	7.71659	6.6793	6.68018	5.94566	6.73524	5.71837	6.23434	7.33433	6.48357	6.37761	5.81813	6.96226	6.20828	6.70217	7.06713	6.02356	7.8767	6.49192	5.3452	7.28967	6.26313	5.71889	6.20341	5.69334	7.01786	6.74783	6.41698	7.04183	7.09061	7.16659	6.47371	6.672	7.03706	6.39305	6.57558	5.28861	6.66907
geneid.51248	9.49417	9.61166	9.09552	9.01653	9.19541	8.76912	9.68517	9.09606	9.23934	9.17904	9.04178	9.73003	8.71842	8.73318	9.07445	9.46971	8.75182	8.7395	9.34403	9.42696	9.625	9.77809	9.82693	9.08472	9.94748	8.86641	8.93468	9.0227	9.61411	9.413	9.21298	10.2717	9.33183	9.22541	9.44359	9.30672	9.16514	9.39313	9.85168	10.3143	9.22236	8.92544	10.3467	9.08694	9.90364	9.11207	9.06956	9.40149	9.00073
geneid.51255	10.1367	10.7208	9.80358	10.1219	9.70066	10.0353	10.3775	10.4621	10.1873	10.2507	8.93208	9.88761	9.75329	10.2133	9.92011	10.0323	10.5762	9.83792	10.199	10.1397	9.46766	10.3514	10.6494	10.1359	10.2747	9.65074	9.78743	9.9187	10.2471	10.1477	10.0117	10.3618	9.8446	10.046	10.7169	10.217	9.35351	10.2744	10.7217	10.5106	9.80494	9.97365	10.859	10.0273	10.6064	11.1229	10.723	9.58467	9.93309
geneid.50999	5.1067	4.08959	5.90736	7.32472	4.5685	5.9068	4.29075	7.00752	5.52572	5.55343	2.09997	5.42599	6.68611	5.2262	5.43289	4.46212	5.66602	4.33311	4.43567	5.93639	5.14978	5.26647	5.83651	6.66864	5.80832	5.90213	6.32116	5.12278	5.87385	5.837	4.85	6.52124	4.70163	5.36399	5.97149	4.88176	5.70327	4.68435	6.19148	6.2715	5.56722	6.76858	6.34016	4.6668	5.37806	5.44199	5.34824	4.81111	5.32361
geneid.7753	7.2563	7.95072	7.06941	6.49836	6.63779	6.85696	7.49928	7.11938	7.33438	6.97376	7.01621	7.72731	6.62481	6.7908	6.19713	6.76307	6.96433	6.80399	6.95764	6.91131	6.45706	6.91098	7.33946	6.64532	6.78593	6.74308	6.40948	6.88811	7.59238	6.79662	6.61624	7.22828	7.05378	6.91015	6.38687	6.11811	6.87499	7.37563	7.06918	6.38592	6.94296	6.65146	6.43752	7.62019	6.97644	6.52029	6.70436	7.38929	7.57344
geneid.11079	7.43094	7.72426	7.6775	7.42663	8.16503	8.25795	7.7201	8.02363	7.87429	9.13818	7.64084	7.97708	7.56804	7.4584	8.5499	7.65338	8.20561	7.68259	7.5197	8.35212	8.76426	8.03314	7.80649	7.84497	8.5396	7.86409	7.46793	7.87185	8.24524	7.60334	8.61924	8.40233	7.66346	7.62054	7.90885	7.71572	7.69647	7.45104	8.2702	8.22293	8.23681	7.82689	8.22564	7.67777	7.26314	8.02941	7.77896	8.15686	7.78873
geneid.58493	7.61119	5.88202	6.86285	7.1577	7.28923	6.3463	7.56435	6.65024	7.10558	7.99185	7.42363	7.28669	6.99465	7.71315	7.14316	6.8038	7.55855	6.59	7.36521	6.96477	7.24538	7.64278	7.90621	6.36844	6.45828	7.13715	7.6076	6.51557	6.70898	7.04871	6.58398	6.58633	6.63248	7.11348	7.6878	6.54045	7.29231	7.61245	7.0995	6.72958	6.7784	6.74735	7.0826	6.95309	6.92629	6.5042	7.49	7.16582	7.72078
geneid.100505976	4.01633	4.32913	4.20835	4.71059	4.49606	4.87423	4.87532	4.48501	4.33856	4.75859	4.20762	3.95135	4.9699	4.4713	4.74641	4.82407	4.67616	4.48501	4.77981	4.23613	4.2645	4.61911	4.38704	4.28086	4.41564	4.35176	4.62342	4.92519	4.57907	4.42754	5.30132	4.62019	4.99704	4.98106	4.40791	4.91084	4.02654	4.78948	3.92673	4.98333	3.64091	4.38896	4.58231	4.43428	4.11449	4.26672	4.09121	4.46322	4.17574
geneid.51490	8.14323	8.28907	8.26723	7.92592	8.46419	8.2428	9.70601	7.83457	8.07773	9.33793	8.43218	8.4088	7.56645	8.60453	8.51498	8.72214	8.42858	8.39664	8.44222	7.70606	8.45998	8.84024	8.23155	7.727	8.80983	8.0181	8.76015	8.45425	8.06677	8.54395	8.29188	8.74525	8.62033	8.26553	8.56341	8.06122	8.16834	8.67802	8.55061	7.99138	8.48644	8.32533	8.7522	8.35204	8.20041	8.19268	8.48739	8.84598	9.17879
geneid.25842	8.27424	5.4795	6.59975	7.71105	6.01014	5.7356	6.58917	7.22118	6.53773	6.37587	5.30272	7.18057	7.44916	7.19737	6.0426	5.87308	5.46338	6.06077	5.98885	6.42726	7.12502	5.71227	5.09251	6.8551	5.64335	7.28816	6.22774	6.05258	6.2329	6.35756	6.10831	4.72682	6.23692	6.01435	5.31465	6.03716	7.23217	6.91033	5.14288	6.68836	6.08101	7.05415	6.36117	5.99796	6.89835	6.37686	5.94421	5.64555	5.9405
geneid.29091	8.56097	3.27998	6.49689	6.06601	3.35135	3.20223	5.07494	4.52479	3.63784	3.18296	2.78577	5.523	2.45851	3.52516	5.39445	4.09731	3.0738	2.81006	2.8378	2.89296	4.27994	2.55242	2.01131	4.03208	2.90454	3.07771	3.34215	4.79408	2.48848	2.91581	2.1402	2.61392	4.99452	3.93327	4.89943	5.2986	2.86659	6.03921	2.44935	4.03362	3.19962	4.25172	3.69444	2.58022	6.03985	5.06987	5.15025	3.20516	2.63136
geneid.56650	9.77878	7.58383	8.49293	8.0292	9.33278	7.45809	9.62909	8.14026	8.45479	8.12976	8.65626	9.74711	8.39008	9.21538	8.20247	7.27309	8.23423	7.56024	7.58959	9.06266	8.64454	7.47805	7.84644	8.31228	6.85604	8.07471	8.98113	7.86586	7.89751	7.92001	7.23818	8.32554	7.3613	8.28414	8.78437	7.93076	8.92736	8.51449	8.18897	8.0644	7.99027	7.66955	7.98676	7.03527	9.23629	7.79457	7.99714	7.04744	8.15033
geneid.29796	7.11261	7.19003	6.76963	7.71105	8.10001	6.13644	7.04925	6.52048	6.23542	6.32073	6.13609	8.19886	6.60906	7.26494	6.81421	7.39924	6.25675	6.6456	6.16141	6.54595	7.91805	6.91893	6.15445	6.28064	7.27491	6.79793	6.53831	6.67948	8.27742	6.77652	6.81869	7.49212	6.82073	7.00644	6.49478	6.811	7.13027	6.8551	7.03867	7.43681	6.58898	7.87095	7.46011	6.97447	7.16213	7.0295	7.45338	6.13733	7.08719
geneid.23062	8.00089	9.66707	8.60317	10.5877	8.95699	9.39612	8.1331	9.00749	8.85022	8.60025	8.99389	8.29732	9.53435	9.15	8.92065	9.45899	9.19536	9.61792	9.36322	8.33764	9.05811	8.98888	7.35678	9.4011	9.54591	8.96957	8.41265	9.65135	9.04352	8.76915	10.0343	8.79344	9.90702	9.37853	9.33411	9.22124	9.77096	8.29569	8.99698	8.36129	8.75313	10.3681	9.14417	8.79701	8.26876	9.17899	9.26779	9.65372	8.56578
geneid.51560	7.70749	6.90377	6.82063	4.74917	4.29058	4.8061	9.24925	6.28817	4.36102	5.59927	5.16309	8.2399	3.44394	4.6152	4.54787	4.62273	4.68935	4.86423	5.57078	4.92637	5.64771	5.61277	5.00644	5.68018	6.83987	4.88809	6.07782	4.61981	4.85794	4.00486	4.108	6.76548	4.60769	4.65278	5.90536	4.54804	4.91853	8.74388	5.30231	6.20534	5.62959	4.19231	5.69533	4.86346	6.87387	4.70459	6.43815	5.22298	7.21932
geneid.6117	9.02589	9.73721	10.2837	8.95481	9.49908	8.32048	9.25403	9.25976	9.04138	8.34433	8.51489	9.02908	8.57058	9.81497	8.4274	8.61688	8.66099	8.34462	8.61098	8.76954	9.73446	8.99346	8.60727	8.69157	8.89445	8.61784	9.36472	8.88114	9.03558	8.50191	8.91928	8.77073	8.46168	8.44432	9.08922	8.34339	9.28731	9.30727	8.37569	9.40523	8.51784	8.86055	8.86048	8.80501	9.92614	8.65827	10.1975	8.03157	9.05938
geneid.26298	5.55847	4.81703	6.59827	7.52835	7.77448	5.23823	4.64292	8.08192	5.32998	4.15727	5.01981	8.45992	7.75368	6.5941	5.93757	5.99287	4.54433	5.09345	5.28412	5.18177	4.83413	4.58123	2.87602	6.56128	5.09189	5.72936	5.92393	3.4944	5.14623	6.0478	4.58025	6.27178	5.08178	5.62232	4.64601	3.96508	6.32088	6.89282	6.4966	5.52955	7.66719	7.68161	5.54148	4.83812	6.53473	5.08367	5.27976	5.77403	4.23252
geneid.11218	6.67772	6.69467	6.97322	6.72527	6.82002	6.73475	7.01975	6.75529	6.53051	6.43958	6.51016	6.41178	6.66862	7.1298	6.16321	6.73555	6.13103	6.75297	6.58214	6.49589	6.53623	6.42173	7.45362	6.33866	7.06421	6.53751	6.63281	6.8046	7.12635	6.82606	6.69291	6.57011	6.53259	6.69943	6.72759	6.59372	7.00133	6.85793	6.45731	6.98436	6.26613	6.73366	6.41458	7.07616	7.01525	6.36308	6.77284	7.20274	6.7766
geneid.51692	8.94261	9.00302	9.47524	9.01807	8.97348	9.1108	9.76691	9.09696	8.72467	8.64709	9.49045	9.2621	8.94268	9.46635	8.71094	8.84037	9.33103	8.46575	9.19189	8.67287	9.01648	8.8642	9.14356	8.81688	8.87492	8.7361	8.69892	8.68314	8.98249	9.21974	8.39552	9.27852	8.33648	8.73583	9.01827	8.79162	8.91347	9.72706	9.01505	9.43205	7.82753	8.75442	8.57008	8.39393	9.54852	8.43023	9.72558	8.9808	8.24066
geneid.83939	4.16065	4.82318	6.53978	4.23654	6.43221	7.24261	4.70292	3.81062	4.18497	3.59132	4.26448	3.82263	4.2962	5.40182	6.1809	3.64558	3.99716	4.52285	4.07348	4.00858	4.57321	6.19401	5.17164	5.75391	3.84578	4.93215	4.18997	6.20167	3.73874	4.01289	6.64481	3.50399	4.17216	4.21718	4.22627	5.96172	4.04341	4.34039	4.09184	3.69835	4.50156	4.65538	3.63691	4.05265	4.02035	6.48146	7.1976	4.41095	3.75338
geneid.51154	8.34984	8.64153	8.88305	8.02259	8.51426	8.65142	9.58452	8.08777	9.07889	8.43365	9.42491	8.64442	8.49318	8.78219	7.92995	8.38005	9.00547	8.37245	8.52277	9.10346	9.0404	9.09802	9.01312	7.70283	9.44137	8.03869	8.63758	8.52649	8.7406	9.76856	8.52437	8.77828	7.71577	8.28767	8.5186	8.25521	8.56409	8.41146	9.15607	8.74901	8.48669	8.51756	8.43808	9.57544	8.30944	8.74968	8.52477	9.21527	9.86114
geneid.26205	8.89635	9.49909	8.90169	8.43235	9.26574	8.48834	9.37887	8.63139	9.23165	9.12196	8.75848	9.2431	8.25944	9.46482	8.39403	8.70764	9.08323	8.63181	8.77251	8.56474	8.62428	8.72179	8.62532	8.17424	9.32579	8.67592	9.15979	8.5246	8.74064	8.65265	8.94561	8.89629	8.49674	8.64764	9.02294	8.59944	8.69357	9.05083	8.62818	9.05965	8.78027	8.65807	8.66615	9.4731	8.88328	8.60388	8.35755	9.39714	9.4545
geneid.23493	7.30682	4.5264	5.80068	5.2009	6.04287	6.05428	5.64352	5.02607	5.42988	6.05914	7.11791	6.97959	5.03535	4.89166	5.67916	5.80724	4.46218	6.77018	6.61761	6.10576	4.49734	4.69219	4.58003	6.51449	5.892	5.48621	6.13096	5.80097	6.30466	6.42503	5.90008	4.54618	6.76983	6.1755	4.79279	5.69168	6.5182	7.3575	5.12409	6.04452	4.799	3.98874	6.17812	6.97755	6.76815	6.26299	6.34643	6.2329	4.29052
geneid.8935	10.2407	10.0351	11.5328	10.0069	10.2672	10.5852	9.98666	10.6816	11.1796	10.5805	9.24597	10.1439	10.3055	10.8204	10.5419	10.7781	11.3274	10.2348	9.91731	10.3307	10.135	10.3037	10.9899	11.3282	10.2027	11.0238	10.6625	10.7907	10.3982	9.8553	10.711	11.124	10.4399	10.5378	10.3193	10.8511	10.8668	9.89138	11.5235	11.0991	11.3013	10.132	10.7764	10.2159	10.1156	10.6723	10.1483	8.71105	9.95157
geneid.55966	7.00874	2.50958	2.6705	2.51241	2.30381	3.14404	3.09541	2.77619	2.16833	2.58765	3.53828	2.85976	2.40677	2.38464	2.70633	2.77077	2.42754	3.13051	2.51808	2.33393	2.55804	2.38068	2.83717	2.57373	2.61897	2.65195	3.07097	3.02004	2.38424	2.81808	2.66407	2.9612	2.76371	2.88444	2.28235	3.04418	2.57744	2.96829	2.45774	2.18898	2.15551	2.51189	2.84062	2.89644	3.07874	2.63728	2.71429	2.85215	4.58128
geneid.23788	10.0548	7.72392	8.9954	9.76178	8.76007	8.08304	9.65849	9.63288	8.84946	8.76701	6.03248	9.7995	9.13757	9.38656	9.09288	9.08475	8.67777	8.44149	9.0553	8.26651	9.33702	9.49187	7.79399	9.19167	8.89938	8.73285	9.13047	8.65988	9.77972	9.69733	8.49763	9.54206	8.75024	8.14109	8.31205	8.95825	8.96004	9.27471	9.23599	9.18327	9.37662	9.28301	8.67898	9.49846	9.51629	8.83849	8.82469	8.51055	9.05714
geneid.29766	6.04885	5.80035	6.37289	6.1697	7.63445	6.04084	6.59103	6.81227	7.18008	5.9879	6.22617	6.53998	6.65479	6.05543	7.32278	6.30487	6.4285	5.89114	6.07297	7.17574	6.66645	7.11832	8.28606	6.15831	6.11904	6.46272	6.80467	6.14585	6.98386	6.44625	5.93312	7.65003	6.11958	6.44625	5.37978	6.41414	6.38664	7.37511	6.78905	7.21114	6.41699	6.38553	6.27189	6.26257	6.99624	5.90056	6.91977	5.95197	7.30777
geneid.202333	5.60168	7.9264	4.63284	6.32997	3.74064	4.35897	5.09298	4.58894	4.62949	4.81813	5.12529	4.30499	5.46508	4.28635	3.95009	6.09426	6.25267	6.27316	3.77072	6.38042	5.01225	4.1767	3.73764	4.71988	5.8747	4.26043	4.29728	5.05358	5.8218	4.75004	6.81898	3.91517	6.41647	4.95044	5.90642	5.82103	3.93716	4.87532	5.96321	4.77112	6.94092	5.62431	6.18746	4.6361	4.31993	6.85951	5.71967	5.33239	4.47299
geneid.51155	10.0115	9.52711	10.8111	9.85585	9.83577	10.428	10.8554	10.1836	10.4984	10.5507	11.4125	10.1149	10.0435	10.3457	10.7248	9.50958	10.4542	9.30871	10.6793	10.7986	10.1133	10.7801	10.699	9.08761	9.15978	10.5396	9.44725	9.72165	9.58827	10.4728	9.15292	10.5102	8.33078	10.0267	9.53925	9.10271	9.66198	10.0822	11.2543	10.5609	9.49316	8.85113	10.0625	10.4556	10.4388	9.94694	10.1231	9.22038	10.6175
geneid.51163	6.89644	6.85408	6.92268	6.81755	6.70473	6.29038	7.07585	6.48315	6.57722	5.67873	6.45448	7.06061	6.54135	6.73869	6.39493	6.29572	6.07145	5.64617	5.43065	6.21428	6.12933	5.90921	5.75008	6.14797	5.79749	7.15124	7.24436	5.75574	6.36694	5.48512	5.90771	6.74346	5.57705	6.2922	6.76183	5.6702	7.31743	6.30908	6.16819	6.52272	6.52115	6.32551	5.73947	6.34294	6.45289	5.94651	5.70674	6.15097	6.93412
geneid.26959	8.01321	7.04429	7.88545	8.23434	7.7791	7.69127	7.34599	7.7737	7.82778	7.95362	5.41299	8.13937	7.78463	7.97232	7.62886	7.81823	8.10513	7.54946	7.41297	7.6116	7.56765	7.09606	7.11434	7.97437	7.71194	7.75876	7.68408	7.50347	7.78478	7.89263	7.43638	8.09023	7.74683	7.58412	7.74183	7.71777	7.66236	7.49091	8.24417	7.7304	7.82953	8.01164	8.32828	7.32945	7.35972	7.69897	7.23845	7.36775	7.26383
geneid.11157	8.81423	7.75839	8.27642	8.36811	8.65698	7.78827	9.09043	8.51331	8.30232	7.55605	8.57519	9.33507	8.47746	8.61826	7.99411	8.14468	8.30079	7.50468	8.03546	8.34619	8.62076	8.31801	9.13573	8.405	8.43795	8.27187	8.06097	8.03756	7.84743	8.3085	7.94653	8.83185	7.70925	8.22675	9.73507	8.12298	9.40535	8.46245	8.7239	8.92621	8.77907	8.33037	8.6146	7.81394	8.60911	9.11921	9.01953	7.33985	8.57165
geneid.29102	7.24757	7.48812	7.56305	6.81495	7.9759	6.46723	6.61736	7.91965	6.31444	7.5836	6.86871	6.30767	6.11076	7.14333	6.23276	5.77374	7.35808	5.85774	6.72987	7.09247	7.15904	6.65731	5.82255	6.10891	6.33787	7.51731	7.63044	6.21016	6.14951	7.32937	6.18064	7.1121	6.75768	7.03063	6.653	6.11701	5.9411	6.55682	6.45546	6.82873	6.53115	6.39879	6.71301	7.48361	6.9577	6.43112	6.43501	7.21123	6.45861
geneid.11163	7.70746	8.39193	6.83735	8.4672	6.91894	7.77166	6.16651	7.58797	8.56749	6.52307	5.37058	6.75693	7.02543	6.33982	7.06946	8.30578	7.10271	7.96523	7.40923	7.04883	7.76266	7.55333	7.07683	7.77468	8.1989	6.74304	7.39554	7.10586	7.97281	8.50098	7.82381	7.36477	7.97284	7.81509	7.57986	7.52941	7.22979	7.0897	7.30991	6.71306	8.03376	7.74502	6.46289	7.57245	6.48216	8.11236	6.75203	7.75022	7.07189
geneid.100128782	3.2583	3.2438	2.44881	3.77718	2.87395	4.20238	2.29857	2.80514	3.46086	3.63042	2.20468	1.95911	3.57445	5.21418	2.37914	3.63068	3.50076	3.52775	1.91646	2.87606	3.23812	2.79716	2.53199	4.15142	2.45593	3.57536	2.07239	3.34351	3.42399	3.502	3.19782	2.74328	4.56377	2.29171	3.24426	3.88696	3.34674	4.40312	1.66197	1.82689	2.21036	2.65323	3.49569	3.04269	2.58396	3.25662	3.47161	3.5389	2.03757
geneid.3107	11.1101	11.8466	4.76614	10.9409	10.7703	11.0917	9.92436	11.8469	11.8773	11.6019	10.3578	9.66881	8.04233	11.0798	10.9494	5.6607	11.4046	6.35261	10.7834	7.82859	10.4368	11.0945	5.48306	8.11195	10.7438	8.65252	11.1951	6.35107	7.95512	6.16879	6.8293	4.80691	11.5987	7.29427	4.87697	11.2958	11.4719	9.72895	10.961	11.8328	6.10365	7.34742	7.13829	11.4026	4.89847	11.1485	10.8147	11.2869	9.71351
geneid.55193	5.28363	5.62564	5.13967	5.23772	5.53681	5.40068	5.49631	5.14974	5.30796	5.31412	5.99475	5.3209	5.70884	5.20945	4.94334	5.31056	5.50564	5.57193	5.58511	5.09296	5.08018	5.63946	5.38627	5.4968	5.72368	5.66921	4.86362	5.45754	5.57533	5.16821	6.1932	4.8903	5.50786	5.25335	5.6809	5.35987	5.58007	5.32904	5.56277	5.70378	5.60127	5.77231	5.33187	5.44403	5.64263	5.75201	5.30193	5.81721	5.23432
geneid.51701	5.82748	5.78678	6.57254	5.84978	5.86803	5.92076	6.68808	7.23426	6.28582	5.68488	5.64844	6.75216	6.09639	5.58266	5.89076	5.64968	6.32742	5.14015	6.17323	6.47017	5.95194	6.71482	6.58991	6.20908	5.75692	6.16357	6.20274	5.53176	6.27708	6.13186	5.83238	6.45957	5.23137	6.33659	6.45721	5.28926	6.60642	6.72147	6.19785	6.91825	6.10169	5.76226	6.40656	5.94509	6.38741	5.75337	6.50703	6.00819	6.51255
geneid.30819	5.35577	6.32766	5.49285	5.18797	5.61587	6.02767	5.45651	5.6421	5.92371	6.48241	7.15925	5.15695	5.11666	5.30554	5.85037	5.61054	6.05982	5.8101	6.37807	5.83141	5.40987	6.45326	6.13541	5.83966	5.79228	5.68564	5.60773	6.78195	6.02468	5.99694	6.33849	5.19638	6.04368	5.82203	6.41039	5.81721	5.66735	5.16079	5.82078	4.80128	6.1191	5.69905	5.61548	5.67779	5.71204	6.03189	5.05819	5.96232	5.38627
geneid.23621	6.71216	7.16644	6.81816	7.29675	6.85214	6.59585	8.2595	6.1082	7.36146	7.26867	3.84506	7.59255	7.48249	7.05377	6.661	7.37221	7.2297	7.54254	7.29273	7.35881	7.27243	6.59304	6.53683	7.08396	7.88776	7.29706	8.05731	7.26139	7.47027	7.3971	7.29273	8.36872	7.40298	7.38326	7.25751	7.49519	5.58492	7.3796	7.8298	7.56936	7.91008	6.24787	7.39466	8.31422	8.53033	6.63943	7.62175	6.26018	7.83353
geneid.9819	5.59661	5.11767	4.81674	4.76926	5.72796	4.2872	5.1286	4.48143	5.16812	5.51014	4.66805	5.14437	4.84895	4.81107	4.83465	4.27448	5.9154	4.76856	4.36795	5.37787	4.95826	4.61691	7.17586	4.40776	4.4944	5.80247	6.00907	4.18757	5.0806	3.9036	3.73227	6.07386	4.114	5.67751	5.60421	4.02484	4.42144	5.41261	6.05675	5.53579	5.19112	4.27986	5.14849	4.19072	4.56321	4.71704	5.62697	3.77802	5.55988
geneid.58505	8.26708	7.21533	8.80224	8.36451	8.23178	8.63824	7.88281	9.18041	8.16953	8.34234	7.14634	8.64693	8.87835	7.5893	8.42242	8.06623	8.16886	7.85119	7.74168	8.25177	8.29679	8.44773	8.2985	8.41601	7.81281	8.37523	8.17645	7.98721	7.90943	8.37667	7.79276	8.40126	7.82791	8.24877	8.38811	8.13369	8.12079	7.58342	8.36226	8.30741	8.47346	8.18793	8.00843	7.99042	7.98202	8.08761	7.69356	8.17418	8.0231
geneid.51187	7.32884	5.65545	7.1706	7.04924	7.44734	7.51842	8.18285	8.34183	7.96732	6.99276	5.41838	7.64277	7.60564	7.07063	7.98012	7.03237	6.86706	6.90282	6.40753	7.97885	7.40639	7.44525	6.91956	6.93188	5.94922	7.23235	6.9671	6.35903	6.67274	7.28331	5.62436	7.94794	7.2231	6.67891	7.53202	6.85107	7.41205	8.25477	7.41843	6.93161	7.7416	7.36783	6.32032	6.34894	7.38088	7.09491	7.28224	6.35026	7.83129
geneid.116519	2.92487	3.72935	3.55403	3.29092	2.95635	2.85122	3.58215	2.85122	3.21504	3.31209	3.33882	3.36787	3.32529	3.04884	3.6204	3.06873	3.38039	2.64164	3.03606	3.20312	3.11925	3.22216	3.23351	3.01805	3.03467	3.05565	3.25162	3.56969	2.82497	3.42149	3.04884	2.98062	3.50633	3.33798	3.08521	3.23723	3.26309	3.25573	2.83982	3.17791	2.84427	3.17791	2.93751	3.25201	3.39628	2.74582	3.01089	3.40888	3.30829
geneid.54984	6.66798	7.08874	6.56213	6.90693	7.02577	6.71645	6.9167	6.78872	6.88339	7.41344	6.8258	7.13074	6.4511	7.06279	6.63891	7.13459	6.39027	6.61887	7.1611	6.89685	6.78591	7.07655	7.46029	6.27641	6.79073	6.80438	6.96482	6.74462	6.72729	7.55881	6.59179	6.75005	6.77576	6.82155	6.44868	6.66795	7.41052	6.83798	7.08438	6.85355	6.63579	6.5982	6.77469	7.12477	6.7788	6.73216	7.21146	6.72531	7.56155
geneid.55540	4.27999	5.12143	9.23499	8.06894	7.06673	6.13048	4.26809	6.05658	5.42415	5.33875	4.39367	4.37223	7.96763	5.30801	6.08769	5.27692	6.33788	5.32055	6.5194	5.17691	5.44254	7.09701	5.09348	5.85323	8.31445	6.63835	5.13705	5.63449	4.42112	8.11065	7.91811	7.08324	7.25829	5.33614	8.10693	5.7858	4.60963	6.13797	6.4614	7.06949	5.47715	5.62871	6.04971	7.08404	4.42556	6.37686	6.83068	6.32816	4.38885
geneid.51318	8.338	7.44903	8.00471	7.55568	7.94076	7.22973	8.48358	7.75513	7.43007	7.70697	7.48127	8.45415	7.70272	8.42859	8.03809	8.14144	6.54063	7.22571	7.92041	7.54789	7.9516	7.66534	7.80148	7.6504	7.08984	7.56354	8.09756	7.58902	8.24839	8.2199	6.7072	7.37657	6.93772	7.62576	6.20961	7.29592	8.08306	8.88732	7.73171	7.70183	7.39546	7.95417	7.48845	6.94214	8.63549	7.83333	8.22165	6.63144	7.47168
geneid.64231	6.2057	5.13249	5.21494	7.45503	6.74791	7.08983	3.72193	7.038	7.60064	6.91764	3.89015	4.78574	6.60791	7.43782	5.79105	8.31057	6.80877	8.32285	6.48688	7.29412	6.89965	6.22994	6.2304	8.03095	6.40577	7.30301	6.89965	8.38562	8.02719	6.56898	7.30817	7.66536	8.0262	7.40396	6.51123	8.6207	6.85975	5.64065	6.42577	7.02039	7.48342	6.99059	8.04961	5.72005	5.64488	8.09218	7.26893	4.87778	6.41366
geneid.51305	3.64401	3.43825	3.73732	3.4549	3.88166	3.75411	3.53747	3.75429	3.28562	4.11776	4.49787	3.3959	3.5991	3.48094	3.52101	3.38385	3.5316	3.90969	3.76007	3.51214	4.03054	4.04782	4.10538	3.5476	3.65921	3.39148	3.80504	3.82623	2.9245	3.73829	3.34554	3.62985	3.32518	3.4745	3.50263	3.88585	3.53609	3.5879	3.41586	3.09869	3.20348	3.42827	3.73029	4.50951	3.92497	3.65223	3.68567	3.74924	3.9168
geneid.27094	8.07796	8.33081	5.96673	5.56679	5.97346	7.24198	7.83807	7.14306	7.41713	7.23033	6.43838	7.54048	6.46554	7.63105	7.44374	6.60716	7.12724	7.10321	5.84571	7.15777	7.44875	7.21559	8.06572	7.36127	8.02374	8.32091	6.75482	7.14895	6.03404	7.80678	7.38864	8.16522	7.16082	7.20804	7.83569	6.2959	8.14662	8.25639	7.50803	7.08014	6.9331	5.76476	6.17982	7.49042	7.46486	7.01058	8.35165	8.31773	6.84307
geneid.987	5.89614	7.05904	7.06034	7.90711	6.38117	6.57844	6.10872	6.27852	6.33064	6.60124	5.82455	6.72312	6.78036	6.37742	6.92869	6.72047	6.49909	6.58961	6.84837	5.87495	6.10944	6.75605	7.15212	6.69134	7.0404	6.53975	5.9064	6.78715	6.86211	6.81623	7.77018	6.75034	7.15447	6.14489	7.21904	6.90203	6.56179	6.25639	7.24782	7.07672	7.15869	7.60994	6.64261	6.6929	6.12383	7.59324	6.49489	7.19435	5.93486
geneid.54660	3.55988	2.87218	2.72899	3.0454	3.16527	3.13756	3.15938	2.78256	3.53469	3.77426	4.15068	3.33918	3.57563	3.12426	3.72651	3.66311	3.15994	3.61284	3.1928	2.84035	3.40971	3.28917	3.83026	3.71124	3.25087	3.90246	3.14414	3.38755	2.63253	3.55129	3.4805	3.07389	4.00043	3.52439	3.24051	3.43911	2.74735	3.05743	3.44513	4.08776	3.67713	3.33295	3.1152	3.30241	2.38175	3.70389	2.85024	3.26485	3.1771
geneid.56123	5.15033	4.83426	4.39998	6.45035	4.15536	5.19159	4.5912	5.34894	6.2265	5.16227	6.55756	4.67921	5.26026	3.91346	4.40592	4.6709	4.75916	4.89439	4.48049	3.94541	4.56942	5.01297	6.68141	4.8277	4.33101	5.21612	4.91172	4.45985	3.83951	5.06772	4.91298	5.17697	5.80925	5.32647	3.70793	5.92598	4.94142	4.15161	4.83974	4.18122	6.03735	4.57971	4.18101	4.82757	4.35176	4.79568	3.82559	6.11103	4.41053
geneid.57717	5.64244	6.22723	5.46133	9.60545	6.54145	6.22666	3.91447	5.5717	6.59413	6.62455	4.39367	6.30289	6.5104	5.90326	6.89819	7.80751	5.53346	6.8128	6.36422	6.2025	6.02228	6.42135	8.48441	7.34143	4.46057	6.66496	7.2741	6.82017	4.88739	5.34465	6.48672	5.24721	6.78324	6.49824	4.03456	7.71289	4.70061	6.47524	7.05324	5.72163	7.07483	6.11405	4.96811	7.30229	4.58603	5.9068	5.39471	6.01814	5.85063
geneid.6794	10.1877	10.8076	9.95623	10.7941	10.6481	10.0456	10.1567	9.28005	10.4947	10.7611	11.695	9.99956	10.2604	10.2765	10.5695	10.3219	10.4864	11.0513	10.9354	9.4579	10.096	10.3793	10.3151	9.80136	10.4507	9.76579	10.4764	10.8981	10.3883	9.25662	11.0314	10.5937	10.6868	10.5038	10.7109	10.5656	10.7773	10.88	10.6565	10.1315	11.4977	10.9834	10.2044	9.50119	10.6971	10.7669	10.4201	10.2568	10.2617
geneid.23640	7.34134	7.9264	8.2615	7.26768	7.77176	7.77999	7.95029	7.26612	7.63277	7.47338	8.41836	8.10369	7.06897	7.41481	7.56427	7.62897	7.57291	7.50861	8.06309	7.77569	7.66181	7.70941	7.61919	7.1617	7.52084	7.7545	7.46208	7.46867	7.57613	7.7048	7.54248	7.27608	7.4864	7.66931	7.19423	7.44986	7.71754	8.16812	7.71104	7.63346	7.1613	7.39992	7.43969	7.98853	7.99324	7.48279	7.60245	7.59885	7.918
geneid.258	3.8679	3.75458	4.29332	3.90051	4.12821	4.02903	3.76437	4.11736	3.69817	4.21084	4.74786	3.86823	3.93729	3.83212	4.03526	3.93328	3.85942	3.94157	3.79873	4.31629	3.84693	4.10052	4.08765	3.9916	3.9159	4.13637	4.16202	4.076	3.66731	3.95094	3.90391	4.11065	4.00888	4.05723	3.76939	3.77422	3.80003	3.65671	4.05341	3.79398	3.83683	4.08041	3.63142	3.6906	4.11449	3.92135	3.77224	4.64652	4.02198
geneid.55860	8.12655	8.56156	7.91641	8.32203	8.40067	7.96731	8.20867	8.57216	8.44822	8.17453	7.8739	7.92138	8.46534	8.00799	7.92432	8.56621	8.16886	8.14907	8.26481	8.16641	8.19128	8.34207	8.79285	8.43881	8.73289	8.77381	8.05253	8.32376	8.69861	9.06802	8.45566	8.24548	8.77784	8.43597	8.66241	8.36494	7.82496	8.25689	8.13609	9.41872	8.48752	8.38563	8.32292	8.61523	8.22883	8.63624	8.24484	8.86422	8.49543
geneid.10308	6.17931	4.59065	5.33007	6.08567	5.4741	5.01778	5.17418	6.56508	6.24147	4.93649	5.87247	6.00926	6.46912	5.77433	5.67166	4.5401	5.48813	5.49961	4.96892	5.73478	5.87547	5.83378	6.48199	6.42929	5.09832	6.20681	6.25892	5.33086	5.26388	5.55553	4.63293	6.22022	4.70258	5.94828	6.40779	5.44008	6.76662	5.62207	5.63049	6.00553	5.70214	5.4347	6.06409	5.09896	5.19069	5.71693	5.51789	4.97702	5.83545
geneid.64901	3.69576	5.29635	4.86618	5.48059	2.95822	3.76722	4.16981	4.56378	3.71632	4.01725	4.55433	2.98208	4.60874	4.00906	3.87068	3.90646	3.6714	3.76166	3.5186	3.6076	2.20646	2.5386	3.19677	3.58375	5.14504	4.42409	3.41495	3.30876	4.62433	3.59752	3.02792	3.74245	3.93174	2.78599	5.03072	4.0806	3.14715	4.09025	3.45066	4.20859	4.10382	4.76141	4.0073	3.43647	3.26854	4.50475	2.64303	4.3686	3.43406
geneid.27185	7.36973	5.849	6.67672	6.29932	4.99753	5.60282	4.9831	6.33523	5.74275	5.33693	4.33834	6.5337	6.37109	7.79446	6.60239	5.94875	4.10958	6.18434	5.54465	5.59215	5.82434	5.56679	4.30008	6.90871	5.87973	7.06769	6.89648	5.89576	6.27858	5.60589	5.31318	4.90969	6.16566	5.58401	6.86303	6.25973	6.17262	6.01296	5.10573	5.75272	6.44339	5.61123	6.08657	5.23217	6.74615	6.20048	5.49326	6.72642	4.80212
geneid.53944	5.82337	4.26043	5.36613	5.40965	6.2005	5.22231	6.60771	5.06319	5.49219	4.67244	4.60174	5.71041	4.88868	5.4951	5.65214	5.51413	5.12642	4.66694	5.01875	5.38712	5.69894	5.66096	5.28822	5.27281	4.62114	5.17214	5.35236	5.23767	5.16257	5.37917	4.8606	5.56812	4.79165	5.33701	5.4624	4.58517	5.61863	6.24302	5.72494	5.38712	5.08403	5.63348	5.34007	5.15046	6.5393	5.14597	5.96191	5.25801	6.00719
geneid.444	7.91977	8.38355	5.74872	8.55451	7.0395	7.03758	7.36917	6.90841	8.63035	7.35362	7.37982	8.17491	7.54305	7.91983	6.96462	7.28361	7.79648	7.20241	6.31343	7.70513	8.93981	5.50019	8.69278	7.99053	6.74338	8.03763	7.32428	6.43646	6.55274	5.62492	6.63761	7.10886	7.97286	6.76474	8.11844	7.35605	6.25698	6.2144	8.62881	7.66685	9.70577	9.13979	8.35995	5.8143	6.48722	6.79179	5.87423	5.80325	7.19899
geneid.1186	5.89476	7.35075	7.002	7.35659	6.89784	7.25415	6.90989	7.0097	7.33789	7.55346	7.32713	6.70587	6.73436	7.19489	6.75444	7.33747	7.07527	7.86693	7.51593	6.94111	7.0123	7.52931	7.1593	6.92302	8.2271	6.81575	6.75996	7.55619	7.31841	7.41399	7.57231	7.32716	7.2491	7.19252	7.05499	7.37559	6.80995	7.39523	7.23985	6.64909	7.02191	6.94678	7.60531	6.84077	6.77272	7.4866	7.08836	8.27155	7.31583
geneid.57405	7.52002	6.32065	7.57489	5.5708	7.46889	6.01177	7.44861	7.31587	6.98949	6.51877	8.43158	7.75743	5.57365	8.10648	4.87394	5.59181	6.39631	5.29023	6.12857	5.99072	6.7741	7.44695	6.70717	6.14012	6.28051	6.26955	6.8342	5.0612	6.87464	5.76951	5.62703	6.65924	4.42209	6.19104	6.45839	4.57768	7.32041	7.4568	5.9641	6.58755	4.51298	4.75714	6.88682	6.70586	7.06005	6.13162	6.79845	5.67244	7.08151
geneid.55884	6.69529	5.72957	6.89789	6.15162	6.42079	5.80928	7.09318	5.83775	6.18404	5.56683	4.48838	7.02181	5.16014	6.29757	5.51597	5.88088	6.0254	5.11847	5.33846	7.86396	6.95804	5.67886	5.47056	5.7344	5.53988	5.89556	5.91352	5.44504	6.925	6.60595	4.73978	6.27958	5.34945	6.36035	5.94102	5.01728	6.15297	5.54892	6.81822	5.67723	5.60067	5.83589	6.04611	6.445	7.05743	6.15412	6.14621	6.41859	6.98071
geneid.9570	8.73929	7.20416	8.09135	7.12096	7.56266	7.57624	8.40349	8.41059	8.47927	8.14097	6.7261	7.91008	6.72449	7.42967	7.18856	7.26615	8.76982	7.42092	8.11701	8.24254	7.78196	8.28006	8.89541	7.33802	8.21006	7.56635	7.28317	7.26108	8.06757	7.8437	6.54752	8.54568	7.12846	7.66937	7.85419	7.24491	7.21449	7.90606	8.85524	8.48055	7.77583	7.09071	8.4826	7.56369	8.78939	8.07106	8.1242	7.0121	7.82759
geneid.51510	8.99425	8.67433	7.46589	8.35015	7.75714	7.60543	8.9436	8.42849	7.88679	8.21605	7.16522	8.28701	7.94449	7.56245	8.71053	8.0305	7.31751	7.35134	7.7313	8.12286	7.7381	7.89783	8.60278	7.97227	7.82657	7.80663	7.81767	7.66883	7.49448	8.2808	7.44495	8.04136	7.22993	7.49998	8.61787	7.83175	8.19708	7.84029	7.82416	7.94662	7.85517	8.33806	8.23223	7.75684	7.50939	7.39892	7.91926	7.5254	7.39336
geneid.10087	5.53386	3.57282	4.89306	6.87265	4.7027	4.26338	3.9374	5.79274	5.72602	5.06173	3.88871	5.65615	5.81162	5.4401	6.20155	4.37056	4.68065	3.99782	4.49885	5.66325	4.81917	4.6938	5.0749	6.24447	4.4137	5.17277	6.04905	4.47631	5.59738	4.19972	3.5802	5.487	4.6582	4.63079	5.21219	4.44536	5.7274	5.08463	5.3615	5.49439	6.2483	5.47874	5.47497	4.12968	4.3446	5.28845	4.12096	4.04124	5.14217
geneid.55742	7.85391	8.41297	7.62198	7.49784	8.43088	8.08575	8.03239	8.04811	9.01669	8.0213	6.56879	8.15568	8.57284	7.87219	8.52749	8.44517	7.29333	9.03601	8.07306	8.1182	8.42016	7.32754	6.93609	8.54026	8.24015	8.83891	8.2458	8.66138	8.44516	9.33987	8.46656	7.80047	8.90082	8.71258	7.41829	8.74042	7.03142	8.12427	8.10924	7.73692	8.90356	7.89337	7.58107	8.64289	7.7554	8.04915	7.80278	8.41096	7.98917
geneid.54509	8.1355	9.46929	6.87377	9.20935	8.31792	10.9703	7.58655	10.5735	10.8397	9.38632	5.31903	8.07207	9.58426	8.74737	10.7284	9.23044	9.75961	9.44188	8.75081	8.27057	7.73092	10.0483	10.7485	9.32703	9.21865	9.11814	7.99856	10.2558	11.0729	9.57937	9.43609	10.6187	8.35084	9.427	9.49838	9.29429	10.0076	8.31356	10.7859	10.6468	9.35063	9.93022	10.5383	9.53637	8.15468	10.0019	8.8942	10.5141	10.6121
geneid.55504	7.71715	6.06546	6.04431	7.85998	6.36697	6.29835	4.4074	8.7967	8.41059	6.52816	5.00182	8.32573	8.3894	6.4858	8.65583	7.44601	5.93646	7.17707	7.33764	6.81078	6.66854	6.11002	4.7359	8.44175	7.36513	8.57408	8.16581	6.56059	6.46154	8.17023	7.50481	6.6359	7.65308	6.87026	5.47904	7.46989	7.13648	6.79107	6.23392	6.30861	6.72734	8.59751	6.36757	7.84198	6.28574	6.81551	7.22513	8.22874	5.96697
geneid.10806	6.23352	5.94179	6.49227	7.27928	5.2108	6.01234	6.05529	5.69096	6.37052	5.48187	2.88394	5.94479	6.97252	5.92621	6.45651	6.28595	6.08324	6.1639	5.76289	6.05096	6.06441	5.87514	5.92833	6.08837	6.78689	6.72906	5.8423	6.16379	6.52957	6.211	6.91963	6.09212	6.37877	5.84582	6.13812	6.07354	6.0562	5.37419	6.19048	6.60225	6.56611	6.75645	6.07609	6.34511	6.52763	6.79043	5.149	6.049	5.28699
geneid.81545	7.95453	8.97482	8.27081	9.60713	8.50513	8.67579	7.65154	8.42547	8.06893	8.4369	8.25762	8.22179	9.46229	8.32656	8.37379	8.7052	8.2385	8.43305	8.63328	8.07643	8.51541	8.09137	7.89355	9.00425	8.41161	8.30058	8.15215	8.53779	8.37947	8.12137	8.54422	8.35908	9.56795	8.60877	8.61624	8.9156	8.27441	7.42916	8.22037	8.30049	8.18202	8.86777	8.99042	8.08913	8.11332	8.57155	7.99285	8.16924	8.09509
geneid.83988	8.33736	8.55435	7.40703	8.84723	6.95333	7.31151	6.30398	8.3944	8.34773	7.51833	6.90937	8.79867	7.42518	6.98198	7.09789	8.25323	7.25963	8.77794	9.22149	7.44918	7.55043	7.8835	6.20621	7.35123	9.94679	7.73296	8.04418	8.85392	8.31662	9.90687	8.96462	7.76832	9.25675	8.12701	9.38033	9.13538	7.74528	7.54908	8.00046	9.63396	6.96707	7.92886	8.09213	9.39738	8.75813	8.76319	8.52624	9.37607	7.05434
geneid.6672	8.09943	7.7415	6.18885	8.10221	6.93617	7.67905	5.34915	7.95035	8.23763	7.7268	5.66846	6.80702	7.55036	7.52648	8.27199	7.95879	6.91044	8.02263	7.69013	7.72505	7.58489	7.64623	7.76213	8.59915	7.4443	7.57392	7.07474	8.45418	8.10345	6.49554	8.08859	7.37353	7.67812	7.8205	7.19638	8.24134	8.12667	6.37033	7.43129	8.50875	7.95853	8.57383	8.39003	6.9057	6.67939	8.16307	7.23775	7.71406	6.62662
geneid.54904	7.53549	6.87087	9.95993	6.87825	7.13085	7.15314	6.1349	7.35338	7.08493	6.97632	7.5634	6.94284	7.27155	7.49874	6.74485	9.5132	6.30662	6.95234	6.86424	7.01022	6.80633	6.32263	6.60416	6.58894	6.70458	6.8421	6.94549	6.97495	6.91484	7.37789	7.18005	7.80508	7.00122	6.80085	6.31811	6.61401	7.60902	7.2245	6.91755	6.26398	7.46265	6.38742	6.88933	6.88401	6.84748	6.67516	8.1759	6.49157	7.18141
geneid.23743	2.62261	6.45136	2.30134	9.3555	2.87759	4.92017	2.51187	8.33842	7.04104	9.12794	2.90966	2.65893	3.167	2.56335	3.34584	3.12884	7.2018	5.83078	4.87714	3.04581	2.95572	3.14476	7.67493	3.93132	7.09849	6.64115	7.6779	4.56346	4.03244	8.09766	5.28861	6.45159	6.24365	4.62109	2.51945	3.69151	2.81165	3.39902	3.28534	5.20052	2.93292	3.89493	4.65944	4.90685	3.41281	3.97761	3.80524	8.42934	3.79812
geneid.813	9.26355	7.14344	9.01915	7.29922	7.62234	8.57963	8.34641	9.36555	8.81763	9.39266	7.64675	8.88383	7.78083	7.96388	8.77613	7.65222	9.27865	7.92988	8.49109	8.94887	8.59288	8.59218	9.17324	9.09925	9.25831	8.99137	8.73189	7.76801	8.85465	8.64749	7.8287	9.97891	7.80524	8.24164	9.38532	8.14289	7.76543	7.40466	9.39674	9.14992	8.37718	7.29166	8.81421	8.67027	8.94038	8.54208	8.57279	8.77755	8.39245
geneid.1770	3.69752	4.67931	3.94639	3.93988	3.92971	3.83065	4.2594	3.56559	4.39496	4.29211	4.65261	4.33886	4.03369	4.11775	3.91811	6.40515	4.12406	4.3106	4.77918	4.19401	5.31925	3.7903	4.23612	3.62826	4.55866	3.99656	4.05168	4.04576	3.0793	3.78532	4.75594	4.2684	5.08336	4.04387	4.10849	4.43974	4.23792	4.05547	4.19197	4.098	4.04851	4.73198	4.10195	4.08907	4.32384	4.65311	5.28994	4.13349	5.30742
geneid.10061	4.88952	3.97286	4.79419	4.85147	4.40783	4.36558	5.42362	4.29978	4.52455	4.90992	3.59187	5.5802	4.21123	5.13801	4.49392	4.512	4.04726	4.04153	4.10693	5.21945	4.20901	4.43591	4.55205	4.34841	4.58265	4.46875	4.58742	4.36315	4.72001	4.69651	3.74434	5.2559	4.26452	4.04108	5.33531	4.44696	5.01267	4.80059	5.67927	4.91446	4.22702	4.50157	4.63683	4.32962	4.03555	4.30495	4.45343	4.63309	5.59507
geneid.56681	9.14931	7.96944	8.07292	8.04723	8.62434	8.90499	9.88873	9.22342	8.70252	9.71431	8.65745	9.10319	8.46338	8.74644	8.66398	8.84724	9.95894	8.94528	8.68645	9.52387	8.6813	9.54763	9.73489	8.6566	8.94246	8.65724	8.77583	8.56287	9.90735	8.71722	8.18899	9.5956	8.28336	9.02851	9.08807	8.39765	8.73584	8.82383	9.40342	9.13068	8.3698	8.4773	9.67728	8.31277	8.59248	8.56703	9.27569	8.95578	9.92032
geneid.50507	7.64824	6.22434	7.4064	4.55615	5.90699	6.46827	4.87937	5.95573	7.38127	8.24691	4.41386	7.04904	5.77512	5.71467	7.45536	6.22172	5.73138	6.94925	7.20035	7.41815	7.1707	5.49176	6.58196	7.37923	6.65561	7.4047	7.30714	5.73336	6.24829	6.5341	4.91522	5.62059	7.44122	6.64307	4.49452	7.78156	4.23902	7.0731	7.97905	6.0772	7.52879	3.40459	6.38762	7.51063	6.61701	4.69386	5.74543	6.44851	6.49191
geneid.8573	6.75841	4.8384	5.89072	5.23774	6.54119	4.57899	5.59832	5.95474	5.29366	5.47246	6.17933	7.27017	5.27714	5.40261	6.64201	4.76148	4.90613	4.84264	5.44808	7.03295	6.95858	5.30548	5.51421	5.21683	6.02172	5.70825	6.514	5.20568	5.98357	5.4585	5.43904	5.51938	5.68628	5.69857	4.73797	4.24023	5.71908	6.35192	5.26721	6.16601	6.38392	5.11261	5.60337	5.24021	6.46186	5.24309	5.93776	5.08053	6.23684
geneid.3811	2.45223	2.1595	2.42583	1.90633	3.31449	2.10384	2.21376	3.45141	2.66515	2.22844	2.29802	2.05876	2.0173	1.71191	2.15015	2.53001	2.38964	2.28226	2.49049	2.34865	1.95263	2.80673	2.28698	1.95539	2.1089	2.55594	2.39064	2.56978	2.16589	2.1451	2.04379	2.48309	2.18872	2.24572	2.13362	1.99035	2.41653	2.01053	2.72769	1.8535	2.45908	1.91173	3.63487	2.17554	2.36439	2.3464	2.37502	4.4931	2.52174
geneid.55914	3.98486	4.0962	3.68998	5.08501	3.13392	3.42124	2.87109	3.18982	3.71375	3.18196	3.29028	3.36787	3.74197	4.33589	4.25175	3.2703	3.73351	3.06424	3.03876	3.6573	2.96877	3.60977	4.36886	4.39637	2.71538	3.6922	3.63266	3.37992	3.37862	3.57295	2.9727	3.95721	3.63036	3.1134	3.64274	3.43471	3.88239	2.84662	3.13514	3.01466	3.64953	3.85301	3.09257	3.02086	3.62474	3.05734	3.22149	2.83187	3.12274
geneid.220869	7.93366	7.29123	6.78639	7.33065	7.47608	7.54807	7.51763	6.70387	6.58191	7.34854	8.43229	7.48701	7.50108	7.548	6.77183	7.51044	7.11756	7.20658	6.82363	7.51604	7.43473	6.29077	7.73606	7.41322	7.43943	6.66765	7.46544	8.15	6.74052	7.05491	8.00073	6.91791	6.24487	6.79099	6.79127	7.1246	8.16117	8.10308	6.77039	7.51543	6.98014	7.32541	7.04699	6.79952	5.91663	7.08141	7.55984	6.3265	7.14389
geneid.23008	5.50871	4.85715	3.92726	5.29655	2.59033	3.51807	4.66107	3.91353	4.72942	4.49782	3.27949	5.09848	4.25577	4.16107	4.13136	4.27235	4.58643	2.4988	3.29725	4.3903	3.92822	2.89964	4.03826	4.00299	4.36654	4.55141	4.60005	2.88271	4.59487	4.02326	1.93864	6.02746	4.53643	3.17856	3.87498	3.06164	3.77751	3.53944	5.63049	4.776	4.53531	4.97986	4.80291	3.08353	3.83239	4.42146	4.19466	3.90647	4.62737
geneid.50615	4.57696	4.00136	4.19072	4.53186	5.14565	5.76091	3.84473	5.94176	6.11129	5.20787	3.8697	3.93586	5.22078	5.29669	4.19989	5.27822	5.74188	6.35233	5.49942	5.24671	5.34019	6.18756	5.38665	6.65594	5.67012	5.87948	5.28356	7.20505	5.77379	5.77545	5.5823	5.39921	5.67353	5.87321	4.25296	5.98296	6.59294	4.01165	5.71535	5.26621	6.30322	4.63085	7.12948	5.05168	5.218	6.22734	5.6042	4.33885	5.39074
geneid.22931	8.03447	6.46898	7.288	6.641	7.61675	6.76975	7.2825	8.48428	7.92987	7.71539	6.48805	8.05406	7.54347	7.92872	8.25698	7.35635	8.38729	6.97937	7.58297	8.76277	7.86504	7.70541	8.02011	7.77278	6.48043	7.68812	7.91798	6.87452	8.526	8.27613	6.61579	8.495	6.59415	7.92487	6.65913	6.35013	8.08842	7.32266	7.88118	7.95583	6.83828	7.23625	7.50954	6.67513	6.91039	7.66821	8.10644	7.22208	8.73302
geneid.340719	5.16524	7.91813	5.98145	5.1477	5.68252	4.39386	6.4102	4.5682	5.14289	3.84707	4.96294	6.28436	4.83596	3.76967	4.17204	4.29046	5.83763	3.33322	4.84116	5.70477	5.52292	4.07827	4.79707	4.19847	4.9021	5.41596	5.42093	4.0559	4.97028	6.23853	4.38958	6.3202	5.4133	3.14951	4.27517	4.53595	3.81721	5.29594	6.33903	5.03542	4.22068	3.586	5.40133	5.09031	5.32123	4.70838	4.60778	5.16137	5.88263
geneid.27101	9.49116	8.0442	9.6381	8.71921	8.77503	8.49134	9.70063	8.71083	8.73243	9.22777	7.96527	9.28394	8.63727	9.06296	8.81825	8.40246	9.02417	7.71209	9.47865	9.66339	9.19138	9.28984	10.0192	8.32482	9.33323	8.78525	9.10877	8.25254	9.76138	9.62233	8.09582	8.83347	8.2868	8.66107	8.42005	8.31853	9.34013	8.84053	8.89524	9.01601	8.85301	8.29659	8.78538	8.70588	9.49621	8.62974	9.65273	8.45491	9.81343
geneid.55173	6.76532	6.04823	6.79855	6.25975	6.17822	5.67077	6.53279	6.90271	7.3352	7.10912	6.41437	6.11095	5.75828	6.44409	6.01495	5.92015	5.91491	5.1086	5.70319	5.95299	6.69662	6.05482	7.58403	5.99829	6.26273	5.55365	5.51862	5.06198	6.21391	5.92047	5.58208	6.02957	5.68302	5.90757	6.37013	5.85017	6.43394	6.4414	7.40417	7.02662	5.67788	6.02288	6.17982	5.54084	7.04851	5.67585	6.87561	6.49541	6.68528
geneid.57105	2.07831	1.72568	2.01507	2.11657	1.82736	1.80967	2.22841	1.88565	1.97363	2.08766	2.23787	1.80854	1.96123	1.78181	2.07564	1.71876	2.1772	1.96503	2.29523	2.16089	1.91837	1.94032	1.75214	2.05759	1.96752	2.10742	1.92772	1.96123	2.05467	1.82557	2.5035	2.01806	1.74454	2.06111	1.82883	1.88033	1.9934	1.94989	1.71917	2.11508	2.03757	2.17178	2.70536	2.39632	1.89477	2.65109	1.86693	1.6643	1.87379
geneid.5175	7.54239	5.21403	7.96502	7.93921	7.48256	8.9243	5.69956	8.47695	7.52142	8.23535	4.1582	6.64083	7.03701	7.6171	7.3426	8.72851	7.90643	8.81484	8.03224	7.87989	7.9594	8.08903	6.57649	7.8309	7.92979	8.12855	7.65319	9.00438	8.41848	8.00059	7.73851	7.55218	8.51365	8.47537	7.38227	8.78234	7.71099	7.27186	7.49956	8.1802	7.75356	7.75059	8.47879	7.18718	7.8879	8.77041	8.67415	7.4063	8.22672
geneid.351	8.04943	6.95233	7.13696	7.55242	7.43381	6.09749	7.84383	7.01145	7.19361	7.03353	6.72322	8.45115	7.21235	6.93605	7.59715	6.68677	7.90177	6.61626	6.5124	7.57045	7.63818	7.15992	9.979	7.09691	8.64288	7.304	7.7566	6.47994	8.39941	6.8043	6.52072	8.03021	7.81016	7.95314	7.25132	6.52431	6.26773	7.41511	7.84702	8.08246	8.80224	6.77107	7.79655	7.01886	7.30233	7.2789	7.81269	6.89122	8.85949
geneid.60495	3.43926	3.91101	3.95209	4.04287	4.03839	3.67853	3.71664	4.0104	3.88223	4.45665	3.52619	3.86296	4.07235	3.98148	3.75131	4.5559	3.84012	4.17389	4.67586	3.96808	4.76816	4.30288	3.79053	4.05938	3.95505	4.34083	4.03586	3.61291	4.18809	4.06648	4.74344	4.0346	4.00506	4.2035	3.68797	4.01188	3.8808	3.80786	3.74967	3.60908	4.22014	4.0529	3.83774	4.74887	4.15017	3.81788	4.13388	4.28956	4.19261
geneid.26280	2.83772	3.76871	3.99296	2.50998	3.01637	3.82626	3.52119	3.81336	2.81121	3.50765	4.09406	3.48847	3.53569	3.2939	3.15714	2.95485	3.1406	3.34111	3.43048	3.5779	3.39488	3.41682	3.15864	3.03445	2.98204	3.02428	2.9913	2.74814	3.10782	2.94976	2.73844	2.92284	2.81991	2.77043	3.76457	3.10076	3.35315	2.97459	3.04273	3.10014	3.11526	2.76855	2.75907	2.701	3.14157	2.95716	3.14267	3.76998	2.95845
geneid.3735	9.79336	10.3213	9.94729	10.7303	10.2824	9.82777	11.0122	10.0143	10.0841	10.1734	9.69736	9.78835	10.4429	10.4501	9.76294	10.2092	10.0497	9.77895	10.3821	10.1004	10.5581	9.85113	11.2652	9.99787	10.6613	10.0149	9.88193	9.87313	10.1499	10.0753	10.0969	9.86487	10.134	10.1604	10.1058	9.7225	10.4177	10.5626	10.2312	10.6895	10.3378	9.82995	10.1275	10.1933	10.0081	10.182	10.2035	10.0434	11.0521
geneid.387893	9.79258	8.14403	8.69817	8.17729	8.7422	8.53103	9.26737	8.45512	8.63011	8.00129	9.03944	9.86479	8.1219	9.36328	7.88504	8.43806	8.49571	8.1581	8.95664	9.18139	8.79022	8.85195	8.82067	8.0672	8.70295	8.14125	9.38001	8.33031	8.85903	9.0358	8.4051	8.72498	8.05911	9.12638	8.50253	8.14769	9.32584	9.42398	9.01889	8.2255	8.60882	8.47739	8.52775	9.07505	9.57869	8.76769	9.64118	9.03276	10.4048
geneid.57380	7.09848	5.95953	6.44667	8.04545	5.99676	5.57868	6.51572	6.29306	7.16661	7.27261	8.29603	6.40628	7.19822	6.81309	6.68459	5.93429	6.60211	6.17007	7.02013	6.73232	6.76998	6.49242	6.34019	6.54628	7.84201	7.21924	6.67186	6.04636	7.13447	4.6836	5.89458	6.45232	6.94138	6.33666	6.59315	6.09412	7.29676	7.14072	7.50982	7.04947	5.48219	6.32566	5.3579	7.07719	6.34936	6.80099	6.00737	7.53204	6.22192
geneid.9334	10.86	9.27031	11.0517	10.6874	11.0874	9.79973	10.4707	10.3417	11.1846	9.74457	8.63919	10.3217	10.536	10.6066	10.5202	10.9617	10.221	9.47832	11.018	10.2664	10.4346	10.5584	10.8712	10.5672	9.28548	10.4108	10.6574	9.52881	11.1224	9.97203	9.55181	11.733	9.91153	11.2414	11.3045	9.64483	10.5384	10.1044	10.8997	11.334	10.2957	11.2461	11.3747	10.4601	10.5497	9.48511	9.79485	10.144	10.8333
geneid.85407	4.51062	5.11112	5.17629	4.12925	5.2743	3.90068	3.749	4.31161	7.10183	5.82031	4.96911	5.67994	4.03314	3.87779	7.8729	6.21768	9.04929	5.24954	4.22541	4.29985	5.31036	3.62125	4.61545	6.96975	4.61438	5.37896	5.37564	5.85543	2.83573	9.07622	5.44924	3.80639	5.41228	5.35478	4.22355	6.2171	4.04228	5.69928	4.87931	5.06325	6.16999	4.59735	4.72266	6.15531	3.98415	4.961	4.47249	5.06403	4.53982
geneid.100130744	2.82069	3.07633	2.67768	3.28298	3.39416	2.88533	3.05922	3.01395	3.44199	3.04495	3.41116	3.31445	3.52884	3.04046	3.53198	3.283	3.45512	2.83718	3.40855	2.94849	3.26022	3.1494	3.74032	2.77911	3.21803	3.27228	3.17634	3.05568	3.00044	3.23705	2.94009	3.12859	3.23222	2.89803	3.37138	2.78786	2.52805	3.03362	3.41627	2.97067	3.21712	2.95212	2.79465	2.86658	3.13888	2.72408	3.10224	3.30065	3.22919
geneid.54165	7.09251	7.20453	6.93129	5.80083	6.56144	5.73103	7.39488	6.54761	6.69892	5.57489	7.45512	7.70258	6.12575	6.40674	6.91465	6.50626	6.31274	5.41202	5.48598	8.97145	6.98207	5.82269	6.3798	5.86535	7.11996	6.30442	7.49782	5.72972	6.23232	6.21841	5.15597	7.4888	6.32748	7.22516	5.77848	5.07252	7.1478	7.51612	6.56221	6.70135	6.17497	6.05266	5.95722	5.78227	8.43786	6.09742	8.80058	6.45225	7.96683
geneid.118424	6.94764	6.4689	7.45275	6.07822	7.59405	6.77003	7.46496	6.71972	6.94608	7.80213	7.15858	7.33364	6.444	6.60652	6.93611	6.59435	6.9501	6.77018	6.87445	7.07919	7.95286	7.04223	6.34425	6.7083	7.24507	6.74436	6.64319	6.72382	7.2139	7.28716	7.06595	7.45254	6.24761	6.48557	6.96486	6.31005	7.25222	7.11921	7.12219	7.17745	7.19218	6.82703	7.00082	7.7906	7.45692	6.79146	7.111	7.42572	7.18073
geneid.1825	10.1441	2.54137	1.9175	2.34297	10.4984	1.67831	9.78127	2.10376	5.09032	2.22261	7.88321	11.033	1.70615	10.4003	2.21832	8.23154	2.2911	7.39888	2.35266	7.50277	10.3106	1.83286	2.21296	5.12026	2.47093	2.02079	10.8696	4.09848	5.09556	2.33782	2.56491	2.81352	2.30034	8.37019	1.93219	1.75773	9.12572	10.0001	1.79659	2.06532	1.80173	2.04067	3.37743	2.23314	9.42192	2.87914	9.41161	1.67146	9.64378
geneid.10890	9.69725	8.56651	9.13542	8.65399	9.66827	8.69503	10.152	9.92185	9.5317	9.41181	9.46492	10.3343	8.84791	9.77194	9.63804	9.36622	9.46699	8.66452	9.38838	10.9224	9.73322	9.77097	9.55663	9.43281	9.21519	9.38592	10.3626	8.56071	9.23825	9.25267	8.35839	10.0133	8.61274	9.29045	9.31982	8.61066	9.74486	10.6034	9.35038	9.98568	9.02816	8.62964	9.36005	8.99879	9.54558	8.8735	10.2553	9.24264	10.4594
geneid.29780	7.12977	7.01935	7.39479	6.21745	6.42106	7.81919	8.08795	7.74467	7.76176	8.13281	8.20444	5.70511	6.49749	6.82432	6.98016	7.84079	7.54762	8.47284	7.63534	7.9696	8.28912	7.01466	8.31992	7.09578	7.38388	6.26596	7.96238	7.93038	7.19916	7.9187	7.36081	7.7929	7.24424	8.32352	6.52624	8.10801	7.63206	6.928	8.18903	6.87275	7.65099	7.28551	7.90183	7.43106	6.96554	7.96524	7.77436	6.73911	8.2099
geneid.64149	6.50969	6.93036	8.01579	7.26815	7.09603	6.80302	7.69458	6.91965	7.26156	6.0751	8.66571	7.5793	5.87685	6.83925	6.57578	6.42308	6.06908	5.86992	7.02476	6.42646	6.56187	6.58199	7.26128	6.23433	6.26733	6.29209	6.65076	6.44891	6.74281	6.71206	6.25667	5.81553	6.30015	5.80726	6.73193	5.00749	7.90933	7.46226	6.09635	7.04527	6.10735	5.49333	6.82824	7.08487	8.17322	6.37293	6.91727	6.40421	6.69049
geneid.8675	7.75751	7.99873	7.60001	7.60609	7.9718	6.95843	7.58052	7.61382	8.25682	8.11252	6.79943	7.66322	7.10565	7.80032	7.52774	7.04085	7.71559	7.86853	7.08021	7.59622	7.64472	7.61235	7.92849	7.55062	7.84052	7.23786	7.75311	8.20312	6.97903	7.79214	8.1735	6.92736	7.27565	7.87659	7.83353	7.09466	7.42582	7.91832	8.12922	8.00942	8.18155	7.92674	7.74175	8.02281	7.66952	8.25766	6.96636	8.11012	7.60446
geneid.26276	8.85998	9.86379	9.06115	8.56781	9.26707	8.81543	8.76118	8.79159	8.79172	9.42253	9.38798	7.65718	8.25649	8.79022	9.0161	8.78786	8.5952	8.92316	9.05826	9.02626	8.84903	9.65353	9.4017	8.72078	8.70652	8.78756	8.53894	9.27273	8.60027	9.15878	8.89943	8.56033	8.81167	9.09026	8.77375	8.92015	8.74002	9.23446	8.77845	8.65981	8.26711	8.73934	9.04256	9.49353	8.56162	8.99239	9.19206	9.06652	8.76811
geneid.58475	7.17444	6.51205	6.41314	9.1812	7.16313	8.53344	3.59968	8.02396	8.54898	7.65691	5.09267	6.90108	8.11003	8.43272	7.20637	8.63201	6.68608	8.91315	7.0391	8.25863	6.66385	5.81245	6.16576	8.03173	6.5972	8.52012	8.62823	8.15672	9.12626	7.84392	8.27884	7.19396	8.46324	8.08949	6.46164	9.13707	7.4931	6.71025	7.21745	8.0799	7.74292	8.24503	7.89063	6.4753	6.46241	8.69318	7.55065	7.10295	7.09336
geneid.84314	6.29975	7.39268	7.71534	7.10536	7.92261	7.49511	6.99836	7.80103	7.73336	7.85319	6.6513	5.97814	6.83016	7.78244	7.51436	7.72812	7.82437	7.22743	8.11971	6.93041	7.92594	7.82602	8.17873	7.291	7.10725	7.7405	7.6137	7.42088	8.11444	7.92521	7.60315	8.26414	7.51955	7.34306	7.88578	7.51132	6.72355	6.87851	7.21359	8.1931	7.31199	6.99131	7.45355	7.90684	7.66565	7.25704	8.46977	6.41175	7.327
geneid.64895	8.39808	7.18288	8.25067	8.08786	7.58764	7.36467	7.37016	8.09312	7.43433	7.60609	7.76751	8.64439	8.36259	7.98593	7.71774	7.21214	7.96233	6.94764	6.94448	8.59711	7.72575	7.71748	7.72044	8.07663	7.16774	7.93435	8.44037	7.29299	7.18651	7.18049	6.94635	7.55792	6.91882	7.52529	8.46642	7.09922	8.37813	8.08387	7.54523	7.73882	7.62814	7.82909	7.81571	6.21692	8.21444	7.34635	7.55611	6.73594	7.63725
geneid.83697	2.89184	3.26279	3.23799	2.75299	2.78061	2.61576	3.28566	2.8909	2.52331	2.74751	2.50652	3.11689	2.96771	2.51622	2.82495	2.77613	3.00001	3.15739	2.85318	3.09267	2.6214	3.52803	2.85953	2.67662	2.82951	2.68631	2.83686	3.01334	2.89184	3.06489	2.58864	2.63836	3.04743	2.75603	2.96941	3.05923	3.1033	2.68442	3.0406	2.77258	2.50881	2.75706	2.58587	2.89184	3.05235	2.47111	2.95302	2.9581	3.40981
geneid.85315	5.68984	6.16339	6.25278	6.47457	5.69041	6.04064	4.25112	7.2082	7.37824	6.01223	4.64171	5.05397	7.70751	7.25706	8.88895	6.97676	4.87722	6.87576	5.78629	6.03106	6.27107	6.08378	5.43239	6.98013	7.02275	6.56534	5.72389	6.95017	7.42984	7.04915	6.42878	5.74189	6.63335	6.49824	5.69202	6.90648	6.73196	6.63116	6.26845	7.16214	6.05764	6.39962	7.15501	5.80324	6.80099	6.65836	6.95282	6.34884	5.48733
geneid.79921	9.43944	9.22364	9.15153	9.39475	9.13183	8.74432	9.5075	8.34442	9.29383	8.66772	7.81708	9.04459	8.92449	9.64574	8.75043	9.59604	9.2634	9.696	8.69129	8.91262	9.27424	7.98264	9.95794	9.0761	10.5364	9.0876	9.09655	9.23794	10.2332	9.39733	9.57631	9.46329	10.0883	9.28236	8.92778	9.75473	8.1626	9.43253	8.9414	9.6798	9.96594	9.27574	9.53813	9.15328	8.85551	9.36476	8.37003	9.13499	9.38065
geneid.65018	8.49833	9.36965	8.83809	9.21731	8.96393	9.52259	8.8009	9.12779	9.5955	9.52504	8.71047	8.6049	8.71597	8.39147	9.36843	9.64991	9.05937	9.88739	8.98161	8.82399	9.36983	8.61872	8.63753	9.2663	9.54445	9.30701	9.10818	9.29158	9.94882	9.36699	10.0862	9.50921	10.1961	9.18823	8.83968	9.65057	8.63917	9.68117	8.9106	9.7122	10.4771	9.48992	10.1609	9.7659	8.87523	9.57372	9.08528	9.42758	8.80545
geneid.80306	9.53145	8.36982	8.52828	8.78716	8.48389	8.70939	9.28602	8.79669	8.57209	9.07502	8.12664	9.38119	8.72697	8.99504	9.17547	8.74145	8.53161	8.59516	8.35828	8.95588	8.85568	8.86705	8.59309	8.48672	8.5254	8.69757	8.6466	8.52998	8.80202	8.9936	8.42048	9.10938	8.60441	8.59242	8.92196	8.54055	8.92133	9.16633	8.82695	9.27704	8.88857	8.6923	9.00228	8.53684	8.70177	8.36273	8.83656	8.29531	8.72279
geneid.64787	6.52381	8.73871	6.76679	8.42711	8.71957	7.93101	7.81518	8.06238	9.11963	7.84866	9.09217	8.51754	8.60562	7.60281	9.28952	8.09678	8.26629	7.62578	8.61708	7.43452	7.69479	8.564	7.82816	7.46983	8.7827	8.1446	7.12444	7.56104	8.15923	8.65233	8.4274	8.87096	8.58267	7.38924	8.70264	8.22025	7.72484	8.99441	9.16037	8.51963	9.64503	9.09822	8.29945	9.05907	6.62617	8.4724	8.0629	8.67852	7.74846
geneid.80727	8.91104	8.84499	8.87443	7.13963	9.02305	8.38896	7.39617	8.79647	9.13972	7.91797	7.77983	8.53143	7.3859	9.15707	8.24322	8.31039	9.06807	8.89154	8.47512	8.16931	8.69044	7.91909	7.86198	8.80935	8.44634	9.0974	8.61007	8.47693	8.96254	7.47818	8.75027	9.39432	8.78497	9.08782	7.47188	8.85708	7.90274	7.8958	9.30374	8.90307	9.02239	7.72756	8.92513	8.69404	8.91945	8.98077	8.72247	8.71164	8.82871
geneid.57134	5.72126	5.90381	6.33113	7.05654	6.42425	6.68883	4.60723	6.36252	6.19437	6.2359	6.21529	4.77094	6.89388	6.22238	6.64144	7.02532	5.86882	7.98013	6.24102	6.26885	6.37884	6.03171	5.34544	7.50679	6.87367	7.12895	6.53494	7.82569	7.06604	6.52058	7.41965	6.09383	8.03693	7.05582	5.39718	7.50897	6.70716	6.07238	6.03156	6.34386	7.10006	7.08031	7.25151	6.83192	6.11508	7.09545	7.08424	6.2693	6.26988
geneid.10011	8.54946	8.17524	8.36934	8.89029	8.88531	8.73003	8.76342	8.64122	8.84589	8.73872	8.91035	8.21177	8.1509	8.44639	8.87665	8.80565	8.70035	8.91739	8.50877	8.42735	8.78847	8.65185	9.05508	8.51	8.95893	8.68959	8.21933	8.66174	8.89122	8.30554	8.46639	9.12395	9.40748	8.71495	9.07068	8.97845	8.38181	8.21113	8.59827	8.8455	8.99816	8.3312	9.29621	8.16384	7.98739	8.62654	8.71011	8.87421	8.87631
geneid.26097	9.94498	10.6066	9.97964	9.84119	9.6786	9.62652	9.96832	10.0942	9.15999	9.64971	9.64646	10.0192	10.3141	9.4525	9.67282	9.42743	9.47709	9.00418	9.77732	9.32945	9.65982	9.20561	9.31159	9.66108	9.62233	9.69655	9.43162	9.47301	9.73718	9.54327	9.7422	9.2968	9.72639	9.49366	10.7876	9.21087	10.6605	9.51774	9.33849	9.27061	9.89788	9.71386	9.47012	10.1952	10.3552	9.47835	9.33159	9.80157	9.8104
geneid.64801	7.83973	7.40622	7.30824	7.8686	7.63541	7.67392	7.56143	7.59277	7.06815	6.64749	7.57926	7.6275	8.69886	7.36055	7.27553	7.82659	7.24491	6.66121	7.70264	7.2987	7.93003	7.66214	6.99145	7.67629	7.9807	8.1191	7.23729	7.43266	8.05957	7.3931	7.39181	7.49378	7.53944	7.23958	6.1501	7.28494	7.43043	7.28873	7.09381	7.02337	7.65552	8.20815	7.12809	6.91284	7.77856	7.54233	7.46391	7.80732	7.53633
geneid.55075	6.48875	4.18468	6.19795	5.68532	6.08405	6.41665	3.79709	5.29201	6.23796	6.15332	3.84731	5.48929	4.87603	6.01383	6.40227	5.31466	4.08182	6.96608	5.6251	5.81859	5.7824	5.08718	5.57808	7.00771	6.3692	5.75385	6.05424	6.49772	6.99433	5.96422	5.67781	5.17257	6.5946	5.84729	3.68408	6.18935	5.7589	6.22298	5.14641	6.09361	6.41297	4.72837	5.32958	6.78737	5.01411	6.36836	5.34917	6.46534	5.92369
geneid.54940	10.3601	8.97939	9.37321	10.3666	9.68262	9.94157	10.0828	10.1152	10.0977	10.2438	8.60827	10.2817	10.5349	9.78768	10.183	9.99578	10.0235	9.22746	9.68568	9.84688	9.96891	10.4391	10.2925	10.0633	9.42253	10.0865	9.75819	9.52604	10.2259	10.7108	9.39538	10.241	10.0839	9.67098	10.5577	9.58799	9.75075	9.77554	10.2837	10.4967	10.4661	10.4207	10.2961	9.91123	9.77191	10.1247	9.76816	8.92084	9.67802
geneid.114880	5.27668	4.96412	2.48926	5.69037	4.59909	3.9501	5.05375	3.63228	5.0825	3.64973	3.34823	6.01691	3.08982	4.61251	3.62998	5.50313	3.39724	3.89509	4.62025	2.77911	5.46338	3.19377	6.72136	3.78694	4.55025	4.11444	5.22382	4.339	3.61497	3.97474	4.7485	3.48912	5.52703	4.21154	3.46301	4.56943	4.13118	4.84605	2.7454	6.42679	3.00747	3.43358	4.11581	2.96478	3.65737	4.37916	4.58743	3.66855	4.13155
geneid.57731	3.71632	4.47707	3.85019	3.46148	4.26458	4.16133	3.59544	4.17733	3.79262	4.28671	3.75772	4.04262	4.2474	3.68149	3.77136	4.32826	3.96268	4.98038	3.96376	3.80964	3.6436	4.12198	4.35372	4.1889	4.24598	3.89454	3.76093	3.99428	4.07455	3.86645	4.39943	3.86638	4.22312	3.94836	4.35372	3.85865	3.73289	3.78828	3.70678	3.611	4.53583	4.16501	4.09841	3.70854	3.61799	3.72518	3.46224	4.14759	3.87988
geneid.9848	6.06229	3.90918	6.42043	4.7258	4.69057	5.41743	4.50443	4.79532	6.024	5.2904	5.12529	6.61655	4.59943	6.44473	6.57758	5.59927	4.10288	5.51171	5.65148	5.14122	4.82448	4.54214	4.18201	6.507	5.41041	6.05491	6.86828	5.69754	5.92431	6.6878	4.16202	4.33292	5.49821	5.73825	3.92462	5.75842	3.23866	5.94742	5.00343	5.52819	5.56244	4.51605	4.6022	5.3991	5.06678	5.74125	6.08249	5.74017	4.89796
geneid.60680	3.71122	7.37105	4.8961	8.00156	5.02721	5.51264	4.53952	6.52278	4.51627	6.9826	7.04351	4.63032	4.29952	4.20044	3.93346	4.10508	6.90441	4.17733	5.32635	4.45704	4.08989	3.82518	6.45134	6.17445	6.80503	3.85316	3.45991	5.03017	6.13879	3.6319	6.14003	4.54736	7.42705	5.11762	5.62922	4.63046	5.21739	3.88798	3.77891	3.99269	5.02722	6.33982	6.21772	6.48244	4.60318	7.25417	4.87354	4.19032	4.24633
geneid.55227	10.7603	10.2015	9.4506	9.71141	9.71699	9.19667	9.43129	10.7581	10.4187	9.42806	10.6077	10.568	10.6244	10.4662	11.4807	9.45351	9.78996	8.48519	9.55889	10.6173	10.5599	8.96185	7.40119	9.24222	9.98737	9.59181	10.3075	7.90559	9.89425	9.34914	8.64045	9.54351	9.30593	8.84035	10.0008	8.91103	10.6292	10.9041	9.15745	9.91856	9.00524	8.57913	9.11838	9.80174	11.0684	9.21627	10.2029	10.1414	9.22746
geneid.83548	6.22558	6.05809	5.59638	6.53705	6.00054	6.14461	5.3588	7.13465	6.39003	6.16033	4.44346	6.01968	7.08363	6.60282	6.94448	5.85068	6.6641	6.07001	6.86626	6.53669	6.54435	6.43773	5.82255	6.8013	6.04818	6.37896	6.14557	6.12654	5.80145	5.97239	6.05445	6.13829	6.35821	5.83731	6.40376	5.96076	6.11241	5.76983	6.59443	6.20492	6.1537	6.73451	5.85238	5.98886	5.23834	6.02133	5.758	7.67254	6.04303
geneid.64478	2.88925	2.47634	3.887	3.08097	2.52967	3.14739	2.72144	2.65344	4.01873	3.63683	3.3136	3.12928	3.2607	4.70821	2.82775	3.48346	7.62261	3.76657	3.0619	2.72884	3.18486	3.19712	2.86176	3.08569	3.30818	3.17665	2.86665	2.69617	4.18288	2.97773	2.79121	2.6848	3.07728	3.18242	2.73464	2.50974	2.88659	4.11453	2.874	2.77581	3.73085	2.71997	2.59777	3.52854	2.42694	4.55325	3.81724	2.99355	2.63175
geneid.4253	7.07482	8.53313	7.22642	8.23915	8.24339	8.82266	8.68018	8.67076	8.48099	8.67028	7.7139	8.9408	8.28598	7.58373	8.73045	8.19464	6.67851	8.80413	8.17558	8.415	8.91081	10.3783	8.15051	8.1506	8.67533	8.10268	8.56707	8.26882	7.91401	9.42241	7.97586	8.24751	9.21967	8.05972	7.6265	8.03073	7.78342	8.10221	7.00719	8.10122	8.36883	7.69793	8.23599	9.48143	7.64343	7.63277	7.5498	8.88056	7.80419
geneid.94056	8.37186	7.81754	8.05326	8.34995	8.08036	8.01019	7.37644	7.8667	7.61373	7.78743	7.56423	8.471	8.12388	7.46355	9.07603	7.49974	8.04303	7.87094	8.64114	8.17743	8.1019	8.32666	8.46266	8.30626	8.16788	8.28031	7.81792	7.68355	8.42271	8.58146	7.87973	7.71027	7.8609	8.27839	7.23334	7.1098	7.58141	7.96986	7.49838	8.34822	8.28139	8.18004	8.0626	8.37609	8.05448	8.13531	7.41661	9.11996	7.70353
geneid.83417	5.91289	7.16709	5.05763	4.88223	4.94727	6.1779	6.26526	5.76376	3.79709	7.11426	8.9646	5.04553	6.01538	5.59226	3.53675	5.66335	6.41458	5.51985	7.05798	4.79437	5.48812	6.10982	6.03577	6.10337	6.39594	5.67822	3.82653	6.71398	5.37282	6.07635	7.37464	5.411	5.73604	5.46593	7.42044	5.97684	7.31265	4.94185	4.88553	4.45239	5.24078	5.56029	5.61695	6.24153	6.75024	6.20704	5.87105	5.43117	5.00693
geneid.10137	8.43035	6.79248	8.68113	9.19633	7.87887	7.05724	8.11582	7.97741	8.25173	7.52628	7.45407	8.16843	8.6162	8.39974	7.29999	7.40758	8.05404	7.02138	7.48835	7.27201	7.84685	7.96484	8.28731	8.36952	6.87234	7.88325	7.64387	7.74941	7.67325	7.77951	7.87981	7.14465	6.95357	7.45422	8.22716	7.70508	8.01454	7.50471	8.00671	7.16054	8.14724	8.19924	7.47544	7.52998	6.94628	7.51156	7.5662	7.09194	7.60398
geneid.51514	7.38602	5.19554	7.69826	5.43627	7.63284	6.08392	7.86898	6.15046	6.50538	6.29837	6.36387	6.88932	5.88374	8.26035	4.69581	5.37534	6.22456	5.06089	6.07692	7.05635	8.18241	6.74849	7.6991	5.60999	6.92194	6.88298	7.28666	5.88169	6.47283	6.53164	5.16799	7.1643	3.37589	6.445	6.86982	4.53222	7.10615	7.16211	6.63802	6.66852	5.40754	3.50127	5.94802	6.21942	7.1862	6.42477	6.63225	5.32671	7.51537
geneid.84153	9.56757	9.8248	8.88744	9.16777	8.62635	9.19571	9.2904	9.10142	8.94167	9.06932	8.30039	9.54894	8.81321	8.837	8.25604	9.30297	9.27371	9.4467	9.51325	9.12339	8.7513	9.0038	9.93655	9.05252	10.0836	9.03564	8.76496	9.4995	9.9083	8.80316	8.70221	9.239	9.57028	9.39185	9.58513	9.11979	8.99491	9.247	9.36916	9.65599	9.55216	8.80528	9.49738	9.19658	9.50262	9.3105	9.27153	8.06542	9.58297
geneid.3312	8.4042	6.55524	8.21953	8.69859	8.41546	8.26358	9.18625	9.1531	8.78513	8.01336	6.85551	9.69292	9.06271	8.31348	8.36159	8.55153	8.80301	7.43431	8.07469	8.90708	7.90614	8.60986	9.13838	8.50489	7.8094	8.38661	8.69663	7.46518	8.43867	7.86337	7.32574	9.55335	7.83991	8.35373	8.78325	8.15695	8.9414	8.37744	9.37133	8.62164	8.7913	9.27257	8.95243	7.77218	8.30666	8.05168	8.32458	6.92391	9.72039
geneid.83877	7.18318	7.40126	6.97612	6.94294	6.91794	6.73626	4.43902	6.70222	6.99265	6.76749	4.08555	6.21876	6.31739	5.84832	7.46985	9.14436	5.6751	6.96305	5.98426	6.17732	6.81467	5.6575	6.09085	6.93783	6.92726	7.15712	5.80032	7.21493	7.3922	6.45936	6.60083	7.14878	7.57689	7.2128	4.79518	7.09363	6.3004	5.94729	6.21084	6.08616	7.21916	6.67823	6.89615	6.09936	6.08722	6.72769	6.31215	5.9109	6.2083
geneid.83953	1.57537	2.13484	2.00052	1.92384	2.69506	2.14285	2.41977	2.24272	2.05567	2.04991	2.79225	1.80758	3.48151	2.65495	2.50365	2.3938	2.25569	2.22608	2.69473	2.33268	2.08864	2.43456	2.37395	3.3756	2.63088	2.16363	2.08543	4.27192	2.14878	2.11029	4.66968	2.75312	2.49917	4.48597	2.25477	2.38436	5.23449	1.82123	1.9963	2.05608	2.52804	2.24192	2.45317	2.08573	1.90274	2.71039	3.12329	2.49751	2.31965
geneid.1769	2.79069	2.90729	3.45212	3.18037	3.48903	3.41933	3.30608	3.88202	2.89372	2.69076	3.24028	3.20146	3.15279	3.08325	3.30759	3.59105	3.04081	2.82978	4.07994	3.50366	3.6529	4.20226	3.29456	3.94845	4.17645	3.21943	3.26542	5.08713	3.093	2.91391	3.15212	2.99142	3.44173	3.58072	3.26542	3.17392	3.43076	2.7432	3.43746	2.82747	2.77411	2.82608	3.37746	3.22349	3.19164	3.65582	3.36776	3.78979	3.06754
geneid.55653	8.92508	9.56705	7.97101	8.91724	7.31354	8.01819	9.62895	7.81217	8.77281	6.64509	6.5777	8.68372	8.1345	8.16829	7.22257	8.53712	8.97442	7.45218	7.00693	9.29059	7.98361	8.27039	9.01946	7.80228	9.50016	7.61764	8.26477	8.51274	9.88603	7.12508	9.24944	9.43013	8.43004	8.45754	8.84823	8.33788	9.64939	9.35796	9.36019	8.84883	8.89035	8.45694	9.54552	7.85662	8.69858	8.48348	7.99988	6.65618	8.86039
geneid.57863	3.6035	3.72332	4.0385	3.94084	4.57325	5.44311	3.89292	4.38657	3.82327	5.39187	4.74912	3.02491	4.3132	4.14249	3.92484	5.04369	4.61064	5.72902	3.83383	3.89526	4.81917	4.11585	4.0559	5.73434	4.16437	5.10978	4.12725	6.45147	3.765	4.61601	5.87391	4.05978	4.50782	6.05357	3.63543	5.42796	5.58584	3.77967	3.88779	4.08776	6.23544	4.2891	5.69558	3.71329	4.17846	5.10659	4.90032	3.94073	4.03532
geneid.84693	7.76723	8.20204	7.81345	8.32	7.726	8.83555	6.81709	8.89148	7.83662	8.52478	7.30578	7.72325	8.82269	7.80599	8.23759	8.19726	8.56778	7.93353	7.90705	8.25317	8.07708	8.45944	7.58072	8.82892	7.39927	7.86971	7.69105	8.26388	8.33675	8.15044	7.82402	7.87925	8.33284	7.84672	8.33398	7.6486	7.73254	7.21962	8.05252	7.13586	7.43799	8.23706	7.78712	7.35041	7.74014	7.92836	8.3722	7.97223	7.13287
geneid.6001	8.79057	9.73379	9.0849	8.61045	8.99613	9.13343	9.05035	9.51763	10.2865	9.50872	8.42303	8.89885	9.3531	9.61769	9.03537	9.50602	9.15229	9.89439	9.48593	9.48042	9.01067	9.62118	10.443	9.66351	9.18205	9.41029	9.33398	9.81369	9.57182	8.98534	9.30909	10.1626	9.48299	9.43031	9.06333	10.0602	10.484	8.94702	11.0056	10.0955	9.74625	9.72971	10.3181	8.63806	8.28461	10.0668	9.44206	8.94325	10.3088
geneid.23460	5.8324	4.29236	5.08161	5.84828	5.40845	5.78935	3.93435	5.60682	5.21326	6.83706	4.31015	3.86315	5.68213	5.65443	5.28743	7.21912	4.67897	7.0927	6.20803	5.65078	5.58321	5.21668	4.94596	7.41111	6.07365	5.78869	5.67452	7.24437	5.59879	5.9	6.6442	5.70781	5.9795	6.58518	5.35047	6.75432	5.83218	6.0101	5.8679	5.45101	5.68987	5.33	5.58334	3.92226	5.0181	6.31211	5.67047	4.28392	5.43332
geneid.84898	8.06895	7.55638	7.85183	7.98382	8.4622	8.40897	7.60403	8.07961	8.99065	8.65068	7.07769	7.73377	7.33832	8.41472	7.82558	9.02461	7.67922	9.38781	8.41605	8.62033	8.01024	7.51469	7.41292	8.8714	8.21036	9.10818	8.91419	8.66653	8.54527	8.04216	8.82747	8.48468	8.45939	9.06574	6.85487	9.45401	7.49665	8.12516	7.78092	8.02758	9.11616	7.80373	8.76774	7.89747	7.993	8.41834	8.96999	7.82666	8.31159
geneid.80745	6.48465	6.77521	6.91695	6.04104	5.88128	5.62144	6.49423	6.3136	6.45432	6.60545	6.85899	6.17282	6.56779	6.2457	6.39346	5.47698	6.12123	6.13449	6.07383	6.20249	6.56192	5.76962	6.57664	6.58665	6.29021	6.60231	5.94506	6.02376	6.09202	5.92258	6.11049	5.48894	6.79908	5.92239	6.38628	6.38152	5.85389	6.44644	6.40326	6.39842	6.22337	5.86241	6.07044	6.25095	6.0643	5.86174	6.41853	6.57098	6.23545
geneid.1128	3.48658	3.61004	3.98479	3.57372	3.79991	3.76803	4.20702	3.71045	3.42084	3.96161	3.9588	3.83866	3.89847	3.73071	3.45121	4.02245	4.00336	4.00816	4.19623	3.90127	4.0027	3.79766	3.90793	3.70254	4.4122	3.65779	3.60875	3.76881	3.43821	3.79836	3.74682	3.65309	3.91718	3.7941	3.7526	4.26645	3.49884	3.76751	3.45787	3.72362	3.94976	3.72574	3.60573	4.16885	3.90853	3.59751	3.79801	3.85195	4.11147
geneid.29095	8.61832	7.7382	7.48953	7.97167	8.05893	7.97316	8.52	8.22147	8.13167	8.44277	5.77428	8.79738	7.79898	7.90012	8.01724	8.36753	8.25184	7.51028	8.05047	8.49029	8.19013	8.86711	8.19988	7.72102	8.36921	8.11758	7.86105	7.8693	8.35727	8.92038	7.79352	8.32936	8.02596	8.56459	8.51954	7.82434	8.19564	8.25312	8.57918	8.73915	8.40767	8.60276	8.44808	8.79136	8.12982	8.26697	9.24517	8.03193	7.94936
geneid.94160	3.10644	3.21624	2.92799	3.59265	3.25747	2.93771	3.12586	2.82103	2.95388	2.8821	3.01144	3.47704	3.17449	2.7598	2.94171	2.81519	3.28715	2.70656	3.39166	2.88931	3.03166	3.20594	3.46281	2.84565	3.3142	2.55187	2.98246	3.3804	2.8518	2.94266	6.23772	2.61398	4.59916	2.84267	3.0496	3.3841	3.08052	2.66388	3.05103	2.89826	2.86023	2.97656	2.85399	2.70026	3.1501	2.91261	2.78299	3.2252	2.77193
geneid.3653	6.11957	2.8421	5.57954	6.79489	3.14407	4.72039	2.4542	5.00901	5.23456	3.75288	2.27933	4.85435	5.32953	5.80097	5.217	4.43234	3.1969	5.49099	3.96185	4.14974	4.70125	2.75394	5.37279	4.92465	2.35761	4.94017	4.08957	5.24875	3.93916	5.644	4.72088	4.66518	5.97847	5.21384	3.738	4.07338	4.29808	3.42688	3.13604	7.40934	5.69049	6.26052	4.34796	5.20968	4.82617	5.82411	4.23948	5.14121	4.48362
geneid.64581	10.499	9.98665	9.48171	10.6517	10.7776	9.9493	6.30146	10.2064	9.87204	9.44104	7.32175	11.1651	9.79657	9.5829	9.08653	9.89784	9.50617	9.85684	8.60234	9.7031	10.0064	9.76026	9.63707	10.6859	9.42625	10.5507	10.1364	9.90521	9.71552	9.00244	10.3826	10.3581	10.1078	9.98057	9.81893	10.3317	9.74916	8.26089	9.65534	10.3238	10.6523	9.73215	10.5811	8.31139	8.84921	9.98321	8.87381	8.83514	9.17663
geneid.5535	3.51766	3.86931	4.07115	3.7219	4.13819	4.01252	4.28675	3.96874	3.71823	4.06303	4.1865	3.9399	3.80625	4.01067	3.96728	4.15728	3.8241	4.17074	4.32995	3.99632	4.21782	4.14655	4.38124	3.69702	3.58755	4.05154	3.98348	4.35902	3.51524	4.01916	3.73365	4.24792	3.72452	3.92684	4.14643	4.53338	3.98807	3.63547	4.09112	3.59232	3.44383	4.06079	3.89361	3.78273	4.11767	3.66642	4.14022	4.2442	4.17503
geneid.129401	5.7829	4.91307	4.70722	5.66749	5.39708	4.90655	5.50787	5.42752	5.53072	5.02719	5.20711	5.98992	5.51222	6.07998	4.75225	5.02712	5.00677	4.63571	5.16961	5.28897	5.26192	5.14433	6.0612	5.23308	4.72852	5.26192	5.47783	5.25436	4.97553	5.06073	4.50037	5.62029	4.935	4.66258	5.57159	4.60712	5.24536	5.81372	5.84182	6.02303	5.28658	5.05861	5.49965	5.41273	4.55226	4.62071	5.27096	5.57151	6.18869
geneid.93034	2.13882	2.46709	2.15484	2.30008	2.23872	2.51879	2.90594	2.34554	1.73064	2.4398	3.26684	2.87536	2.4127	2.17699	2.27547	2.38197	2.69656	2.59995	2.66003	2.37489	1.91134	2.687	2.40777	2.72511	2.33868	2.2976	2.3099	2.62469	2.31041	3.06846	2.38778	2.23897	2.61896	2.38521	2.19662	2.14911	2.3848	2.67533	2.3483	2.42731	2.70317	2.34711	2.42838	2.13382	2.37598	2.42868	2.20296	2.4691	2.33353
geneid.100505793	6.68353	7.01515	7.12562	7.25703	6.58616	6.15344	6.54666	6.33043	6.41088	5.95892	6.06627	6.10822	6.80983	6.10263	5.91143	6.33757	6.10772	6.10279	6.2293	5.54433	6.42355	5.94744	5.8042	6.62833	5.90286	6.46003	6.396	5.92279	6.13787	6.58665	6.7278	5.42061	6.02465	6.28956	5.42719	6.00638	6.33919	6.03357	6.19561	5.77584	6.52003	7.21158	5.62155	6.39684	5.37612	6.06248	6.57724	6.35123	4.87639
geneid.9577	8.2785	8.74519	8.54972	8.78846	8.58673	8.28192	8.88919	8.65498	8.72553	8.09048	7.53478	9.1698	8.06765	8.77168	8.81524	8.87201	8.79241	8.7169	8.6986	9.09053	8.71796	8.38275	9.73505	8.60709	8.59548	8.24513	8.79063	8.51034	8.64954	8.81524	8.2739	8.66491	8.78976	8.61767	8.78881	8.49888	8.25284	8.89318	8.57583	9.07417	8.29483	8.97796	9.08987	8.15296	8.66845	8.5677	9.18285	8.6004	8.69269
geneid.129790	6.77168	4.45874	4.79857	6.38802	5.89713	6.03614	6.46691	5.05181	6.16493	6.97246	6.23943	7.01037	5.30379	5.4975	5.79099	5.54948	6.74383	4.29392	4.75929	4.87221	5.40071	4.41853	6.59485	7.53598	7.86247	7.0126	6.38018	5.57573	5.47174	8.59813	6.1099	6.63964	4.98531	5.19425	5.46265	5.38819	6.54097	6.12236	6.11264	6.0178	6.24626	5.95194	6.93757	4.50463	7.06332	5.54726	7.99823	6.58967	5.56538
geneid.92737	4.63485	4.37648	2.39512	4.42673	2.74601	3.71866	3.38032	4.68485	5.49201	3.9586	4.36903	6.85693	3.23686	4.49543	4.49097	7.33144	3.35264	3.35644	4.4544	3.33323	4.74638	3.073	6.60953	10.1923	4.49398	8.41984	4.16602	2.31616	2.6793	2.91196	4.02425	8.19512	7.91344	4.74155	4.00284	3.63459	3.45146	2.9678	3.28495	5.35824	9.27947	4.7667	4.13437	4.11729	3.98261	3.11468	4.22147	4.97428	3.09278
geneid.51062	6.43311	6.31056	6.32818	6.74935	6.60591	6.16608	5.67123	6.77969	7.02685	6.32804	4.14588	6.26995	6.62964	6.18218	7.04367	6.42493	7.85176	7.00624	6.97382	6.97113	6.74115	5.97298	4.83572	8.15497	6.6958	7.81129	6.64837	6.73604	6.5931	7.57037	6.2793	7.87588	7.64545	6.64657	7.00807	6.70859	5.03682	6.36653	7.08384	7.59823	6.37868	6.51956	6.41326	7.47407	5.96681	6.61804	6.76465	7.07529	6.647
geneid.665	8.41196	7.86283	7.93613	8.37208	8.32387	7.18043	6.1714	7.95054	8.29192	7.20803	5.44415	8.24885	8.70808	8.30117	8.45879	7.15539	8.12453	7.06981	7.17841	7.39929	8.24581	7.08377	8.04495	8.36434	7.05182	8.60255	8.56957	7.12516	8.14813	7.14135	7.16082	7.59351	8.05945	7.12687	7.98505	7.42384	8.2249	6.93795	7.53314	7.39215	8.94781	7.86207	7.87143	8.02285	7.78709	7.566	7.81445	6.45189	7.88872
geneid.51006	8.37275	8.5953	8.94391	8.54161	9.14859	9.0268	8.83515	8.34982	8.75129	8.65337	9.1124	8.55249	8.30123	8.74366	8.66825	8.92458	8.68852	9.06585	8.5772	8.70342	8.64639	9.0353	8.70427	8.40859	9.37638	8.65407	8.47378	9.04346	8.86191	8.55418	9.31898	8.43776	8.69939	9.03131	8.59777	9.05021	8.76431	8.88477	8.64625	8.70099	8.53752	8.59308	8.82051	9.27426	8.93342	8.83229	8.69378	8.91193	8.79598
geneid.25895	8.42965	6.97768	8.05436	9.07402	7.88884	8.31603	7.22574	8.75382	8.10876	7.18098	4.26327	7.47976	8.28176	8.41431	7.24125	7.822	8.11466	7.50105	7.83087	7.91297	8.40461	8.13713	7.98639	8.46286	7.64639	8.48929	7.73787	7.508	8.17707	8.39629	8.83234	8.0609	7.27731	7.99826	8.47426	9.78448	7.78628	7.62235	8.72632	9.6576	7.95581	8.94232	9.89895	8.21478	7.31705	8.4727	8.18278	7.01069	8.39346
geneid.115352	7.84356	5.49871	3.15937	5.09665	8.10765	7.34104	3.80158	7.87068	5.03776	6.26245	5.97111	3.01324	7.63017	6.13013	5.7233	6.57163	7.62284	7.9232	8.28568	6.6787	6.83711	7.33702	5.44669	8.59476	6.35163	6.7656	5.25521	10.2291	7.24304	6.9756	9.43357	6.16655	5.16039	9.13696	5.92627	7.23843	10.3409	5.25614	7.35934	5.81431	6.64858	5.90592	8.27124	6.76895	6.23462	8.50974	7.68009	4.08986	6.77623
geneid.775	4.69686	5.19563	4.72323	4.98359	5.6691	5.89379	4.27173	5.38122	6.93401	5.81439	4.43911	4.8505	5.01629	5.19485	5.79586	6.18484	4.28453	7.72165	5.93177	5.99699	5.394	4.01695	3.47816	5.93997	6.23295	5.74078	5.65987	7.79746	6.64631	5.73602	7.31741	5.13614	6.1566	6.84306	4.05164	7.12854	4.52284	5.29603	5.49446	5.39329	5.72107	5.23705	5.34638	6.00379	5.45867	6.89573	5.47304	6.12677	5.59324
geneid.56160	8.17898	7.5146	7.7185	7.76585	8.23564	8.05178	8.54592	7.78349	8.06745	7.61423	8.23155	7.82226	7.92819	7.95859	7.95266	8.15487	7.85888	8.13916	8.36779	7.99291	8.04239	8.46094	8.15134	8.04378	7.98492	8.4208	8.0631	8.15408	7.76044	8.5607	7.97907	7.32327	8.28622	8.52741	7.26234	8.2017	8.12498	8.23301	7.57629	8.15299	8.04871	8.07148	7.97489	8.11679	8.56712	8.11568	8.28114	8.1625	7.84462
geneid.26031	6.57149	6.82863	4.63272	6.46446	8.07135	7.84868	6.61861	8.33409	8.08469	6.75324	7.32009	7.62794	7.10183	7.96701	8.91209	6.82579	7.71546	7.55814	7.1155	7.66844	7.21816	7.60174	8.24308	7.92332	7.2711	7.87726	8.50876	7.54804	6.21915	6.41773	7.31538	9.03837	7.6464	7.2413	7.16091	7.34453	7.43233	6.73185	8.06297	7.72927	7.06838	7.07924	7.67878	7.35255	7.40957	7.44458	7.67314	7.36943	8.31601
geneid.2787	8.88866	9.96263	9.61295	9.15402	9.64755	9.77576	9.31566	10.005	9.72124	9.68656	8.12262	9.20981	9.89412	9.44162	9.47144	9.61183	9.51297	9.36062	9.31627	10.0365	9.31203	9.80055	9.99592	9.6186	9.46742	9.51117	9.83872	9.50905	9.6308	9.84643	9.09711	9.71006	8.86177	9.9169	9.69536	9.78207	9.22538	9.62445	9.64967	9.8207	9.22385	9.96346	9.81232	9.87271	9.80751	9.8648	9.98134	9.61164	9.58326
geneid.6009	7.11261	6.11015	6.99558	6.92873	5.90973	6.42509	7.45049	7.41071	7.06833	7.0353	5.64844	7.39031	6.57849	7.3261	6.73702	6.07875	7.57012	5.71148	6.3287	7.83093	7.21344	7.38406	6.84684	7.13742	6.69344	7.29148	7.14703	5.88057	6.56252	7.51538	6.06133	7.98891	5.94827	6.02406	7.99092	6.3348	6.84111	6.47584	8.03457	7.50951	6.47179	6.64679	7.36716	6.87813	6.14276	6.4342	6.88527	6.16857	7.42896
geneid.6000	2.25107	4.30209	2.11938	2.555	2.11973	2.65615	1.93159	1.87998	1.54604	2.76092	2.57172	1.90833	2.71177	2.24154	2.27547	2.1017	2.06053	1.4852	5.87965	2.11607	2.16008	5.1998	2.37683	2.11086	2.24684	2.36677	2.33889	2.8342	2.20016	2.05364	2.2981	1.92699	2.21562	2.29547	2.85317	2.02696	2.18436	1.82084	1.87288	3.09101	2.03124	4.46459	2.05738	4.10348	2.3329	2.15379	2.40693	2.13071	1.9331
geneid.6003	4.05912	3.11748	2.21226	4.98149	2.17306	3.06853	2.6112	3.10792	3.81514	3.39587	3.19684	2.30601	5.22822	2.88045	2.97576	4.55409	2.95003	4.29212	2.73079	3.53747	2.93887	3.51869	2.45989	5.38357	4.02732	3.13197	3.73039	5.39688	3.08145	3.49741	4.56536	3.7758	4.6665	5.28433	1.60096	4.37097	5.89841	2.99942	3.25599	3.36154	4.11199	5.18092	3.50687	2.49271	2.31234	3.31315	3.3022	3.51166	3.09027
geneid.9367	8.26006	7.79304	7.65712	8.81842	7.48714	8.04062	7.12537	8.79495	7.7992	7.4043	7.25378	8.92672	8.42096	7.58771	8.26372	7.92768	7.88311	7.86733	7.66405	8.32704	8.23946	8.11485	7.48218	8.52961	7.50477	8.42858	8.457	7.87182	9.1809	7.78771	7.31196	7.82216	7.98319	8.41628	7.26762	7.23758	8.51723	7.99561	6.99476	8.22181	8.08595	8.45343	8.4281	7.39666	7.98723	7.54818	8.23524	8.11651	8.4327
geneid.390	8.79044	5.4388	7.95873	5.37028	9.24226	6.49259	7.73016	7.85087	8.53763	9.11523	8.9547	10.6279	6.53669	8.40496	7.8623	7.06829	6.46448	8.1547	6.96727	10.1513	8.61496	5.96053	9.12958	7.9345	6.18515	8.35098	8.96766	6.95618	8.45365	6.64746	5.00746	9.2251	5.44357	8.06614	5.46104	7.05242	7.24129	9.02199	7.44634	8.06964	7.37179	6.67415	8.12908	6.45847	8.52655	6.56199	7.95232	5.76389	9.31025
geneid.480	2.76241	3.15201	3.21464	3.26018	3.29976	2.94011	3.13286	3.12642	3.11144	3.22715	4.01648	3.127	3.27747	3.47323	3.34787	3.47794	3.64195	3.16513	3.12696	3.31067	3.07497	3.96711	3.31069	3.32374	3.11959	3.51074	3.52143	3.09167	2.67444	3.13873	3.01262	3.37252	3.57446	3.44955	3.13423	3.31039	4.57356	2.82904	2.9287	2.91316	2.90678	3.1146	3.01609	3.28739	3.01366	3.1628	3.41663	3.46079	3.24091
geneid.9112	9.41596	10.1804	9.95027	8.28855	9.85316	9.59759	10.6964	9.69128	9.84471	9.94729	10.2964	9.43719	9.44175	10.0162	9.2545	9.73763	9.90528	10.1405	10.0929	10.0949	9.70783	9.78564	10.106	9.55322	10.1934	10.3434	10.0431	10.0544	9.61884	10.157	10.146	9.88204	10.4672	9.75626	9.88926	9.91111	9.23048	9.95654	9.62564	9.89648	9.88386	9.98626	9.43615	10.4471	9.37523	10.0045	9.74588	10.5428	10.958
geneid.6767	6.16395	4.38131	5.81915	6.36396	5.5466	4.62563	5.83318	5.30919	5.35897	4.69384	3.60298	6.34912	5.18871	5.43157	4.60593	4.94728	4.8511	3.97436	4.52774	5.39874	6.23867	4.87623	5.22204	5.12117	4.583	4.91101	5.72537	4.47105	5.12533	5.07376	4.27479	4.70285	4.56589	5.07972	4.76177	4.38204	5.58534	5.54875	5.01261	5.12876	4.96412	6.00671	4.48284	4.55183	5.75609	4.92556	5.3339	3.81487	5.11041
geneid.57708	6.7416	5.67117	7.99191	7.17222	6.89807	6.45006	6.25232	6.96812	6.71822	6.53296	5.59231	6.82662	7.17034	6.41219	7.1132	6.24513	6.7477	6.62195	5.3715	7.22491	6.36881	6.29329	7.60983	6.73166	6.46495	6.63345	6.76387	7.06139	6.88094	6.83251	6.52714	7.03647	6.35434	6.89063	6.77277	6.49625	6.67697	6.61577	7.20918	7.32638	6.67235	6.79194	6.86999	6.26192	6.81202	6.69015	6.53475	6.1251	6.5249
geneid.6484	6.60036	6.81629	7.81758	5.81617	6.4716	7.58254	6.64241	7.53414	8.205	7.13908	5.72004	5.83686	6.56133	6.85793	7.7816	7.09667	6.82383	7.41055	7.5141	7.67521	7.20594	6.30807	6.3882	7.80228	6.99563	7.54244	7.56549	7.30686	9.25368	6.87814	6.64021	7.81329	7.04674	7.05415	6.31686	7.31271	6.09329	7.46981	7.04623	6.6857	8.65651	6.16302	6.53448	7.64338	6.85691	6.67992	6.73644	7.26777	8.01626
geneid.378708	8.33562	9.04247	8.92505	9.77989	9.65727	8.43306	9.52353	8.50349	8.56547	9.49697	9.76652	8.30208	8.93961	9.16219	8.8526	8.7493	8.57541	8.56799	8.51658	8.29809	9.68825	8.9089	8.22659	8.32624	10.0758	8.51392	8.29942	8.34416	8.97923	9.30849	9.86465	8.93263	8.58693	8.00126	8.37924	8.18848	9.68086	9.00639	8.56583	8.93116	8.88566	8.73089	8.2381	9.36856	8.45669	8.47555	9.33756	9.13463	8.79875
geneid.100287366	2.43493	3.10262	2.83228	2.78831	2.79536	3.06415	3.03663	3.27666	2.81709	3.16513	3.47746	2.94378	2.98407	3.34287	3.39611	2.84078	2.6122	2.33511	3.02756	2.739	2.94385	3.13943	3.40731	2.83435	2.72769	2.83731	3.22425	2.91846	2.73032	2.97874	2.84519	3.01828	2.4067	3.1723	2.59324	3.09688	2.99034	3.28175	3.13795	2.65476	2.93472	2.79457	3.40104	2.66	2.60841	2.97874	3.08922	2.81349	2.91733
geneid.100526739	5.82541	7.28015	7.03152	6.96519	7.6985	6.41585	6.77176	6.06596	6.67671	7.03583	8.4496	5.86546	5.7531	6.85094	6.03009	6.57853	5.98326	6.57769	6.74316	6.59338	6.68357	6.93811	6.07795	6.63089	7.07419	6.51616	6.05462	6.41825	5.97657	7.41363	7.41396	6.42068	6.91051	6.28956	6.13113	6.18238	6.23377	8.13602	6.01987	7.05119	6.21301	6.41292	6.4236	7.30682	6.69061	6.48653	7.35059	7.26005	6.08676
geneid.255061	6.24763	6.82544	6.63298	6.10429	6.66179	6.23485	6.87628	6.27289	6.23821	6.85954	7.54282	6.38917	6.761	6.32996	6.50401	6.71467	6.37989	6.65619	7.34047	6.37551	6.46453	7.0327	6.76806	6.35995	9.05283	6.27991	6.24111	6.69116	6.10843	6.71047	7.2457	6.3374	6.37427	6.44451	6.64896	6.74541	6.72086	6.48199	6.51105	6.63069	5.9806	6.39297	6.37107	6.74372	6.69996	6.60206	6.51105	6.99589	6.53352
geneid.3115	5.42025	6.10256	4.49154	8.38255	6.12147	7.29114	3.0288	7.69907	7.1407	6.47088	2.59836	3.93694	7.78025	7.32226	5.39708	7.30418	6.54648	7.28262	6.99251	6.31638	6.1665	5.71503	5.38781	7.72262	5.95626	7.27424	6.28232	7.68463	6.54624	5.72491	6.62736	6.69434	7.13494	6.67296	5.65358	8.37765	8.2618	5.57124	6.04397	6.24166	7.05639	8.23826	8.21596	5.46712	6.0668	7.62998	6.73176	3.69679	6.12931
geneid.3176	5.70394	4.50925	5.27888	8.31406	5.43596	6.81187	2.21019	6.05016	6.99338	6.60537	2.88937	4.13174	7.61073	6.15266	5.68244	7.31902	5.46354	7.40574	5.91335	6.09751	5.60088	5.43901	5.04221	7.43246	5.81196	7.24967	5.81382	6.89631	7.45504	6.09493	7.45361	5.08573	7.56568	6.7217	5.84918	7.55144	5.54281	5.17668	6.65638	5.70326	6.9195	7.97795	6.17109	5.26118	4.90648	6.34803	5.8615	5.47988	5.75386
geneid.223082	5.0334	3.56087	4.81671	3.94077	4.51368	4.04364	4.54826	4.32101	4.08856	4.0197	3.73251	4.50311	4.13211	4.62151	4.19447	3.8915	5.25554	3.70085	4.00389	4.1458	4.07891	4.46489	3.30725	4.23731	4.30159	4.2833	4.76755	4.16064	4.28125	4.13209	4.20356	4.61879	3.45563	4.03035	4.53771	4.28699	4.08412	4.36825	4.47539	4.08776	3.42371	4.08809	4.46839	3.77001	4.73611	4.28348	3.84444	4.19894	4.7026
geneid.259282	8.55941	7.33509	7.53574	8.07821	7.46504	7.6451	7.35852	8.09625	7.84415	8.19536	7.47313	8.44239	8.50435	7.57134	8.2176	6.6731	7.37795	7.0229	7.40029	7.67909	8.18451	7.28923	7.19567	8.26927	7.26768	8.05695	7.76875	7.5837	6.86384	7.60872	7.63663	7.4938	7.61028	7.34397	8.32387	7.3493	8.59573	7.97974	7.80063	8.21203	7.9886	8.03427	7.78887	7.9574	7.35639	7.49474	7.53793	6.26304	6.64923
geneid.280636	9.90081	9.95197	10.2202	9.77249	9.53973	9.85525	10.1899	9.82716	10.2034	9.343	8.50778	9.39922	10.1608	10.12	9.72797	9.70769	10.0769	9.28823	9.93387	9.96503	9.49063	10.6593	9.81197	9.50916	10.1112	9.54878	9.27261	9.55368	10.2445	10.3519	9.54231	9.98838	9.58697	9.65017	9.54252	9.52284	9.74026	9.99953	10.0596	9.82695	10.2766	9.88032	9.74869	10.0553	10.0601	9.7918	9.86327	9.57144	10.4607
geneid.5144	5.8324	5.53165	4.68884	7.06254	4.85275	6.89146	4.10944	7.13375	5.08367	7.05576	3.61391	4.78187	6.00991	5.73323	7.77097	5.74729	4.90777	5.60976	6.89722	4.44763	5.30786	6.46091	4.35335	5.91407	4.9883	5.91136	4.88731	6.00131	5.82851	6.9293	5.81454	4.59925	5.73153	5.47274	6.37936	5.87857	4.60151	3.71401	5.00593	5.4228	4.93168	5.66132	5.529	5.55101	5.04826	6.33962	4.96903	7.49453	4.61793
geneid.130872	7.99034	9.58768	8.02677	8.70617	6.83519	8.06851	8.62294	8.30942	8.16789	7.38843	8.42755	8.69348	7.55423	7.03747	9.71456	8.0094	8.13887	8.43776	8.67145	8.07307	7.66796	7.08178	8.85107	8.03053	8.49655	7.88508	7.54556	8.01932	7.29134	7.18348	9.157	7.81893	9.18259	8.18447	6.43287	8.58894	8.42403	8.56902	7.69752	9.10142	7.30601	8.1226	8.45135	6.27342	8.58824	8.04255	8.16622	7.38259	7.04926
geneid.135138	5.24714	5.0267	3.57707	4.84113	3.18731	4.86134	3.76007	3.24322	4.42378	3.36035	4.49864	3.89722	3.39605	4.97229	3.85441	7.5765	3.97925	4.06447	5.51412	4.06168	4.20487	4.17461	3.25061	4.10966	4.92931	3.63389	3.47689	4.52328	3.88028	3.61178	4.61271	2.81004	6.31894	4.36883	2.74366	4.83805	4.07793	4.05125	4.42071	4.2283	3.56814	5.52356	3.94374	3.62175	4.49444	4.62282	4.945	3.64554	4.49902
geneid.137492	5.33519	5.21215	4.86516	5.34127	4.77859	4.56419	3.97677	5.42796	5.16964	5.46101	3.25632	5.28687	5.40887	5.19652	5.45837	5.07385	4.75211	4.64664	4.49139	4.9217	5.24643	6.62341	4.70087	5.7626	5.10178	5.63983	5.13869	4.48351	5.22405	10.1103	4.43959	4.55523	4.84796	4.48815	5.45386	5.26728	5.90964	4.35031	4.92894	4.66383	5.66864	5.16419	5.28726	5.85103	5.22712	4.4324	4.99539	7.61831	4.36716
geneid.8665	9.11054	8.14322	9.27299	9.13617	9.43879	9.28306	10.2378	9.74019	9.4184	8.90065	7.01748	9.79962	10.0149	9.85605	9.04106	9.74966	9.46539	9.48498	9.33174	9.50079	9.27009	9.93874	8.94641	9.43883	9.10036	9.21851	9.28912	9.50805	9.68986	9.55491	9.06871	9.37277	9.14099	9.39692	9.5529	9.40927	9.80495	9.96411	9.96069	9.34722	9.55273	10.0142	9.28818	9.22706	9.32236	9.4228	9.62801	8.30123	9.7248
geneid.92105	2.30981	2.83277	2.46843	2.44165	2.45511	2.13328	3.17225	2.71841	2.09263	3.41588	4.28894	2.96542	2.95523	2.57366	2.58524	2.49841	2.56716	2.35841	2.83763	2.35362	2.49841	2.86853	2.46128	2.3412	3.40093	2.02036	2.10623	2.23529	2.29959	2.38779	2.41352	2.57772	2.85128	2.49161	4.35377	2.40305	2.36989	2.69716	2.65445	2.45987	2.35253	2.85687	2.59822	2.26897	2.389	2.17906	2.21348	2.12051	2.70708
geneid.23057	4.8067	3.71791	3.50785	8.5421	3.52173	4.51872	2.8558	7.00458	5.59317	2.90885	1.96974	3.5035	7.86431	2.65886	2.6037	2.92742	6.80793	4.95214	4.94391	2.89493	2.41469	3.28057	2.78086	9.19116	3.65881	3.11373	3.92708	2.98585	5.95477	4.74649	4.26543	8.85804	3.75063	2.96544	8.36538	6.01608	3.39727	3.83133	9.59803	8.67993	8.05719	5.24562	4.61408	4.07862	2.92448	5.15859	2.40901	5.48208	3.61478
geneid.55647	6.76932	8.18269	7.53342	8.73877	7.92581	8.71572	7.01197	8.40801	8.55668	8.54706	5.86687	6.59938	8.15283	8.26973	9.12471	8.31628	8.59223	8.85095	8.94527	7.9042	7.44885	9.01822	8.30295	8.5813	7.28581	9.22959	8.11987	8.20164	8.85598	7.91043	8.35991	8.32788	7.69364	8.23555	8.63638	8.61888	8.25417	7.23881	8.06211	7.80348	7.8343	7.97146	8.89362	9.1734	8.27917	8.89718	7.90512	8.79125	8.48462
geneid.23508	3.01356	5.77031	5.68302	5.66556	6.7496	4.70682	5.32225	7.29019	6.28691	4.41295	6.09286	6.06765	6.13395	3.65962	5.06688	4.88087	4.64923	5.65664	5.76281	3.88718	4.91471	2.69424	2.56839	8.26336	5.96246	6.62936	4.44841	5.0922	4.91488	5.2731	5.07819	6.06118	4.87626	3.99442	5.89989	4.66883	4.60002	5.77583	8.1247	7.07516	5.44706	6.33628	4.63116	6.39629	4.9261	3.3161	4.65876	5.553	4.44646
geneid.51761	3.71211	3.76835	3.3886	7.25039	3.0317	4.3558	3.73415	4.5037	4.24155	3.72355	2.4741	2.87536	4.65926	4.07617	2.89596	5.77576	3.59387	5.01874	7.95881	3.92079	3.42877	8.5142	3.43404	3.99288	3.58139	3.79008	4.09121	4.72166	3.49275	4.20925	6.11731	6.18336	3.84693	5.41181	3.46453	4.29868	4.42165	3.36491	3.86404	3.5373	5.2084	4.51765	3.28828	3.60978	4.12201	4.19804	4.90654	4.03196	4.78554
geneid.7357	5.19762	3.83369	4.14638	5.09584	5.51518	5.32183	6.15829	5.54618	5.38531	5.49783	4.36795	6.61664	6.54046	5.56446	5.97945	5.14114	5.45421	5.10604	4.73875	5.24634	4.7499	5.42117	5.10814	5.38691	4.39258	4.83113	5.92371	5.1598	5.52071	4.56906	5.09107	4.98637	4.20824	5.45927	5.5292	4.60752	5.55673	6.21668	5.63402	4.89625	5.6829	6.01691	5.78675	4.51622	4.59606	5.18938	5.18092	4.41967	6.12693
geneid.2005	6.91808	9.05595	6.35352	7.43962	5.39273	6.6087	6.56981	7.1424	6.21766	5.32817	6.16721	6.22804	10.0481	6.65175	6.93032	6.45801	7.79341	5.82953	6.11691	6.25569	5.85026	5.89817	5.63787	7.34381	8.9849	9.13171	5.61901	6.39681	6.43738	5.85975	8.44646	7.38326	7.4731	5.57783	6.89138	7.87328	6.36708	6.52336	8.46327	7.28082	7.76542	9.13087	6.74808	7.71109	6.41898	8.21505	6.13142	7.57593	6.20633
geneid.80017	6.34815	6.83855	6.32646	6.58625	6.98405	7.265	6.99773	6.78851	6.97503	6.86797	6.5772	6.30838	6.66437	7.49034	6.57774	7.35171	6.72815	7.85637	6.89462	7.06553	7.01543	6.70562	8.44064	6.24777	6.83333	6.66922	7.31207	7.57309	7.5826	7.25157	7.56757	6.91342	7.25446	6.59919	6.70466	7.52219	7.3927	7.3887	6.53599	7.23865	7.25813	6.79637	7.27817	7.58359	6.62858	7.37859	7.48301	7.32994	7.66465
geneid.51283	6.44884	6.93959	7.29281	8.40987	6.67332	7.02786	6.86686	7.44391	7.24241	6.91912	6.39868	7.50502	7.479	6.87777	7.46253	7.00124	6.58273	6.89202	6.40247	7.20003	7.19419	6.99933	6.73849	7.20246	7.04558	7.30037	6.61123	6.86541	7.00943	6.82633	7.17495	7.65702	6.99694	6.91954	6.83379	7.26222	6.86265	6.59927	7.38953	6.70117	7.56671	8.19306	6.9015	6.96141	6.84099	6.95079	6.71621	6.33758	7.38132
geneid.9704	7.51957	7.68783	8.33401	7.11679	7.15328	7.97104	8.15538	6.61356	7.29374	7.99464	9.13929	8.2817	6.98308	7.24709	7.53024	7.33408	7.27263	8.12469	7.95372	7.65735	7.30581	7.22936	7.66725	6.98516	8.37091	7.74812	6.63514	7.45684	7.79268	7.34726	8.15574	7.05292	8.0106	7.44498	7.31036	7.83283	7.62387	8.04602	7.84911	7.23741	7.46808	7.29187	7.12249	7.73356	7.73553	7.84706	7.77608	8.01158	7.5143
geneid.56605	3.43255	4.18468	4.06232	3.40556	2.68028	4.01357	2.40886	4.67859	2.83837	5.566	3.46318	3.15464	5.10106	3.53478	2.43729	2.67411	2.90924	2.89943	4.21537	3.01404	2.93824	3.77852	1.75214	4.14723	3.42904	3.28409	3.20267	3.77265	2.9252	5.36777	3.80975	1.91401	3.3615	2.16373	3.28409	2.11318	4.214	2.55443	2.44935	2.3094	3.72602	2.66858	2.92179	3.86974	3.30848	4.17569	2.687	4.80499	1.68746
geneid.6916	5.20013	4.22574	5.0748	6.31653	5.27721	7.78791	4.02163	7.65319	6.30649	5.72798	4.64759	4.36235	6.34382	6.54623	5.48286	6.99415	6.66765	6.67753	5.74584	6.86217	6.12897	6.82768	5.04221	7.39707	5.81813	7.65481	6.32242	6.74243	6.79445	7.60717	6.4448	6.82761	6.91941	6.84054	6.27855	7.68601	6.25727	5.13961	5.95763	6.23519	6.68737	6.51042	7.41214	6.38491	6.5163	7.15081	6.97924	5.997	6.45754
geneid.7799	8.40274	7.55722	8.68395	7.66431	8.28712	8.29295	6.48672	7.60591	8.92584	8.14232	8.32582	8.25602	7.35243	7.75589	8.56784	8.63781	7.16174	8.56143	8.36378	8.52794	7.76347	7.7401	7.15007	8.44727	8.39649	8.40987	8.89442	8.93357	8.18037	7.49307	8.74461	6.9771	8.40429	8.58699	7.14432	8.70923	8.3731	8.26355	8.029	7.48797	8.09392	7.58842	8.20148	8.36738	8.04257	8.24346	7.97434	7.70181	7.39299
geneid.3156	8.00983	6.71976	7.24153	8.37188	7.85851	6.66243	8.16588	7.14645	7.0257	6.81586	8.23988	8.19768	8.30079	7.8187	7.92315	6.37014	7.42275	6.09787	7.35836	7.33087	7.28853	7.59971	8.89085	7.7084	7.31053	6.84452	8.56955	6.33338	7.67396	7.50814	6.34493	6.77628	6.78324	7.29974	7.64108	6.20142	7.936	7.8941	7.61339	7.3597	7.57088	7.6772	7.00639	6.4393	8.5483	6.88585	7.46175	6.50829	7.70523
geneid.23527	7.76665	6.98775	6.63763	6.23957	6.49466	5.96957	7.73887	7.01145	6.13472	5.61633	7.08108	8.15542	6.26016	6.87194	6.21578	5.56344	5.81421	6.32711	5.61491	7.61728	7.08911	5.70115	6.77387	5.83748	6.07932	6.18666	7.27725	6.19953	6.23197	6.18035	5.85808	7.01475	5.91874	6.77305	5.91784	5.92079	7.61847	7.31407	6.12448	5.703	5.63025	5.29467	6.40656	6.35325	8.52536	6.1777	7.24626	5.9689	7.68845
geneid.100506584	8.26161	6.46976	7.16461	7.66036	7.0564	7.2992	6.7828	7.23498	7.73695	7.64207	5.15247	7.07681	6.76394	6.99454	7.66504	7.12337	7.05205	7.14858	7.5481	7.12603	6.00076	6.61969	7.29555	7.19438	7.11979	8.26269	7.69353	7.23691	7.30377	6.90172	7.46391	7.14761	6.8875	7.35103	6.5381	7.14219	7.14471	7.44111	6.9083	7.34602	7.82868	8.2549	7.1824	7.69188	7.66465	7.76272	7.71944	7.05027	6.85983
geneid.4858	5.59891	5.86673	5.85734	5.13375	5.79769	5.81642	5.61735	5.27016	5.48376	6.34008	5.97382	5.27648	5.60212	5.63892	5.6471	5.78497	6.01054	6.14966	5.62402	5.65311	5.5077	5.73655	5.8958	4.97657	5.48523	5.66436	5.58709	5.85306	5.92054	5.73659	5.60098	5.74661	6.37837	5.94609	5.34536	5.97395	5.47171	5.81602	5.41028	5.50936	5.47142	5.13203	5.77474	5.53405	5.94165	5.64717	5.5208	6.04598	5.78942
geneid.6845	9.67461	9.30952	8.47237	8.94014	8.03139	7.9863	8.11042	9.00483	8.3109	8.40657	6.33909	8.65698	8.37993	8.51805	8.47763	8.33626	8.1355	8.08995	8.0608	8.29635	8.71507	8.24308	8.18683	8.19666	8.7573	8.26405	8.37739	8.14517	8.73806	8.88505	8.54293	8.38668	8.09335	8.80095	8.78728	8.10122	8.59017	8.23512	8.11823	8.24426	8.25057	8.27755	8.41874	8.03028	8.96633	8.4194	8.42046	8.7523	7.84015
geneid.4035	10.087	9.42135	10	9.2954	10.7725	10.5091	8.57675	9.99283	10.9129	10.6254	8.10529	9.89937	9.14738	9.77824	10.0188	10.5833	9.75864	11.3001	10.4109	10.1243	10.2957	9.51565	9.5651	10.525	10.3317	10.7746	10.5391	10.9125	10.6711	9.90643	11.1311	9.78557	10.368	10.9212	9.08713	11.2499	8.83648	9.77778	10.0245	9.42243	10.9139	9.57853	10.0428	10.31	9.63442	10.525	10.1571	9.96802	10.1816
geneid.120224	3.89194	9.44529	3.62423	9.32054	4.83883	8.93604	5.19743	9.17551	8.30178	8.60072	4.32131	6.85612	7.73809	6.53542	6.92276	7.04267	9.34828	6.64875	8.56799	6.51106	6.39189	9.3746	3.98646	9.60565	7.68163	7.63748	7.77635	6.42061	8.93533	8.67578	7.56845	7.51726	7.02477	6.01313	9.52613	7.1512	5.16808	8.20698	10.8796	8.03071	8.0667	8.96493	7.39126	9.48265	6.39667	6.75922	6.83635	7.90057	7.50621
geneid.23042	7.58797	8.52539	7.97862	8.15401	7.09623	8.29774	8.19897	6.77111	7.89006	8.03265	9.0467	8.36302	7.18988	7.18171	8.75819	8.3619	8.3507	8.24108	8.06619	7.81715	7.75913	7.84786	7.88881	7.4425	9.0642	8.46535	7.72291	8.48808	4.83622	7.86749	9.00013	7.6725	7.96405	7.85769	8.02731	7.62494	7.99416	8.5968	7.99097	7.69206	7.43529	8.43739	8.1049	8.41332	8.07745	8.34582	5.90275	8.402	7.77464
geneid.4976	7.76017	6.48582	7.4064	6.19737	7.16052	6.24049	8.32842	7.18868	6.98138	6.19258	6.79572	7.56744	6.17583	7.44036	6.43945	6.88915	6.65719	6.09467	6.27998	7.68851	7.90763	6.98777	6.93289	6.24447	6.63811	6.84074	7.89906	6.09652	7.20252	7.44437	5.08698	7.50017	5.44334	7.44298	6.6215	5.73597	7.28527	7.26295	7.26276	7.38448	6.31846	6.15514	6.31893	6.79581	8.32794	5.84362	6.83392	7.00829	8.47248
geneid.57798	5.97353	5.23853	5.64834	5.79712	5.38925	5.56731	6.32544	4.93287	5.67317	5.49322	3.74663	4.98784	5.12056	5.55668	6.00748	5.92883	6.14533	5.6071	5.41749	5.47963	5.48793	5.45516	6.06124	5.78	6.11151	5.65648	5.557	5.56396	5.47493	5.304	5.84691	6.60362	6.09726	5.8512	5.72253	5.68165	4.76262	5.36351	6.7945	5.87217	5.71976	5.79815	6.24712	5.72253	5.81696	6.03378	5.8362	5.27286	5.8059
geneid.84376	6.04737	5.52769	5.32982	7.97208	4.836	4.88003	3.26531	5.78975	5.89707	5.0897	5.3287	5.48775	5.67506	4.57548	4.6446	4.88052	4.99285	4.97326	5.06161	5.76527	4.98162	5.09082	4.50068	5.2318	5.80246	4.80677	4.91595	4.36225	5.9456	5.82993	5.15903	6.06826	4.59867	4.92141	5.77351	4.86937	5.64707	4.26306	5.17598	6.69063	5.88105	4.68777	5.07687	5.05439	4.94526	4.93538	5.03333	4.45549	4.97223
geneid.2297	7.83532	6.75618	8.39484	3.21648	7.60814	3.62021	7.83819	5.57145	5.41596	3.84139	4.89066	6.99943	3.64188	5.14105	3.45018	3.14963	3.29473	3.98961	3.40277	8.08021	6.20084	3.63284	7.9231	4.24271	3.63644	3.25751	6.57568	4.49034	6.74488	3.70045	3.3074	3.61443	4.33369	4.90676	3.30966	2.76792	6.8428	7.30666	3.25779	3.39296	3.03808	3.74351	3.41487	7.48497	7.78218	7.3985	7.09938	4.37647	5.9514
geneid.100506219	3.08749	2.84645	2.89371	2.85584	3.05771	3.14928	3.00928	3.17941	3.1083	3.25531	4.14277	2.92907	2.79742	3.19094	2.7583	3.35281	3.09187	3.60908	3.10541	3.08473	2.87655	3.22558	3.18566	2.85661	3.2594	3.04417	3.38711	3.216	3.11459	3.3232	3.16091	3.34463	3.18486	3.0155	2.84786	2.87984	2.7711	3.45663	3.70268	3.22244	2.88445	3.4253	2.84584	2.74711	3.09547	3.15271	3.37066	3.55957	2.81399
geneid.9419	7.65141	6.47141	7.55149	7.18829	7.16681	6.98023	8.01042	7.93675	7.10583	6.89905	6.05042	7.72243	6.82445	7.11843	7.07089	7.13513	7.71047	5.86923	6.82033	7.79083	7.73135	7.60215	7.80843	7.13116	6.3714	6.68169	7.24946	5.90374	7.09719	6.8792	5.84884	6.85242	6.11168	7.05911	7.79835	6.38344	7.2336	8.4131	7.07571	7.05469	6.92221	6.29048	7.1178	7.55837	6.89481	6.65874	8.14849	5.88592	7.39371
geneid.80757	4.68812	4.88315	4.67066	4.32931	4.67775	4.56415	4.94825	4.59706	4.7659	4.60631	4.22126	4.43021	4.69077	4.32522	4.51843	4.65774	4.79156	5.29113	4.63656	4.33934	4.8142	4.69372	4.95599	4.75385	5.07437	5.1476	5.02014	4.48878	5.26414	5.51436	4.45246	5.39084	4.8309	4.79699	5.14463	4.99705	3.91736	4.60997	4.6991	4.70557	5.22918	4.29301	4.75969	4.79389	4.51181	4.6991	4.27528	4.82059	5.17172
geneid.5318	8.23932	5.17162	7.02934	3.64767	3.42215	5.00695	6.9434	6.50388	7.70553	3.96593	5.09569	7.26012	3.86823	6.51046	7.66695	5.29515	4.87132	4.75357	2.71237	7.10139	6.68348	1.95473	2.40296	5.54491	5.10699	5.30834	5.49517	4.64774	5.01468	4.29428	3.60047	2.18745	4.17791	4.41652	2.32445	6.15493	6.06586	4.58665	5.7214	6.376	4.60723	6.21168	3.2151	5.57095	3.73239	3.60399	6.39191	4.24057	5.42943
geneid.4076	9.45351	5.74582	8.33327	9.11554	7.85488	6.8576	8.59623	8.38659	7.85332	6.86029	6.79869	9.52964	8.99674	8.27107	7.61025	7.68959	6.81092	7.32417	7.6794	7.97248	7.84665	7.7795	6.30214	8.18699	7.93186	8.14757	7.80179	7.2081	7.92841	8.07516	7.40171	7.7026	7.52827	7.52361	6.99364	7.74986	8.50578	8.61107	7.69445	8.02979	8.14906	8.28783	7.67821	7.38782	8.50648	7.22348	8.02255	7.26625	7.6433
geneid.6421	8.31476	9.33203	9.43246	7.91691	9.38955	9.09035	8.63222	8.27044	8.90838	8.32047	9.71439	8.36614	9.32494	8.94147	8.77123	8.83143	9.20803	9.18944	8.77004	8.94344	9.30211	8.98843	8.77279	8.87795	9.02835	9.07377	9.24848	9.21417	9.00748	8.84537	9.21768	8.78755	8.26619	8.78767	9.19614	9.53172	8.86576	9.66165	8.79068	9.143	9.05985	8.61678	8.92904	9.47068	9.12187	9.16266	9.50052	9.13483	8.65009
geneid.112724	4.75366	4.95998	4.81837	4.86239	5.07872	4.88864	5.06311	4.60334	4.94451	4.70552	4.45559	5.40441	4.95998	4.5879	5.84089	5.034	4.76796	4.9549	4.98826	4.696	4.95998	5.22792	5.01594	5.01906	4.49732	4.63509	5.19604	4.70627	4.62197	4.78006	5.33497	4.48722	4.72423	5.36699	5.36118	4.95523	5.161	5.47284	4.87218	5.08558	5.5619	4.93391	4.97524	4.81627	4.88266	5.18043	4.49338	5.14019	5.51954
geneid.369	5.5782	4.70784	4.5692	5.73275	4.96796	4.80424	5.88457	6.14699	5.35458	4.14999	4.1577	5.91452	5.67285	6.82749	5.2922	4.40859	4.29548	4.61781	5.0658	5.46628	5.19008	4.97546	5.20226	4.86576	5.28383	5.20725	4.96717	4.69529	5.4536	5.60366	5.08698	4.37236	5.3684	4.34596	4.9479	4.93136	4.63697	5.2308	4.55057	4.8798	4.84543	5.04119	5.18738	5.37241	5.30305	4.52396	4.47249	4.92446	5.17817
geneid.460	2.70439	2.80864	2.45902	2.56636	2.47504	2.67172	2.67545	2.45107	3.80397	2.92386	4.02481	2.82789	2.99299	2.75459	3.10482	2.97716	2.9463	2.92332	2.74021	2.96923	2.72743	2.96078	2.58023	7.99696	2.93925	2.75952	2.60503	2.81454	2.95468	3.0218	2.72741	2.57281	2.91647	3.56746	3.40281	2.7883	3.44753	2.9727	2.46993	3.12288	2.90362	2.78858	4.11766	2.72375	2.58771	3.27282	2.79377	2.89862	2.3735
geneid.8648	9.61156	9.66954	9.33756	8.50776	9.36799	9.6286	9.59826	8.72056	8.97655	8.65482	9.62497	9.3646	8.75343	9.26702	8.98915	9.43871	9.0036	9.66924	9.48861	8.77301	9.4622	9.57053	7.93076	9.31591	9.49275	9.20696	8.88878	9.83665	9.74137	8.9909	9.33073	8.55504	9.44182	9.43893	9.09572	9.88577	9.23167	9.90008	8.38546	9.207	8.65381	8.86791	9.38233	9.43206	9.58403	9.489	10.5121	10.0733	8.90981
geneid.23091	6.47829	4.91992	4.95678	6.12971	5.86887	4.68368	5.14234	5.49017	6.08767	4.81798	4.60174	6.09178	6.31408	6.69895	5.38298	5.40598	5.19392	4.84693	5.15434	5.19431	5.80386	5.37655	4.21931	5.96957	4.91154	5.9381	5.87645	5.25897	5.63589	5.08286	4.72594	5.26379	5.62567	5.71175	5.5406	5.31604	5.7274	6.28221	5.59251	5.62573	6.00962	6.12518	5.62634	5.01791	5.79643	5.4633	5.66317	4.979	5.50214
geneid.100507190	2.14036	2.37572	2.53012	2.1828	2.02347	2.10346	2.30726	2.15851	2.19062	1.59816	2.32498	2.20174	2.46655	2.17632	2.16987	2.41261	2.0559	2.42927	1.96684	2.12085	2.33453	1.93706	2.31852	2.08937	2.01418	2.12171	1.94353	2.35518	1.94433	2.3317	2.11486	2.10395	1.88093	1.9811	1.97605	2.0373	2.01152	2.05186	1.93001	1.82688	2.1168	2.29898	2.07472	2.17158	1.97982	2.12565	2.33499	2.15734	2.04701
geneid.10657	6.81188	7.89596	8.79625	6.29196	7.69868	7.75319	6.21576	6.59321	7.69369	7.38403	7.71959	7.03159	7.06292	6.86663	7.7462	7.45649	7.79073	8.27096	7.24744	8.09276	7.671	7.54074	7.79809	7.29785	7.75026	7.95722	7.29387	7.77817	7.72002	7.42818	8.32914	7.954	7.0339	7.32732	6.87118	8.07795	6.55913	7.2546	8.15556	8.32334	7.63152	6.82931	8.01898	8.24459	7.20845	7.6656	7.58861	8.43442	7.21304
geneid.3431	9.19088	8.17721	6.64619	7.61178	7.23473	8.04087	5.70638	7.92299	8.2157	8.56795	6.64947	6.41959	7.25377	7.82604	6.85697	7.84767	7.68063	9.09115	8.12158	7.24485	7.54157	7.81523	7.91571	8.08775	8.20474	7.99437	6.85986	8.90212	8.02016	7.05018	8.41965	7.88645	7.38178	8.25725	7.58925	8.30496	9.0076	6.53416	7.80828	8.24758	7.70394	7.92506	8.62963	7.70349	7.2296	8.4902	7.6181	8.38676	6.67796
geneid.55795	6.32822	6.2507	7.27972	7.36054	7.01304	6.26059	7.08454	7.27312	7.3664	6.62455	6.01415	6.82385	7.41165	7.35877	7.14117	6.46566	7.72808	6.18018	6.44673	7.42947	6.63679	6.87869	6.96726	7.4574	5.86143	7.28816	7.21169	6.38745	6.61255	6.65164	6.1471	6.53996	6.31384	6.35069	6.321	6.21873	7.64028	6.98907	6.81883	6.45041	7.12372	7.11916	6.30264	7.06937	7.31635	6.58415	6.65738	6.70759	7.22858
geneid.4705	8.23953	7.47344	7.53177	7.61495	7.20409	7.18694	8.29007	7.47239	7.95797	7.71449	6.5772	8.28198	7.6859	8.20245	7.74368	8.14609	7.42891	7.07694	7.67159	8.01953	8.09813	7.64987	7.17445	7.13037	7.82984	7.19296	7.8569	7.27262	7.71628	8.48035	6.95217	8.026	7.24081	7.3554	7.3922	6.90149	8.00142	6.97726	8.09065	7.98909	7.60964	8.12977	7.77873	7.46251	7.12717	7.66036	7.82709	7.66663	8.41741
geneid.130507	7.00845	6.49619	6.33466	7.23017	5.92095	5.53977	5.43591	7.05218	6.37128	5.50253	6.24177	7.07351	6.96314	6.93134	6.53368	5.62706	6.01054	4.96693	6.77878	6.96271	6.59421	6.24865	5.64472	6.741	6.15087	6.50507	6.49344	5.58464	6.05002	5.96561	5.67636	6.48401	5.99149	5.9773	6.37436	5.66556	6.12164	6.49675	6.24188	6.16713	6.09236	6.23829	6.089	5.84358	5.99587	5.45062	5.91843	6.605	5.42846
geneid.140462	6.27137	8.66915	6.01334	9.01287	5.2655	7.87383	6.66754	7.32129	7.68804	8.87436	6.87388	7.67891	7.81515	7.08048	5.97692	7.12138	6.73519	7.79826	6.3468	7.41928	8.18264	7.79865	8.84442	6.94945	8.06266	8.48773	6.13879	7.17054	6.3752	7.78757	7.47082	7.50238	7.72169	7.37001	6.20096	7.33207	6.77714	6.42847	7.4003	8.83441	7.39289	8.24151	8.56564	7.92338	5.55466	7.19606	6.83647	9.59376	6.72519
geneid.10946	7.30679	8.91708	8.24681	8.3266	9.00119	8.13352	8.41097	7.86169	8.39116	8.25953	8.78144	7.05162	8.14372	8.82466	8.2226	8.36734	8.14181	8.25025	8.83609	8.06276	8.96356	8.37039	9.5023	8.36631	8.72622	7.80618	8.45133	7.86146	7.88516	8.23961	8.6037	8.39441	8.34875	8.54465	8.76545	8.69111	8.14191	8.38526	7.66311	8.43778	8.03392	8.18122	7.94832	8.80399	8.54637	8.35782	8.00247	8.10671	8.05069
geneid.11325	10.4088	11.0991	10.6013	10.9711	9.96309	10.6944	10.5428	10.6004	10.4885	10.2622	10.8053	10.3304	11.2513	10.6089	10.5892	10.3131	10.6199	10.4792	10.4485	10.4425	10.2866	10.6747	10.6592	10.359	10.5712	10.6743	9.91436	10.5551	10.2981	10.5984	10.6906	10.5457	10.6212	10.1204	10.4824	10.5164	10.5998	10.5753	11.0074	10.5367	10.6697	10.6471	10.3849	10.616	10.6749	10.6667	10.5083	10.1799	10.2418
[truncated: 20,880 more rows]
[truncated: 40 more columns]

## Sheet: clinical
	surv.clinical.Event	surv.clinical.Time.Months	clinical.histology.curated	clinical.combined.stage.curated	clinical.gender.curated
[truncated: 88 more rows]
