# Supplementary material for: Defining the biological basis of radiomic phenotypes in lung cancer
Source: eLife. 2017 Jul 21;6:e23421. doi: 10.7554/eLife.23421 (PMC5590809; doi:10.7554/eLife.23421)
Supplement: Source code 1. — Source code used to analyse data and generate figures. DOI: http://dx.doi.org/10.7554/eLife.23421.021 [file elife-23421-code1.zip]

Archive with 172 entries (100 files):
- clean_MaastroMoffittHarvard/
- clean_MaastroMoffittHarvard/data/
- clean_MaastroMoffittHarvard/data/signatures/
- clean_MaastroMoffittHarvard/data/signatures/20421987-TableS6.txt
- clean_MaastroMoffittHarvard/data/signatures/15256063-Table1a.txt
- clean_MaastroMoffittHarvard/data/signatures/19920108-Table1.txt
- clean_MaastroMoffittHarvard/data/signatures/17202451-Table1.txt
- clean_MaastroMoffittHarvard/data/signatures/15256063-Table1b.txt
- clean_MaastroMoffittHarvard/.git/
- clean_MaastroMoffittHarvard/.git/info/
- clean_MaastroMoffittHarvard/.git/info/exclude
- clean_MaastroMoffittHarvard/.git/branches/
- clean_MaastroMoffittHarvard/.git/HEAD
- clean_MaastroMoffittHarvard/.git/logs/
- clean_MaastroMoffittHarvard/.git/logs/HEAD
- clean_MaastroMoffittHarvard/.git/logs/refs/
- clean_MaastroMoffittHarvard/.git/logs/refs/remotes/
- clean_MaastroMoffittHarvard/.git/logs/refs/remotes/origin/
- clean_MaastroMoffittHarvard/.git/logs/refs/remotes/origin/master
- clean_MaastroMoffittHarvard/.git/logs/refs/heads/
- clean_MaastroMoffittHarvard/.git/logs/refs/heads/master
- clean_MaastroMoffittHarvard/.git/refs/
- clean_MaastroMoffittHarvard/.git/refs/remotes/
- clean_MaastroMoffittHarvard/.git/refs/remotes/origin/
- clean_MaastroMoffittHarvard/.git/refs/remotes/origin/master
- clean_MaastroMoffittHarvard/.git/refs/heads/
- clean_MaastroMoffittHarvard/.git/refs/heads/master
- clean_MaastroMoffittHarvard/.git/refs/tags/
- clean_MaastroMoffittHarvard/.git/config
- clean_MaastroMoffittHarvard/.git/hooks/
- clean_MaastroMoffittHarvard/.git/hooks/commit-msg.sample
- clean_MaastroMoffittHarvard/.git/hooks/prepare-commit-msg.sample
- clean_MaastroMoffittHarvard/.git/hooks/post-update.sample
- clean_MaastroMoffittHarvard/.git/hooks/applypatch-msg.sample
- clean_MaastroMoffittHarvard/.git/hooks/pre-applypatch.sample
- clean_MaastroMoffittHarvard/.git/hooks/update.sample
- clean_MaastroMoffittHarvard/.git/hooks/pre-rebase.sample
- clean_MaastroMoffittHarvard/.git/hooks/pre-commit.sample
- clean_MaastroMoffittHarvard/.git/COMMIT_EDITMSG
- clean_MaastroMoffittHarvard/.git/objects/
- clean_MaastroMoffittHarvard/.git/objects/5d/
- clean_MaastroMoffittHarvard/.git/objects/5d/866f0476e112191a890d611ada378d84dbbdba
- clean_MaastroMoffittHarvard/.git/objects/5d/e9d6eb0c1a3a384358c0f12d291adc0d86fd1f
- clean_MaastroMoffittHarvard/.git/objects/55/
- clean_MaastroMoffittHarvard/.git/objects/55/554955a423f98a5d9054e8f1c1601eee42022f
- clean_MaastroMoffittHarvard/.git/objects/info/
- clean_MaastroMoffittHarvard/.git/objects/6b/
- clean_MaastroMoffittHarvard/.git/objects/6b/906542f419e06773c335e8576210c6f7a0a3b2
- clean_MaastroMoffittHarvard/.git/objects/4c/
- clean_MaastroMoffittHarvard/.git/objects/4c/3b9bb698d736ac0adfe4faa648033838c6e746
- clean_MaastroMoffittHarvard/.git/objects/31/
- clean_MaastroMoffittHarvard/.git/objects/31/403a5fa2c0e2cb477d25eaca08d32d40a42da5
- clean_MaastroMoffittHarvard/.git/objects/8b/
- clean_MaastroMoffittHarvard/.git/objects/8b/4b457a22d31d82e9622e3718e9f68799650320
- clean_MaastroMoffittHarvard/.git/objects/c1/
- clean_MaastroMoffittHarvard/.git/objects/c1/a1269cfcc81cbd2013bd4f4aea02d878d354be
- clean_MaastroMoffittHarvard/.git/objects/c1/a09539e543ac94b1eb2077766c25d5733b1c85
- clean_MaastroMoffittHarvard/.git/objects/f7/
- clean_MaastroMoffittHarvard/.git/objects/f7/5cfc801bc1b3ea9efbd5b76aaac5352cffa520
- clean_MaastroMoffittHarvard/.git/objects/4f/
- clean_MaastroMoffittHarvard/.git/objects/4f/e2464ba2152248b6088175522365b1b7be6bd5
- clean_MaastroMoffittHarvard/.git/objects/06/
- clean_MaastroMoffittHarvard/.git/objects/06/996b2e7690300d052d9dffcee69bccf7b339b8
- clean_MaastroMoffittHarvard/.git/objects/35/
- clean_MaastroMoffittHarvard/.git/objects/35/e9b0c75500688bc969ff7b6c3494e31545efbc
- clean_MaastroMoffittHarvard/.git/objects/1d/
- clean_MaastroMoffittHarvard/.git/objects/1d/e9800562e0b3e904c558e59f1e89c8215e16e3
- clean_MaastroMoffittHarvard/.git/objects/82/
- clean_MaastroMoffittHarvard/.git/objects/82/9afbfc139027393dc15fbd611ba5120fbf1e78
- clean_MaastroMoffittHarvard/.git/objects/d0/
- clean_MaastroMoffittHarvard/.git/objects/d0/8172fc2765bf77bdb54b51fa4d48f1b4cd3385
- clean_MaastroMoffittHarvard/.git/objects/17/
- clean_MaastroMoffittHarvard/.git/objects/17/5824527b13bbf6eab4b3818eba7db1b1e012ff
- clean_MaastroMoffittHarvard/.git/objects/38/
- clean_MaastroMoffittHarvard/.git/objects/38/7bd8154e74dea071a1744a8e274f30fca75823
- clean_MaastroMoffittHarvard/.git/objects/63/
- clean_MaastroMoffittHarvard/.git/objects/63/fa3cc57c0459e77e581fa6ede482b195e0867e
- clean_MaastroMoffittHarvard/.git/objects/b0/
- clean_MaastroMoffittHarvard/.git/objects/b0/a165fd9a170dbd2e387f07682a6401fc247128
- clean_MaastroMoffittHarvard/.git/objects/72/
- clean_MaastroMoffittHarvard/.git/objects/72/cf772cd2959770f771505e558ca863b7891567
- clean_MaastroMoffittHarvard/.git/objects/f5/
- clean_MaastroMoffittHarvard/.git/objects/f5/a943c7ec7922fafeeb71b7f95906b43f7b4b92
- clean_MaastroMoffittHarvard/.git/objects/66/
- clean_MaastroMoffittHarvard/.git/objects/66/97c8dfcb2780b730a4b05d2e6502420ee6c683
- clean_MaastroMoffittHarvard/.git/objects/66/3400538b7a5ccd9c78356af6783016bec9178d
- clean_MaastroMoffittHarvard/.git/objects/0d/
- clean_MaastroMoffittHarvard/.git/objects/0d/836acf638d5c03386a8af63baf0841296640d0
- clean_MaastroMoffittHarvard/.git/objects/91/
- clean_MaastroMoffittHarvard/.git/objects/91/d30118b169d3466ec6e7f1f49388bfe32f2e6a
- clean_MaastroMoffittHarvard/.git/objects/79/
- clean_MaastroMoffittHarvard/.git/objects/79/a9992deb5d89d1b664aa6d6a6ae49b49f279b2
- clean_MaastroMoffittHarvard/.git/objects/d5/
- clean_MaastroMoffittHarvard/.git/objects/d5/a6440e5f2ef1d893dd767c855a1bbd5f1918fc
- clean_MaastroMoffittHarvard/.git/objects/d5/72250d42317b53717c62621bb6632e99d45bec
- clean_MaastroMoffittHarvard/.git/objects/d5/ce4d149b6d2b55055230b172f97ce070e46665
- clean_MaastroMoffittHarvard/.git/objects/6a/
- clean_MaastroMoffittHarvard/.git/objects/6a/348e8592515c228c838e08b7f7a6e213f56412
- clean_MaastroMoffittHarvard/.git/objects/73/
- clean_MaastroMoffittHarvard/.git/objects/73/97d0f15a90c972f1915c1cd185718b5c242609
- clean_MaastroMoffittHarvard/.git/objects/5e/
- clean_MaastroMoffittHarvard/.git/objects/5e/b204bb8af91680cb5bc2b05e92385398b0ac97
- clean_MaastroMoffittHarvard/.git/objects/dc/
- clean_MaastroMoffittHarvard/.git/objects/dc/c9a46528f0f048595a4dc0589db1ff24d60cbf
- clean_MaastroMoffittHarvard/.git/objects/78/
- clean_MaastroMoffittHarvard/.git/objects/78/36815728b990d581f124f7ca4aa1cc552cd1f6
- clean_MaastroMoffittHarvard/.git/objects/45/
- clean_MaastroMoffittHarvard/.git/objects/45/045cedfb174b212938d9ae3d1bcf7bee239500
- clean_MaastroMoffittHarvard/.git/objects/a0/
- clean_MaastroMoffittHarvard/.git/objects/a0/0f9dabced4e36a25806a7f37182169771ab46c
- clean_MaastroMoffittHarvard/.git/objects/05/
- clean_MaastroMoffittHarvard/.git/objects/05/f4ffd9b9feb90aef23a9c75175e99c6764ec97
- clean_MaastroMoffittHarvard/.git/objects/30/
- clean_MaastroMoffittHarvard/.git/objects/30/27a888e6e8e55c02c4c0cd3faa0a16b4894789
- clean_MaastroMoffittHarvard/.git/objects/11/
- clean_MaastroMoffittHarvard/.git/objects/11/1aac655ca129bbb6cb68b26387283463d64fa4
- clean_MaastroMoffittHarvard/.git/objects/ae/
- clean_MaastroMoffittHarvard/.git/objects/ae/cd8c127400d1688b385134033a63ee674d18ea
- clean_MaastroMoffittHarvard/.git/objects/ae/6c60fdd0da1e1d2733b77aaf341d327f4b6ed9
- clean_MaastroMoffittHarvard/.git/objects/e0/
- clean_MaastroMoffittHarvard/.git/objects/e0/9d57c0bf21f1cd616a300af483021db4833384
- clean_MaastroMoffittHarvard/.git/objects/ef/
- clean_MaastroMoffittHarvard/.git/objects/ef/a432b9fb67c7c6b7d73f70b5bda91001b63a18
- clean_MaastroMoffittHarvard/.git/objects/5c/
- clean_MaastroMoffittHarvard/.git/objects/5c/126af229f6e869805519272c9bc72b737fbc6b
- clean_MaastroMoffittHarvard/.git/objects/32/
- clean_MaastroMoffittHarvard/.git/objects/32/4449d9c2d7c7b4d2ac2c76eea4a9956f79e54c
- clean_MaastroMoffittHarvard/.git/objects/69/
- clean_MaastroMoffittHarvard/.git/objects/69/a9c67bf6917ed392e98bba0c94842c285abab6
- clean_MaastroMoffittHarvard/.git/objects/69/2f4e9bc03916a93b14b40d42c4f422cd333177
- clean_MaastroMoffittHarvard/.git/objects/pack/
- clean_MaastroMoffittHarvard/.git/objects/12/
- clean_MaastroMoffittHarvard/.git/objects/12/6d1387afe70bef3a02fd60128bcc1f4faa7673
- clean_MaastroMoffittHarvard/.git/objects/48/
- clean_MaastroMoffittHarvard/.git/objects/48/827d3a850c4374341b36749d29abc955e6519b
- clean_MaastroMoffittHarvard/.git/objects/6c/
- clean_MaastroMoffittHarvard/.git/objects/6c/fc94f7743545c39e9dfdf4a0b4c9eb96c48a97
- clean_MaastroMoffittHarvard/.git/objects/29/
- clean_MaastroMoffittHarvard/.git/objects/29/021dca8e17b42331c126296eda37ab82b63d79
- clean_MaastroMoffittHarvard/.git/objects/c4/
- clean_MaastroMoffittHarvard/.git/objects/c4/5e5debcacfc51bbe31e819b618728f0d1125a1
- clean_MaastroMoffittHarvard/.git/objects/f1/
- clean_MaastroMoffittHarvard/.git/objects/f1/fabf512c4fd18029467ddd4e9f1d5fea5801c7
- clean_MaastroMoffittHarvard/.git/objects/89/
- clean_MaastroMoffittHarvard/.git/objects/89/966b1b53b8530c17652f1390778bc0a833579e
- clean_MaastroMoffittHarvard/.git/objects/37/
- clean_MaastroMoffittHarvard/.git/objects/37/16aa90292f3874a1a2fb0b1d728439912dfb16
- clean_MaastroMoffittHarvard/.git/description
- clean_MaastroMoffittHarvard/.git/index
- clean_MaastroMoffittHarvard/Pipeline/
- clean_MaastroMoffittHarvard/Pipeline/data/
- clean_MaastroMoffittHarvard/Pipeline/data/15256063-Table1a.txt
- clean_MaastroMoffittHarvard/Pipeline/data/15256063-Table1b.txt
- clean_MaastroMoffittHarvard/Pipeline/.Rhistory
- clean_MaastroMoffittHarvard/Pipeline/scripts/
- clean_MaastroMoffittHarvard/Pipeline/scripts/.perform.pipelineG.R.kate-swp
- clean_MaastroMoffittHarvard/Pipeline/scripts/perform.pipelineC.R
- clean_MaastroMoffittHarvard/Pipeline/scripts/perform.pipelineB5.R
- clean_MaastroMoffittHarvard/Pipeline/scripts/perform.pipelineB6.R
- clean_MaastroMoffittHarvard/Pipeline/scripts/staining.R
- clean_MaastroMoffittHarvard/Pipeline/scripts/perform.pipelineB.for_one.R
- clean_MaastroMoffittHarvard/Pipeline/scripts/perform.pipelineA.R
- clean_MaastroMoffittHarvard/Pipeline/scripts/perform.pipelineD.R
- clean_MaastroMoffittHarvard/Pipeline/scripts/perform.pipelineA0.R
- clean_MaastroMoffittHarvard/Pipeline/scripts/perform.pipelineG2.R
- clean_MaastroMoffittHarvard/Pipeline/scripts/perform.pipelineA2.R
- clean_MaastroMoffittHarvard/Pipeline/scripts/perform.pipelineB4.R
- clean_MaastroMoffittHarvard/Pipeline/scripts/survival.R
- clean_MaastroMoffittHarvard/Pipeline/scripts/plotFinal_heatmaps.R
- clean_MaastroMoffittHarvard/Pipeline/scripts/perform.pipelineG.R
- clean_MaastroMoffittHarvard/Pipeline/scripts/perform.pipelineE.R
- clean_MaastroMoffittHarvard/Pipeline/Pipeline_MaastroMoffittHarvard.R
