# Supplementary material for: Defining the biological basis of radiomic phenotypes in lung cancer
Source: eLife. 2017 Jul 21;6:e23421. doi: 10.7554/eLife.23421 (PMC5590809; doi:10.7554/eLife.23421)
Supplement: Source code 1. — Source code used to analyse data and generate figures. DOI: http://dx.doi.org/10.7554/eLife.23421.021 [file elife-23421-code1.zip › clean_MaastroMoffittHarvard/data/signatures/20421987-TableS6.txt]

Ensembl ID	Gene Symbol	Description	Mapped Identifier
ENSG00000102780	DGKH	diacylglycerol kinase, eta [Source:HGNC Symbol;Acc:2854]	1553300_a_at|affy_hg_u133_plus_2
ENSG00000253626	EIF5AL1	eukaryotic translation initiation factor 5A-like 1 [Source:HGNC Symbol;Acc:17419]	201123_s_at|affy_hg_u133_plus_2
ENSG00000110090	CPT1A	carnitine palmitoyltransferase 1A (liver) [Source:HGNC Symbol;Acc:2328]	203634_s_at|affy_hg_u133_plus_2
ENSG00000169594	BNC1	basonuclin 1 [Source:HGNC Symbol;Acc:1081]	206581_at|affy_hg_u133_plus_2
ENSG00000130948	HSD17B3	hydroxysteroid (17-beta) dehydrogenase 3 [Source:HGNC Symbol;Acc:5212]	206985_at|affy_hg_u133_plus_2
ENSG00000130227	XPO7	exportin 7 [Source:HGNC Symbol;Acc:14108]	208459_s_at|affy_hg_u133_plus_2
ENSG00000136960	ENPP2	ectonucleotide pyrophosphatase/phosphodiesterase 2 [Source:HGNC Symbol;Acc:3357]	210839_s_at|affy_hg_u133_plus_2
ENSG00000250303	RP11-356J5.12	unmapped	227115_at|affy_hg_u133_plus_2
ENSG00000187581	COX8C	cytochrome c oxidase subunit 8C [Source:HGNC Symbol;Acc:24382]	231487_at|affy_hg_u133_plus_2
ENSG00000089250	NOS1	nitric oxide synthase 1 (neuronal) [Source:HGNC Symbol;Acc:7872]	231916_at|affy_hg_u133_plus_2
ENSG00000165685	C12orf59	chromosome 12 open reading frame 59 [Source:HGNC Symbol;Acc:26438]	236646_at|affy_hg_u133_plus_2
ENSG00000248144	ADH1C	alcohol dehydrogenase 1C (class I), gamma polypeptide [Source:HGNC Symbol;Acc:251]	ADH1C|hgnc_symbol
ENSG00000146648	EGFR	epidermal growth factor receptor [Source:HGNC Symbol;Acc:3236]	EGFR|hgnc_symbol
ENSG00000146648	EGFR	epidermal growth factor receptor [Source:HGNC Symbol;Acc:3236]	EGFR|hgnc_symbol
ENSG00000085274	MYNN	myoneurin [Source:HGNC Symbol;Acc:14955]	MYNN|hgnc_symbol
ENSG00000165799	RNASE7	ribonuclease, RNase A family, 7 [Source:HGNC Symbol;Acc:19278]	RNASE7|hgnc_symbol
