# Supplementary material for: Defining the biological basis of radiomic phenotypes in lung cancer
Source: eLife. 2017 Jul 21;6:e23421. doi: 10.7554/eLife.23421 (PMC5590809; doi:10.7554/eLife.23421)
Supplement: Source code 1. — Source code used to analyse data and generate figures. DOI: http://dx.doi.org/10.7554/eLife.23421.021 [file elife-23421-code1.zip › clean_MaastroMoffittHarvard/data/signatures/15256063-Table1a.txt]

Ensembl ID	Gene Symbol	Description	Mapped Identifier
ENSG00000178568	ERBB4	v-erb-a erythroblastic leukemia viral oncogene homolog 4 (avian) [Source:HGNC Symbol;Acc:3432]	2066|entrezgene
ENSG00000078061	ARAF	v-raf murine sarcoma 3611 viral oncogene homolog [Source:HGNC Symbol;Acc:646]	L24038|embl
ENSG00000100033	PRODH	proline dehydrogenase (oxidase) 1 [Source:HGNC Symbol;Acc:9453]	AF010310|embl
ENSG00000188130	MAPK12	mitogen-activated protein kinase 12 [Source:HGNC Symbol;Acc:6874]	6300|entrezgene
ENSG00000143322	ABL2	v-abl Abelson murine leukemia viral oncogene homolog 2 [Source:HGNC Symbol;Acc:77]	27|entrezgene
ENSG00000127564	PKMYT1	protein kinase, membrane associated tyrosine/threonine 1 [Source:HGNC Symbol;Acc:29650]	AF014118|embl
ENSG00000071575	TRIB2	tribbles homolog 2 (Drosophila) [Source:HGNC Symbol;Acc:30809]	28951|entrezgene
ENSG00000112245	PTP4A1	protein tyrosine phosphatase type IVA, member 1 [Source:HGNC Symbol;Acc:9634]	7803|entrezgene
ENSG00000089820	ARHGAP4	Rho GTPase activating protein 4 [Source:HGNC Symbol;Acc:674]	393|entrezgene
ENSG00000101109	STK4	serine/threonine kinase 4 [Source:HGNC Symbol;Acc:11408]	6789|entrezgene
ENSG00000164754	RAD21	RAD21 homolog (S. pombe) [Source:HGNC Symbol;Acc:9811]	5885|entrezgene
ENSG00000177302	TOP3A	topoisomerase (DNA) III alpha [Source:HGNC Symbol;Acc:11992]	7156|entrezgene
ENSG00000120738	EGR1	early growth response 1 [Source:HGNC Symbol;Acc:3238]	1958|entrezgene
ENSG00000105855	ITGB8	integrin, beta 8 [Source:HGNC Symbol;Acc:6163]	3696|entrezgene
