# Supplementary material for: Defining the biological basis of radiomic phenotypes in lung cancer
Source: eLife. 2017 Jul 21;6:e23421. doi: 10.7554/eLife.23421 (PMC5590809; doi:10.7554/eLife.23421)
Supplement: Source code 1. — Source code used to analyse data and generate figures. DOI: http://dx.doi.org/10.7554/eLife.23421.021 [file elife-23421-code1.zip › clean_MaastroMoffittHarvard/data/signatures/19920108-Table1.txt]

Ensembl ID	Gene Symbol	Description	Mapped Identifier
ENSG00000168876	ANKRD49	ankyrin repeat domain 49 [Source:HGNC Symbol;Acc:25970]	219069_at|affy_hg_u133_plus_2
ENSG00000105404	RABAC1	Rab acceptor 1 (prenylated) [Source:HGNC Symbol;Acc:9794]	203136_at|affy_hg_u133_plus_2
ENSG00000072071	LPHN1	latrophilin 1 [Source:HGNC Symbol;Acc:20973]	219145_at|affy_hg_u133_plus_2
ENSG00000171570	EGLN2	egl nine homolog 2 (C. elegans) [Source:HGNC Symbol;Acc:14660]	220956_s_at|affy_hg_u133_plus_2
