# Supplementary material for: Defining the biological basis of radiomic phenotypes in lung cancer
Source: eLife. 2017 Jul 21;6:e23421. doi: 10.7554/eLife.23421 (PMC5590809; doi:10.7554/eLife.23421)
Supplement: Source code 1. — Source code used to analyse data and generate figures. DOI: http://dx.doi.org/10.7554/eLife.23421.021 [file elife-23421-code1.zip › clean_MaastroMoffittHarvard/data/signatures/17202451-Table1.txt]

Ensembl ID	Gene Symbol	Description	Mapped Identifier
ENSG00000065361	ERBB3	v-erb-b2 erythroblastic leukemia viral oncogene homolog 3 (avian) [Source:HGNC Symbol;Acc:3431]	Hs.118681|unigene
ENSG00000065361	ERBB3	v-erb-b2 erythroblastic leukemia viral oncogene homolog 3 (avian) [Source:HGNC Symbol;Acc:3431]	Hs.118681|unigene
ENSG00000182866	LCK	lymphocyte-specific protein tyrosine kinase [Source:HGNC Symbol;Acc:6524]	Hs.470627|unigene
ENSG00000182866	LCK	lymphocyte-specific protein tyrosine kinase [Source:HGNC Symbol;Acc:6524]	Hs.470627|unigene
ENSG00000139318	DUSP6	dual specificity phosphatase 6 [Source:HGNC Symbol;Acc:3072]	Hs.298654|unigene
ENSG00000139318	DUSP6	dual specificity phosphatase 6 [Source:HGNC Symbol;Acc:3072]	Hs.298654|unigene
ENSG00000115415	STAT1	signal transducer and activator of transcription 1, 91kDa [Source:HGNC Symbol;Acc:11362]	STAT1|hgnc_symbol
ENSG00000115415	STAT1	signal transducer and activator of transcription 1, 91kDa [Source:HGNC Symbol;Acc:11362]	STAT1|hgnc_symbol
ENSG00000108960	MMD	monocyte to macrophage differentiation-associated [Source:HGNC Symbol;Acc:7153]	Hs.463483|unigene
ENSG00000108960	MMD	monocyte to macrophage differentiation-associated [Source:HGNC Symbol;Acc:7153]	Hs.463483|unigene
ENSG00000113742	CPEB4	cytoplasmic polyadenylation element binding protein 4 [Source:HGNC Symbol;Acc:21747]	Hs.127126|unigene
ENSG00000113742	CPEB4	cytoplasmic polyadenylation element binding protein 4 [Source:HGNC Symbol;Acc:21747]	Hs.127126|unigene
ENSG00000063978	RNF4	ring finger protein 4 [Source:HGNC Symbol;Acc:10067]	RNF4|hgnc_symbol
ENSG00000063978	RNF4	ring finger protein 4 [Source:HGNC Symbol;Acc:10067]	RNF4|hgnc_symbol
ENSG00000170581	STAT2	signal transducer and activator of transcription 2, 113kDa [Source:HGNC Symbol;Acc:11363]	Hs.530595|unigene
ENSG00000170581	STAT2	signal transducer and activator of transcription 2, 113kDa [Source:HGNC Symbol;Acc:11363]	Hs.530595|unigene
ENSG00000196712	NF1	neurofibromin 1 [Source:HGNC Symbol;Acc:7765]	Hs.113577|unigene
ENSG00000196712	NF1	neurofibromin 1 [Source:HGNC Symbol;Acc:7765]	Hs.113577|unigene
ENSG00000198793	MTOR	mechanistic target of rapamycin (serine/threonine kinase) [Source:HGNC Symbol;Acc:3942]	Hs.338207|unigene
ENSG00000198793	MTOR	mechanistic target of rapamycin (serine/threonine kinase) [Source:HGNC Symbol;Acc:3942]	Hs.338207|unigene
ENSG00000150672	DLG2	discs, large homolog 2 (Drosophila) [Source:HGNC Symbol;Acc:2901]	DLG2|hgnc_symbol
ENSG00000150672	DLG2	discs, large homolog 2 (Drosophila) [Source:HGNC Symbol;Acc:2901]	DLG2|hgnc_symbol
ENSG00000137265	IRF4	interferon regulatory factor 4 [Source:HGNC Symbol;Acc:6119]	Hs.401013|unigene
ENSG00000137265	IRF4	interferon regulatory factor 4 [Source:HGNC Symbol;Acc:6119]	Hs.401013|unigene
ENSG00000164111	ANXA5	annexin A5 [Source:HGNC Symbol;Acc:543]	Hs.480653|unigene
ENSG00000164111	ANXA5	annexin A5 [Source:HGNC Symbol;Acc:543]	Hs.480653|unigene
ENSG00000072571	HMMR	hyaluronan-mediated motility receptor (RHAMM) [Source:HGNC Symbol;Acc:5012]	HMMR|hgnc_symbol
ENSG00000072571	HMMR	hyaluronan-mediated motility receptor (RHAMM) [Source:HGNC Symbol;Acc:5012]	HMMR|hgnc_symbol
ENSG00000019991	HGF	hepatocyte growth factor (hepapoietin A; scatter factor) [Source:HGNC Symbol;Acc:4893]	Hs.396530|unigene
ENSG00000019991	HGF	hepatocyte growth factor (hepapoietin A; scatter factor) [Source:HGNC Symbol;Acc:4893]	Hs.396530|unigene
ENSG00000083844	ZNF264	zinc finger protein 264 [Source:HGNC Symbol;Acc:13057]	Hs.515634|unigene
ENSG00000083844	ZNF264	zinc finger protein 264 [Source:HGNC Symbol;Acc:13057]	Hs.515634|unigene
