# Supplementary material for: Defining the biological basis of radiomic phenotypes in lung cancer
Source: eLife. 2017 Jul 21;6:e23421. doi: 10.7554/eLife.23421 (PMC5590809; doi:10.7554/eLife.23421)
Supplement: Source code 1. — Source code used to analyse data and generate figures. DOI: http://dx.doi.org/10.7554/eLife.23421.021 [file elife-23421-code1.zip › clean_MaastroMoffittHarvard/data/signatures/15256063-Table1b.txt]

Ensembl ID	Gene Symbol	Description	Mapped Identifier
ENSG00000151914	DST	dystonin [Source:HGNC Symbol;Acc:1090]	667|entrezgene
ENSG00000148400	NOTCH1	notch 1 [Source:HGNC Symbol;Acc:7881]	4851|entrezgene
ENSG00000135446	CDK4	cyclin-dependent kinase 4 [Source:HGNC Symbol;Acc:1773]	1019|entrezgene
ENSG00000173207	CKS1B	CDC28 protein kinase regulatory subunit 1B [Source:HGNC Symbol;Acc:19083]	1163|entrezgene
ENSG00000123975	CKS2	CDC28 protein kinase regulatory subunit 2 [Source:HGNC Symbol;Acc:2000]	1164|entrezgene
ENSG00000169567	HINT1	histidine triad nucleotide binding protein 1 [Source:HGNC Symbol;Acc:4912]	U51004|embl
ENSG00000196154	S100A4	S100 calcium binding protein A4 [Source:HGNC Symbol;Acc:10494]	6275|entrezgene
ENSG00000107404	DVL1	dishevelled, dsh homolog 1 (Drosophila) [Source:HGNC Symbol;Acc:3084]	U46461|embl
ENSG00000106052	TAX1BP1	Tax1 (human T-cell leukemia virus type I) binding protein 1 [Source:HGNC Symbol;Acc:11575]	8887|entrezgene
ENSG00000132906	CASP9	caspase 9, apoptosis-related cysteine peptidase [Source:HGNC Symbol;Acc:1511]	842|entrezgene
ENSG00000132646	PCNA	proliferating cell nuclear antigen [Source:HGNC Symbol;Acc:8729]	5111|entrezgene
ENSG00000094916	CBX5	chromobox homolog 5 [Source:HGNC Symbol;Acc:1555]	23468|entrezgene
ENSG00000162521	RBBP4	retinoblastoma binding protein 4 [Source:HGNC Symbol;Acc:9887]	5928|entrezgene
ENSG00000102265	TIMP1	TIMP metallopeptidase inhibitor 1 [Source:HGNC Symbol;Acc:11820]	7076|entrezgene
ENSG00000107831	FGF8	fibroblast growth factor 8 (androgen-induced) [Source:HGNC Symbol;Acc:3686]	2253|entrezgene
ENSG00000107165	TYRP1	tyrosinase-related protein 1 [Source:HGNC Symbol;Acc:12450]	7306|entrezgene
