# Supplementary material for: Defining the biological basis of radiomic phenotypes in lung cancer
Source: eLife. 2017 Jul 21;6:e23421. doi: 10.7554/eLife.23421 (PMC5590809; doi:10.7554/eLife.23421)
Supplement: Source code 1. — Source code used to analyse data and generate figures. DOI: http://dx.doi.org/10.7554/eLife.23421.021 [file elife-23421-code1.zip › clean_MaastroMoffittHarvard/Pipeline/scripts/perform.pipelineC.R]

##########################################################################
###
### Select most informative genomic and radiomic features from data.
###
### This step is to  be performed solely in a discovery cohort.
### We are going to use the Moffitt data set as discovery data set.
###
### Functions will apply ensemble of mRMR feature selection on phenotype
### and survival data. Results are returned from sub pipeline.
### Other functions will apply different feature selections. For example,
### top most univariately performing features.
###
##########################################################################

#' Select features by single mRMR ensemble run.
#' 
#' @param thetable table with features in columns and samples in rows
#' @param label vector of length nrow(table) which is the outcome variable
#' @param nfeature number of features to be extracted, can also be "all"
#' @param method mRMRe method (exhaustive, bootstrap)
#' @param nbootstrap number of bootstrap samples; currently NOT USED
#' @return mRMR.ensemble object
selectTheFeatures.mrmr <- function(thetable, label, name, outdir, nfeature, nsolution, method, 
                                   verbose=T, nbootstrap=100) {
  require(mRMRe)
  
  fn.mrmr <- file.path(outdir, sprintf("featureSelection_mrmr_%s.rda", name))
  if (!file.exists(fn.mrmr)) {
    if (nfeature=="all")
      nfeature <- nrow(thetable)
    
    df <- data.frame(label=label, thetable)
    dd <- mRMR.data(data = df)
    if (method=="bootstrap")
      res <- mRMR.ensemble(data = dd, target_indices = c(1), feature_count = nfeature, 
                           bootstrap_count=nbootstrap, method=method, solution_count=nsolution)
    else if (method=="exhaustive")
      res <- mRMR.ensemble(data = dd, target_indices = c(1), feature_count = nfeature, 
                           method=method, solution_count=nsolution)
    else stop("method not implemented for mRMRe")
    save(res, file=fn.mrmr)
  } else {
    if (verbose) print(sprintf("Found mrmr in %s, loading instead ...", fn.mrmr))
    load(fn.mrmr)
  }
  res
}

#' Translate indices of selected features to feature names
#' 
#' @param res.mrmre mRMR.ensemble result
#' @param vector of feature names
featureLabelsFromResMRMRe <- function(res.mrmre) {
  require(mRMRe)
  
  thesolutions <- mRMRe::solutions(res.mrmre)[[1]] # returns indices of colnames(dd) (the features)
  # selected features
  res <- mRMRe::featureNames(res.mrmre)[thesolutions]
  res[res!="label"]
}

getMRMReScoresWithLabels <- function(res.mrmre) {
  
  require(mRMRe)
  
  thesolutions <- mRMRe::solutions(res.mrmre)[[1]] # returns indices of colnames(dd) (the features)
  thescores <- mRMRe::scores(res.mrmre)[[1]]
  # selected features
  thefeatures <- mRMRe::featureNames(res.mrmre)[thesolutions]
  names(thescores) <- thefeatures
  thescores
}

#' Translate survival times (censored) into Surv object for use as an outcome variable to
#' correlate other features (imaging, gene expression) with
#' 
#' @param time follow-up time
#' @param event binary, 0 alive
#' @param type Surv tupe (right censored, left, etc.)
#' @return Surv object
getLabel.surv <- function(time, event, verbose=T, type="right") {
  completeCases <- complete.cases(time, event)
  if (verbose) print(sprintf("There were %s complete survival cases", sum(completeCases)))
  time <- time[completeCases]
  event <- event[completeCases]
  Surv(time=time, event=event, type=type)
}


########################################################################################################

#' 
perform.pipelineC <- function(discoveryEset, nbootstrap, nfeature, nsolution, nfeature.ind, discoveryPerformance,
                              cats, lintermediateDir=intermediateDir, lplotDir=plotDir, lverbose=verbose) {
  
  ## Get data
  times <- pData(discoveryEset)$surv.clinical.Time.Months
  events <- pData(discoveryEset)$surv.clinical.Event
  imaging <- pData(discoveryEset)[,grep("^imaging\\.", colnames(pData(discoveryEset)))]#[1:50]]
  imaging <- as.matrix(imaging) # to make all discrete variables such as shape volume number continuous
  
  if (ncol(imaging) < nsolution)
    warning("Remember that usually nsolution should be smaller than number of features in data")
  
  ## Get Surv objects as outcome variable for mRMRe procedure
  survLabel <- getLabel.surv(time=times, event=events, verbose=lverbose)
  
  ## perform ensemble of mRMRs
  
  message("Perform ensemble of mRMRs for imaging features")
  res.mrmre.imaging <- selectTheFeatures.mrmr(thetable=imaging, label=survLabel,  name="imaging", outdir=lintermediateDir,
                                              nfeature=nfeature, nsolution=nsolution, method="exhaustive")
  res.features.imaging <- featureLabelsFromResMRMRe(res.mrmre.imaging)
  
  res.mrmr <- list(imaging=res.features.imaging)
  
  ## gather results together
  res <- list(mrmr=list(imaging=res.mrmre.imaging), features=list(mrmr=res.mrmr))  
  
  return(res)
}
