# Supplementary material for: Defining the biological basis of radiomic phenotypes in lung cancer
Source: eLife. 2017 Jul 21;6:e23421. doi: 10.7554/eLife.23421 (PMC5590809; doi:10.7554/eLife.23421)
Supplement: Source code 1. — Source code used to analyse data and generate figures. DOI: http://dx.doi.org/10.7554/eLife.23421.021 [file elife-23421-code1.zip › clean_MaastroMoffittHarvard/Pipeline/scripts/perform.pipelineB5.R]

##########################################################################
###
### Investigate clinical covariates that are associated with the modules 
###
##########################################################################

scatter.univariate.cis <- function(res.cis, lplotDir, sig.FDR.thres, ...) {
  require(graphics)
  tab.imaging <- res.cis2tab(res.cis, rows="res.imaging", cols="c.index")
  tab.genes <- res.cis2tab(res.cis, rows="res.genes", cols="c.index")
  
  # reduce to significant cis
  sig.thres <- sig.FDR.thres
  correctionMethod <- "fdr"
  ## for each dataset it cols adjust p values
  tab.imaging.pvals <- apply(res.cis2tab(res.cis, rows="res.imaging", cols="p.value"), 2, p.adjust, method=correctionMethod)
  tab.genes.pvals <- apply(res.cis2tab(res.cis, rows="res.genes", cols="p.value"), 2, p.adjust, method=correctionMethod)
  ## for each data set reduce to only significantely considered features in rows
  imaging.sigRwns <- rownames(tab.imaging.pvals)[apply(tab.imaging.pvals, 1, function(x) x < sig.thres)]
  genes.sigRwns <- rownames(tab.genes.pvals)[apply(tab.genes.pvals, 1, function(x) x < sig.thres)]
  imaging.sigRwns <- imaging.sigRwns[!is.na(imaging.sigRwns)]
  genes.sigRwns <- genes.sigRwns[!is.na(genes.sigRwns)]
  tab.imaging <- tab.imaging[imaging.sigRwns, ,drop=F]
  tab.genes <- tab.genes[genes.sigRwns, ,drop=F]
  
  panel <- function(x,y, ...) { 
    points(x,y, ...)
    res.lm <- lm(y~x)
    res.lm.sum <- summary(res.lm)
    abline(res.lm, col="red")
    if (FALSE) {
      r2 = res.lm.sum$adj.r.squared
      my.p = res.lm.sum$coefficients[2,4]
      #     mylabel = bquote(italic(R)^2 == .(format(r2, digits = 3)))
      rp = vector('expression',2)
      rp[1] = substitute(expression(italic(R)^2 == MYVALUE), 
                         list(MYVALUE = format(r2,dig=3)))[2]
      rp[2] = substitute(expression(italic(p) == MYOTHERVALUE), 
                         list(MYOTHERVALUE = format(my.p, digits = 2)))[2]
      
      legend('topleft', legend = rp, bty = 'n')  
    }
  }
  
  pdf(file.path(lplotDir, "scatter_cis.pdf"))
  lim <- range(tab.imaging, na.rm=T)
  pairs(tab.imaging, panel=panel, xlim=lim, ylim=lim, main="imaging features", ...)
  pairs(tab.genes, panel=panel, xlim=lim, ylim=lim, main="genes", ...)
  dev.off()
}

###
scatter.univariate.cis2 <- function(res.cis, featureType=c("genes", "imaging"),
                                    sig.FDR.thres=lsig.FDR.thres, 
                                    lplotDir=lplotDir) {
  featureType <- match.arg(featureType)
  featureType <- paste0("res.",featureType,".list")
  
  res <- lapply(1:length(res.cis), function(i) {
    name1 <- names(res.cis)[[i]]
    fn1 <- file.path(lplotDir, paste0("CIdistribution_",name1, "_", featureType, ".pdf"))
    showUnivariateCIs(ciss=res.cis[[i]][[featureType]], fn=fn1, multCorrection.method="fdr", multCorrection.thres=sig.FDR.thres)
  })
  names(res) <- names(res.cis)
  for (i in 1:length(res.cis)) {
    name1 <- names(res.cis)[[i]]
    for (j in i:length(res.cis)) {
      #       if (j == length(res.cis))
      #         break
      name2 <- names(res.cis)[[j]]
      tit <- paste0("scatter_",name1,"_vs_",name2, "_", featureType,".pdf")
      fn <- file.path(lplotDir, tit)
      res.cis.1 <- res[[i]]
      res.cis.2 <- res[[j]]
      
      if (featureType=="res.genes.list") {
        plotCis1VsCis2(res.cis.1.=res.cis.1, res.cis.2.=res.cis.2,
                       fn=fn, title=tit, name1=name1, name2=name2,
                       color.nonSignificant="grey",
                       considerSignificant="allSignificantCis.corrected",
                       colorPrefixes=list(black=c("geneid")),
                       thecolorPrefixes.categories=c("Genes"))
      } else {
        plotCis1VsCis2(res.cis.1.=res.cis.1, res.cis.2.=res.cis.2,
                       fn=fn, title=tit, name1=name1, name2=name2,
                       color.nonSignificant="grey",
                       considerSignificant="allSignificantCis.corrected")
      }
    }
  }
  res
}

#-------------------------------------------------------------------------------------------------------
### Univariate prognostic values

#' Compute prognostic statistics of a biclustering module 
#' 
#' Given a set of features (e.g. from a biclust module) and 
#' a corresponding list of pre-computed univariate c-indices,
#' compute prognostic statistics of this module. Currently this is done 
#' only with respect to features (eisa::getSampleNames).
#' 
#' @param ciss list of precomputed concordance.index objects
module.prognostics.univariate <- function(features, ciss, makeStatsAbsAt=NA) {
  require(eisa)
  
#   features <- eisa::getSampleNames(module)[[1]]

  ## CI
  res.CIs <- sapply(features, function(x) {
    ciss[[x]]$c.index
  })
  res.CIs.orig <- res.CIs

  ## pvalue
  res.CIs.p.value <- sapply(features, function(x) {
    ciss[[x]]$p.value
  })

  ## make CI absolute if desired
  if (!is.na(makeStatsAbsAt)) {
    stopifnot(is.numeric(makeStatsAbsAt))
    fun <- function(x) makeStatsAbsAt+abs(x-makeStatsAbsAt)
    res.CIs <- fun(res.CIs.orig)
  }

  ## weighted CI (as is and absolute)
  res.weightedCIs.orig <- res.CIs.orig*res.CIs.p.value
  res.weightedCIs <- res.CIs*res.CIs.p.value

  ## mean weighted CI
  res.meanWeightedCI <- mean(res.weightedCIs)
  
  ## mean CI
  res.meanCI <- mean(res.CIs)
  
  ##
  
  list(CIs=res.CIs, weightedCIs=res.weightedCIs, 
       res.CIs.orig=res.CIs.orig, weightedCIs.orig=res.weightedCIs.orig,
       meanCI=res.meanCI, meanWeightedCI=res.meanWeightedCI,
       CIs.p.values=res.CIs.p.value,
       features=features)
}

# #' Compare two results of module.prognostics.univariate
# #' 
# #' Given the prognostic results of two modules as returned by 
# #' the module.prognostics.univariate() compare univariate c-indices.
# #'These c-indices could refer to either two modules of the same dataset
# #' or two modules of different datasets (e.g. training and validation)
# #' 
# #' @param featureType either "genes" or "features" (see scatter.univariate.cis2() function)
# module.prognostics.univariate.compare <- function(res.mpu1, res.mpu2,
#                                                   featureType, lsig.FDR.thres,
#                                                   dsName1, dasName2,  
#                                                   lplotDir) {
#   cilist <- list(res.mpu1, res.mpu2)
#   names(cilist) <- c(dsName1, dsName2)
#   
#   scatter.univariate.cis2(res.cis=cilist, featureType=featureType,    
#                           sig.FDR.thres=lsig.FDR.thres, lplotDir=lplotDir)
# }

#' Validate results of module.prognostics.univariate()
#' 
#' Given the results of the module.prognostics.univariate() function, validate
#' the statistis on a validation set. Data for validation should be contained
#' in an expression data set that, in addition to survival data, contains the same
#' feature information as used in for the module.prognostics.univariate() function.
#' This essentially requires that features are assigned the same names in eset.valid 
#' as in data used in module.prognostics.univariate() function.
module.prognostics.univariate.validate <- function(res.mpu.trained, eset.valid,
                                                   name.surv.event, name.surv.time,
                                                   lcores, makeStatsAbsAt=NA,
                                                   statistic=c("meanCI","meanWeightedCI"),
                                                   returnCIs=T,
                                                   N=10) {
  require(parallel)
  require(survcomp)
  require(Biobase)
  
  RNGkind("L'Ecuyer-CMRG")
  
  if (!exists(".Random.seed")) runif(1)
  old <- .Random.seed
  set.seed(seed)
  on.exit( { .Random.seed <<- old } )
  
  statistic <- match.arg(statistic)
  
  features <- res.mpu.trained$features
  surv.tab <- pData(eset.valid)[,c(name.surv.event, name.surv.time)]
  pheno.tab <- pData(eset.valid)[,features,drop=F]
  n <- length(Biobase::sampleNames(eset.valid))
  
  #---------------------------------------------------------------------
  res <- mclapply(1:N, function(i) { ## (random) permutation test 
    
    iix <- sample(1:n, size=n)
    
    cis <- lapply(features, function(x) {
      concordance.index(pheno.tab[,x],
                        surv.time=surv.tab[iix,name.surv.time],
                        surv.event=surv.tab[iix,name.surv.event],
                        method="noether", na.rm=T)
    })
    names(cis) <- features
    
    mpu <- module.prognostics.univariate(features=features, ciss=cis,
                                         makeStatsAbsAt=makeStatsAbsAt)
    ## cis is only returned for sanity checks
    if (!returnCIs) cis <- NULL
    list(statistic=mpu[[statistic]], cis=cis)
  }, mc.cores=lcores)
  #---------------------------------------------------------------------

  distribution <- sapply(res, "[[", "statistic")
  ciss <- lapply(res, "[[", "cis")
  
  trueStatistic <- res.mpu.trained[[statistic]]
  
#   if (!is.na(makeStatsAbsAt)) {
#     stopifnot(is.numeric(makeStatsAbsAt))
#     fun <- function(x) makeStatsAbsAt+abs(x-makeStatsAbsAt)
#     distribution <- fun(distribution.orig)
#     trueStatistic <- fun(trueStatistic)
#   }

  theecdf <- NULL #ecdf(distribution)
  n_pos <- sum(distribution >= trueStatistic)
  p.value <- (1+n_pos)/(N+1)
#   p.value <- 1-theecdf(trueStatistic)
#   if (p.value==0) p.value <- 1/(n+1)
  
  list(p.value=p.value,
       distribution=distribution,
       ciss=ciss,
       theecdf=theecdf)
}

testModulePrognostics <- function(moduleList.train, ciss.train, eset.valid, 
                                  name.surv.time, name.surv.event, 
                                  makeStatsAbsAt, lcores, N, returnCIs) {
  require(eisa)
  
  res <- lapply(moduleList.train, function(x) {
    ## features to test
    features <- eisa::getSampleNames(x)[[1]]
    ## compute statistics
    res.mpu.train <- module.prognostics.univariate(features=paste0("imaging.radiomics.",features), 
                                                   ciss=ciss.train,
                                                   makeStatsAbsAt=makeStatsAbsAt) 
    ## validate statistics 
    res.mpuv.mean.ci <- module.prognostics.univariate.validate(res.mpu.trained=res.mpu.train,
                                                               eset.valid=eset.valid,
                                                               statistic="meanCI",
                                                               name.surv.event=name.surv.event, 
                                                               name.surv.time=name.surv.time,
                                                               makeStatsAbs=makeStatsAbsAt,
                                                               lcores=lcores, N=N, returnCIs=returnCIs)
    res.mpuv.mean.weightedCI <- module.prognostics.univariate.validate(res.mpu.trained=res.mpu.train,
                                                                       eset.valid=eset.valid,
                                                                       statistic="meanWeightedCI",
                                                                       name.surv.event=name.surv.event, 
                                                                       name.surv.time=name.surv.time,
                                                                       makeStatsAbs=makeStatsAbsAt,
                                                                       lcores=lcores, N=N, returnCIs=returnCIs)
    list(mpu.train=res.mpu.train,
         mpuv.mean.weightedCI=res.mpuv.mean.weightedCI,
         mpuv.mean.ci=res.mpuv.mean.ci)
    
  })
  res
}

#-------------------------------------------------------------------------------------------------------
### Histologic type

#'
#'
#'
module.clinicalCategoricalGroup.univariate <- function(features, pheno.tab, groupName, method="kruskal") {

  pheno.features <- pheno.tab[,features,drop=F]
  pheno.group <- as.factor(pheno.tab[,groupName])
  
  getStats.kruskal <- function() {
    res <- apply(pheno.features, 2, function(x) {
      kruskal.test(x, g=pheno.group)
    })
    res.chisquares <- sapply(res, function(x) x$statistic)
    res.p.values <- sapply(res, "[[", "p.value")
    full <- list(features=features, statistics=res.chisquares, 
                 test.out=res, statistics.p.values=res.p.values,
                 method="kruskal", statistic.name="chisquare")
    TS.mean <- mean(full$statistics)
    TS.weightedMean <- mean(full$statistics*full$statistics.p.values)
    list(TS=list(TS.mean=TS.mean, TS.weightedMean=TS.weightedMean), full=full)
  }
  
  switch(method,
         "kruskal"=getStats.kruskal())
}

#'
#'
#'
module.clinicalCategoricalGroup.univariate.validate <- function(res.m.ccg.u, pheno.tab.valid, groupName,
                                                                TS.name, cores, method="kruskal",
                                                                N=10, returnTest=T, seed=987654321) {
  require(parallel)
  
  RNGkind("L'Ecuyer-CMRG")
  
  if (!exists(".Random.seed")) runif(1)
  old <- .Random.seed
  set.seed(seed)
  on.exit( { .Random.seed <<- old } )
  
  ## value to test
  trueTS.mean <- res.m.ccg.u$TS[["TS.mean"]]
  trueTS.weightedMean <- res.m.ccg.u$TS[["TS.weightedMean"]]
  ## generate empirical distribution by random permutations of samples
  features <- res.m.ccg.u$full$features
  
  res.permutations <- mclapply(1:N, function(i) {
    iix <- sample(1:nrow(pheno.tab.valid))
    tmp.pheno.tab.valid <- pheno.tab.valid
    tmp.pheno.tab.valid[,groupName] <- tmp.pheno.tab.valid[iix,groupName]
    res <- module.clinicalCategoricalGroup.univariate(features=features, pheno.tab=tmp.pheno.tab.valid,
                                                      groupName=groupName, method=method)
#     stats <- res$TS[[TS.name.]]
#     stopifnot(!is.null(sts))
#     list(TS=stats, res.m.ccg.u=res)
    if (!returnTest) res$full <- NULL
    res
  }, mc.cores=cores)

  TSs <- lapply(res.permutations, "[[", "TS")
  distribution.TS.mean <- sapply(TSs, "[[", "TS.mean")
  distribution.TS.weightedMean <- sapply(TSs, "[[", "TS.weightedMean")

  res.m.ccg.u <- lapply(res.permutations, "[[", "full")
  
  theecdf.TS.mean <- NULL #ecdf(distribution.TS.mean)
#   p.value.TS.mean <- 1-theecdf.TS.mean(trueTS.mean)
  n_pos.TS.mean <- sum(distribution.TS.mean >= trueTS.mean)
  p.value.TS.mean <- (1+n_pos.TS.mean)/(N+1)

  theecdf.TS.weightedMean <- NULL #ecdf(distribution.TS.weightedMean)
#   p.value.TS.weightedMean <- 1-theecdf.TS.weightedMean(trueTS.weightedMean)
  n_pos.TS.weightedMean <- sum(distribution.TS.weightedMean >= trueTS.weightedMean)
  p.value.TS.weightedMean <- (1+n_pos.TS.weightedMean)/(N+1)
  
#   if (p.value.TS.mean==0) p.value.TS.mean <- 1/(nrow(pheno.tab.valid)+1)
#   if (p.value.TS.weightedMean==0) p.value.TS.weightedMean <- 1/(nrow(pheno.tab.valid)+1)
  
  list(p.value=list(TS.mean=p.value.TS.mean, TS.weightedMean=p.value.TS.weightedMean),
       distribution=list(TS.mean=distribution.TS.mean, TS.weightedMean=distribution.TS.weightedMean),
       res.m.ccg.u=res.m.ccg.u,
       theecdf=list(TS.mean=theecdf.TS.mean, TS.weightedMean=theecdf.TS.weightedMean))
}

    
testModules.clinicalCategoricalGroup.univariate <- function(moduleList.train, pheno.tab.train, pheno.tab.valid, 
                                                            groupName, cores, N, returnTest, method=c("kruskal")) {
  require(eisa)
  
  method <- match.arg(method)
  
  res <- lapply(moduleList.train, function(mod) {
    ## features to test
    features <- eisa::getSampleNames(mod)[[1]]
    features <- paste0("imaging.radiomics.",features)
    ## calculate test statistic TS
    res.m.ccg.u <- module.clinicalCategoricalGroup.univariate(features=features, pheno.tab=pheno.tab.train, 
                                                              groupName=groupName, method=method)
    res.m.ccg.u.v <- module.clinicalCategoricalGroup.univariate.validate(res.m.ccg.u=res.m.ccg.u,
                                                                         pheno.tab.valid=pheno.tab.valid,
                                                                         groupName=groupName,
                                                                         TS.name="TS.mean",
                                                                         returnTest=returnTest,
                                                                         cores=cores, method=method, N=N)
    list(res.m.ccg.u=res.m.ccg.u, res.m.ccg.u.v=res.m.ccg.u.v)
  })
  
  ## extract test statistics
  TSs <- lapply(lapply(res, "[[", "res.m.ccg.u"), "[[", "TS")
  TS.means <- sapply(TSs, "[[", "TS.mean")
  TS.weightedMeans <- sapply(TSs, "[[", "TS.weightedMean")
  
  ## test
  TSs.p.values <- lapply(lapply(res, "[[", "res.m.ccg.u.v"), "[[", "p.value")
  TS.means.p.values <- sapply(TSs.p.values, "[[", "TS.mean")
  TS.weightedMeans.p.values <- sapply(TSs.p.values, "[[", "TS.weightedMean")
  
  list(TS.mean=list(TS=TS.means, p.value=TS.means.p.values),
       TS.weightedMean=list(TS=TS.weightedMeans, p.value=TS.weightedMeans.p.values),
       full=res)
}


########################################################################################################

perform.pipelineB5 <- function(moduleList.train, ciss.train, eset.train, eset.valid, dsName.train, dsName.valid,
                               name.surv.time="surv.clinical.Time.Months", name.surv.event="surv.clinical.Event",
                               lcores=ncores, lsig.FDR.thres=sig.FDR.thres, lplotDir=plotDir,
                               lintermediateDir=intermediateDir, N=1000) {
  message("Testing prognostic value of modules")
  ## prognostic statistics and validation
  res.modulePrognostics <- testModulePrognostics(moduleList.train=moduleList.train, ciss.train=ciss.train, 
                                                 eset.valid=eset.valid, makeStatsAbsAt=0.5,
                                                 name.surv.time=name.surv.time, name.surv.event=name.surv.event, 
                                                 lcores=lcores, N=N, returnCIs=F)
  ## extract validation by random permutation test
  res.modulePrognostics.stats.meanCI <- sapply(lapply(res.modulePrognostics, "[[", "mpu.train"), "[[", "meanCI")
  res.modulePrognostics.stats.meanCI.pvals <- sapply(lapply(res.modulePrognostics, "[[", "mpuv.mean.ci"), "[[", "p.value")
  
  res.modulePrognostics.stats.meanWeightedCI <- sapply(lapply(res.modulePrognostics, "[[", "mpu.train"), "[[", "meanWeightedCI")
  res.modulePrognostics.stats.meanWeightedCI.pvals <- sapply(lapply(res.modulePrognostics, "[[", "mpuv.mean.weightedCI"), "[[", "p.value")
  
  ## gather results
  res.modulePrognostics.out <- list(meanCI=res.modulePrognostics.stats.meanCI, 
                                    meanCI.p.value=res.modulePrognostics.stats.meanCI.pvals,
                                    meanWeightedCI=res.modulePrognostics.stats.meanWeightedCI, 
                                    meanWeightedCI.p.value=res.modulePrognostics.stats.meanWeightedCI.pvals,
                                    full=res.modulePrognostics)
  ## compare prognostics in both datasets
  
  message("Testing histologic value of modules")
  ff <- file.path(lintermediateDir, "permutationTested_N=%s_histology_%s_%s.rda", dsName.train, dsName.valid)
  res.clinicalCategoricalGroup.univariate.out.histology <- 
    testModules.clinicalCategoricalGroup.univariate(moduleList.train=moduleList.train,
                                                    pheno.tab.train=pData(eset.train), 
                                                    pheno.tab.valid=pData(eset.valid), 
                                                    groupName="clinical.histology.curated", 
                                                    method=c("kruskal"),
                                                    cores=lcores, N=N,
                                                    returnTest=F)
  message("Testing combined stage value of modules")
  ff <- file.path(lintermediateDir, "permutationTested_N=%s_stage_%s_%s.rda", dsName.train, dsName.valid)
  res.clinicalCategoricalGroup.univariate.out.combinedStage <- 
    testModules.clinicalCategoricalGroup.univariate(moduleList.train=moduleList.train,
                                                    pheno.tab.train=pData(eset.train), 
                                                    pheno.tab.valid=pData(eset.valid), 
                                                    groupName="clinical.combined.stage.curated", 
                                                    method=c("kruskal"),
                                                    cores=lcores, N=N,
                                                    returnTest=F)
  list(modulePrognostics=res.modulePrognostics.out,
       moduleHistologyAssoc=res.clinicalCategoricalGroup.univariate.out.histology,
       moduleCombinedStageAssoc=res.clinicalCategoricalGroup.univariate.out.combinedStage)
}
