# Supplementary material for: Defining the biological basis of radiomic phenotypes in lung cancer
Source: eLife. 2017 Jul 21;6:e23421. doi: 10.7554/eLife.23421 (PMC5590809; doi:10.7554/eLife.23421)
Supplement: Source code 1. — Source code used to analyse data and generate figures. DOI: http://dx.doi.org/10.7554/eLife.23421.021 [file elife-23421-code1.zip › clean_MaastroMoffittHarvard/Pipeline/scripts/perform.pipelineB6.R]

############################################################################
###
### Perform meta-analysis to combine p-values independently assessed
### on discovery and validation patient cohort
###
############################################################################


pairwiseMetaAnalysis <- function(v1, v2, w1=1, w2=1, ...) {
  require(survcomp)
  
  stopifnot(length(v1)==length(v2))
  stopifnot(length(w1)==length(w2))
#   if (weight & w1) warning("Weighting with w1==1")
#   if (weight & w2) warning("Weighting with w2==1")
  if (length(w1)) w1 <- rep(w1, length(v1))  
  if (length(w2)) w2 <- rep(w2, length(v2))  
  stopifnot(length(v1) == length(w1))  
  stopifnot(length(v2) == length(w2))  

  sapply(1:length(v1), function(i) {
    p <- c(v1[i], v2[i])
    w <- c(w1[i], w2[i])
    combine.test(p=p, weight=w, ...)
  })
}

metaAnalysis.clinical <- function(resB5.1, resB5.2, 
                                  n1, n2,
                                  covariate=c("modulePrognostics",
                                              "moduleHistologyAssoc",
                                              "moduleCombinedStageAssoc"),
                                  TS="meanCI") {
  covariate <- match.arg(covariate)
  TS <- match.arg(TS)
  
  if (covariate=="modulePrognostics") {
    pvals1 <- resB5.1[[covariate]][[paste0(TS,".p.value")]]
    pvals2 <- resB5.2[[covariate]][[paste0(TS,".p.value")]]  
  } else if (covariate=="moduleHistologyAssoc" | covariate=="moduleCombinedStageAssoc") {
    TS <- switch(TS,
                 "meanCI"="TS.mean")
    pvals1 <- resB5.1[[covariate]][[TS]]$p.value
    pvals2 <- resB5.2[[covariate]][[TS]]$p.value  
  }
  
  pairwiseMetaAnalysis(v1=pvals1, v2=pvals2, w1=n1, w2=n2, method="z.transform")
}

jaccard.index <- function(a, b) length(intersect(a,b))/length(union(a,b))

compute.featureOverlap <- function(featureSet1, featureSet2, fuzzy=F) {
  
  getBaseFeature <- function(x) gsub("^.+_(.+)$", "\\1", x)
  
  if (!fuzzy)
    return(jaccard.index(featureSet1, featureSet2))
  else {
    s1 <- sapply(featureSet1, getBaseFeature)
    s2 <- sapply(featureSet2, getBaseFeature)
    return(jaccard.index(s1,s2))
  }
  
}

#' @param clinical.p.values is a (named) list of clinical covariates. Each entry contains two vectors named weighted 
#' and unweighted
summarize.clinicalRelation <- function(modulesList, clinical.p.values, n_pathways, n_features,
                                       normalize.moduleSize=T, sig.thresh=0.05, weighted=c("weighted", "unweighted")) {
  require(eisa)
  
  weighted <- match.arg(weighted)
  modules <- modulesList
  
  modules.features <- sapply(modules, function(x) eisa::getSampleNames(x)[[1]])
  modules.pathways <- sapply(modules, function(x) eisa::getFeatureNames(x)[[1]])
  
  ## sizes of modules ##
  
  sizes <- sapply(1:length(modules), function(i) {
    a <- length(modules.features[[i]])
    b <- length(modules.pathways[[i]])
    if (normalize.moduleSize) {
      a <- a/n_features
      b <- b/n_pathways
    }
    return(a+b)
  })
  
  ## if associated with histology etc ##
  
  # clinicals should be a matrix
  clinicals <- sapply(clinical.p.values, function(x) {
    pvals <- x[[weighted]]
    yesNo <- sapply(pvals, function(p) p < sig.thresh)
    return(yesNo)
  })
  
  ## overlaps in features and pathways ##
  
  ## features
  featureOverlaps.exact <- sapply(1:length(modules), function(j) sapply(1:length(modules), function(i) {
    a <- modules.features[[j]]
    b <- modules.features[[i]]
    featureOverlap <- compute.featureOverlap(a, b, fuzzy=F)
  }))
  colnames(featureOverlaps.exact) <- paste0("module", 1:length(modules), ".featureOverlap.exact")
  rownames(featureOverlaps.exact) <- paste0("module", 1:length(modules))
  
  featureOverlaps.inexact <- sapply(1:length(modules), function(j) sapply(1:length(modules), function(i) {
    a <- modules.features[[j]]
    b <- modules.features[[i]]
    compute.featureOverlap(a, b, fuzzy=T)
  }))
  colnames(featureOverlaps.inexact) <- paste0("module", 1:length(modules), ".featureOverlap.inexact")
  rownames(featureOverlaps.inexact) <- paste0("module", 1:length(modules))
  
  ## pathways
  pathwayOverlaps.exact <- sapply(1:length(modules), function(j) sapply(1:length(modules), function(i) {
    a <- modules.pathways[[j]]
    b <- modules.pathways[[i]]
    featureOverlap <- jaccard.index(a, b)
  }))
  colnames(pathwayOverlaps.exact) <- paste0("module", 1:length(modules), ".pathwayOverlap.exact")
  rownames(pathwayOverlaps.exact) <- paste0("module", 1:length(modules))
  
#   pathwayOverlaps.inexact <- sapply(1:length(modules), function(j) sapply(1:length(modules), function(i) {
#     a <- modules.pathways[[j]]
#     b <- modules.pathways[[i]]
#     compute.featureOverlap(a, b, fuzzy=T)
#   }))
#   colnames(pathwayOverlaps.inexact) <- paste0("module", 1:length(modules), ".pathwayOverlap.inexact")
  
  bothOverlaps.exact <- featureOverlaps.exact+pathwayOverlaps.exact
  bothOverlaps.inexact <- featureOverlaps.inexact+pathwayOverlaps.exact
  colnames(bothOverlaps.exact) <- gsub("feature", "featureANDpathway", colnames(bothOverlaps.exact))
  colnames(bothOverlaps.inexact) <- gsub("feature", "featureANDpathway", colnames(bothOverlaps.inexact))
  
  ## gather together ##
  
  overlaps.features <- cbind(featureOverlaps.exact, featureOverlaps.inexact)
#   overlaps.pathways <- cbind(pathwayOverlaps.exact, pathwayOverlaps.inexact)
  overlaps.pathways <- pathwayOverlaps.exact
  overlaps.both <- cbind(bothOverlaps.exact, bothOverlaps.inexact)
  
  misc <- data.frame(size=sizes, clinicals)
  
  ## results
  combined <- cbind(overlaps.both, misc)
  features <- cbind(overlaps.features, misc)
  pathways <- cbind(overlaps.pathways, misc)
  
  list(combined=combined, features=features, pathways=pathways)
}

getSummaryGraph <- function(summary, type=c("combined", "features", "pathways"), metric=c("inexact","exact")) {
  require(igraph)
  require(RCytoscape)
  
  type <- match.arg(type)
  metric <- match.arg(metric)
  
  thetype <- switch(type,
                    "combined"="featureANDpathway",
                    "features"="feature",
                    "pathways"="pathway")
  
  
  g <- new ("graphNEL", edgemode="undirected")
  
  g <- initNodeAttribute(graph=g, attribute.name="size", attribute.type="numeric", default.value=0.0)
  g <- initNodeAttribute(graph=g, attribute.name="prognostic", attribute.type="char", default.value="unrelated")
  g <- initNodeAttribute(graph=g, attribute.name="histology", attribute.type="char", default.value="unrelated")
  g <- initNodeAttribute(graph=g, attribute.name="stage", attribute.type="char", default.value="unrelated")
  
  g <- initEdgeAttribute (graph=g, attribute.name="overlap", attribute.type="numeric", default.value=0.0)
  
  for (i in rownames(summary)) {
    g <- graph::addNode(i, g)
    
    nodeData(g, i, "size") <- summary[i,"size"]
    
    if (summary[i,"prognostic"]=="TRUE")
      nodeData(g, i, "prognostic") <- "prognostic"
      
    if (summary[i,"histology"]=="TRUE")
      nodeData(g, i, "histology") <- "histology"
    
    if (summary[i,"stage"]=="TRUE")
      nodeData(g, i, "stage") <- "stage"
  }
  
  for (i in 1:nrow(summary)) {
    for (j in i:nrow(summary)) {
      ii <- paste0("module",i)
      jj <- paste0("module",j)
      if (ii!=jj) {
        g <- graph::addEdge (ii, jj, g)
        edgeData(g, ii, jj, 'overlap') <- summary[ii,paste0(jj,sprintf(".%sOverlap.%s", thetype, metric))]
      }
    }
  }
  
  return(g)
  
# #  g <- new ("graphNEL", edgemode="directed")
#   g <- graph::addNode ("A", g)
#   g <- graph::addNode ("B", g)
#   g <- graph::addNode ("C", g)
#   cw <- new.CytoscapeWindow ("vignette", graph=g)
#   displayGraph (cw)
#   
#   layoutNetwork (cw, layout.name='grid')
#   
#   
#   g <- cw@graph # created above, in the section "A minimal example"
#   g <- initNodeAttribute (graph=g, attribute.name="moleculeType", attribute.type="char", default.value="undefined")
#   g <- initNodeAttribute (graph=g, "lfc", "numeric", 0.0)
#   nodeData (g, "A", "moleculeType") <- "kinase"
#   nodeData (g, "B", "moleculeType") <- "TF"
#   nodeData (g, "C", "moleculeType") <- "cytokine"
#   nodeData (g, "A", "lfc") <- -1.20
#   nodeData (g, "B", "lfc") <- 1.80
#   nodeData (g, "C", "lfc") <- 3.20
#   cw = setGraph (cw, g)
#   displayGraph (cw) # cw✬s graph is sent to Cytoscape
#   cw <- new.CytoscapeWindow ("vignette2", graph=g)
#   
#   
#   ## only with cytoscape ##
#   setDefaultNodeShape (cw, "octagon")
#   setDefaultNodeColor (cw, "#AAFF88")
#   setDefaultNodeSize (cw, 80)
#   setDefaultNodeFontSize (cw, 40)
#   ##########################
#   
#   ## only with cytoscape ##
#   attribute.values <- c ("kinase", "TF", "cytokine")
#   node.shapes <- c ("diamond", "triangle", "rect")
#   setNodeShapeRule (cw, node.attribute.name="moleculeType", attribute.values, node.shapes)
#   redraw (cw)
#   ##########################
#   
#   g <- cw@graph
#   g <- initEdgeAttribute (graph=g, attribute.name="edgeType",
#                           attribute.type="char",
#                           default.value="unspecified")
#   g <- graph::addEdge ("A", "B", g)
#   g <- graph::addEdge ("B", 'C', g)
#   g <- graph::addEdge ('C', 'A', g)
#   edgeData (g, 'A', 'B', 'edgeType') <- "phosphorylates"
#   edgeData (g, 'B', 'C', 'edgeType') <- "promotes"
#   edgeData (g, 'C', 'A', 'edgeType') <- "indirectly activates"
#   cw@graph <- g
#   displayGraph (cw)
#   
#   
#   ## only with cytoscape ##
#   line.styles = c ('DOT', 'SOLID', 'SINEWAVE')
#   edgeType.values = c ('phosphorylates', 'promotes',
#                        'indirectly activates')
#   setEdgeLineStyleRule (cw, 'edgeType', edgeType.values,
#                         line.styles)
#   redraw (cw)
#   arrow.styles = c ('Arrow', 'Delta', 'Circle')
#   setEdgeTargetArrowRule (cw, 'edgeType', edgeType.values,
#                           arrow.styles)
#   #######################

}

#' file contains
makeCytoscape <- function(g) {
  require(igraph)
  require(RCytoscape)
  
  cw <- new.CytoscapeWindow ("Modules", graph=g, overwriteWindow=T)
  displayGraph(cw)
  
  cy <- CytoscapeConnection ()
  setDefaultBackgroundColor(cy, "#FFFFFF")
  setDefaultNodeBorderColor(cy, "#FFFFFF")
  setDefaultNodeColor(cy, "#FFFFFF")
  
  browser()
  thenodes <- getAllNodes(cw)
  setNodeLabelDirect(cw, node.names=thenodes, new.labels=gsub("module","",thenodes))
  control.points = c (0, 0.1)
  node.sizes = c (10, 10, 30, 30)
  setNodeSizeRule (cw, node.attribute.name="size", control.points, node.sizes, mode="interpolate")
  
  theedges <- getAllEdges(cw)
  theoverlaps <- sapply(theedges, function(e) getEdgeAttribute(cw, e, "overlap"))
  theoverlaps <- round(theoverlaps, digits=1)
  hist = hist(theoverlaps, breaks=5, plot=F)
  control.points = hist$breaks
  magnet <- function(x, y=control.points) y[which.min(abs(y-x))] 
  theoverlaps.discretized = sapply(theoverlaps, magnet)
#   theoverlaps.discretized <- sapply(theoverlaps.discretized, function(x) ifelse(x < 0.3, 0, x))
  sapply(names(theoverlaps.discretized), function(i) setEdgeLineWidthDirect(cw, i, ((which(control.points==theoverlaps.discretized[i])-1)/2.5)))
  sapply(names(theoverlaps.discretized), function(i) setEdgeOpacityDirect(cw, i, ((which(control.points==theoverlaps.discretized[i])-1)*20)))
  redraw(cw)
#   for (i in names(theoverlaps.discretized)) { 
#     setEdgeLineWidthDirect(cw, i, which(control.points==theoverlaps.discretized[i]))
#   }
#   setEdgeLineWidthRule (cw, "overlap", as.vector(theoverlaps), as.vector(theoverlaps.discretized))
  
browser()
  displayGraph(cw)
#   layoutNetwork (cw, layout.name='grid')
  
}

#############################################################################################

perform.pipelineB6 <- function(moduleList, resB5.1, resB5.2, n1, n2, 
                               n_pathways=nrow(resB.geneEnrichment.maastro$gsea$res[[1]]),
                               n_features=length(grep("imaging", colnames(pData(moffitt.RG)))), 
                               lsig.Pval.thres=sig.Pval.thres, lrdataDir=rdataDir, ltableDir=tableDir) {
  message("Performing meta-analysis")  
  
  ## prognostic
  p.values.prognostic <- metaAnalysis.clinical(resB5.1=resB5.1, resB5.2=resB5.2,
                                               n1=1, n2=1,
                                               covariate="modulePrognostics")
  p.values.prognostic.weighted <- metaAnalysis.clinical(resB5.1=resB5.1, resB5.2=resB5.2,
                                                        n1=n1, n2=n2,
                                                        covariate="modulePrognostics")
  prognostic <- list(unweighted=p.values.prognostic, weighted=p.values.prognostic.weighted)
  
  ## histology
  p.values.histology <- metaAnalysis.clinical(resB5.1=resB5.1, resB5.2=resB5.2,
                                              n1=1, n2=1,
                                              covariate="moduleHistologyAssoc")
  p.values.histology.weighted <- metaAnalysis.clinical(resB5.1=resB5.1, resB5.2=resB5.2,
                                                       n1=n1, n2=n2,
                                                       covariate="moduleHistologyAssoc")
  histology <- list(unweighted=p.values.histology, weighted=p.values.histology.weighted)
  
  ## stage
  p.values.stage <- metaAnalysis.clinical(resB5.1=resB5.1, resB5.2=resB5.2,
                                          n1=1, n2=1,
                                          covariate="moduleCombinedStageAssoc")
  p.values.stage.weighted <- metaAnalysis.clinical(resB5.1=resB5.1, resB5.2=resB5.2,
                                                   n1=n1, n2=n2,
                                                   covariate="moduleCombinedStageAssoc")
  stage <- list(unweighted=p.values.stage, weighted=p.values.stage.weighted)
  
  ## gather together
  clinical.p.values <- list(prognostic=prognostic,
                            histology=histology,
                            stage=stage)
  
  message("Summarizing clinical relationship of modules")
  summary <- summarize.clinicalRelation(modulesList=moduleList, clinical.p.values=clinical.p.values, n_pathways=n_pathways,
                                        n_features=n_features, normalize.moduleSize=T, sig.thresh=lsig.Pval.thres, weighted="weighted")
  thegraph <- getSummaryGraph(summary$combined)
  save(thegraph, file=file.path(lrdataDir, "thegraph.rda"))
  thegraph.features <- getSummaryGraph(summary$features, type="features")
  save(thegraph.features, file=file.path(lrdataDir, "thegraph.features.rda"))
  thegraph.pathways <- getSummaryGraph(summary$pathways, type="pathways", metric="exact")
  save(thegraph.pathways, file=file.path(lrdataDir, "thegraph.pathways.rda"))
  
  ## return
  list(clinical.p.values=clinical.p.values, summary=summary)
}
