# Supplementary material for: Defining the biological basis of radiomic phenotypes in lung cancer
Source: eLife. 2017 Jul 21;6:e23421. doi: 10.7554/eLife.23421 (PMC5590809; doi:10.7554/eLife.23421)
Supplement: Source code 1. — Source code used to analyse data and generate figures. DOI: http://dx.doi.org/10.7554/eLife.23421.021 [file elife-23421-code1.zip › clean_MaastroMoffittHarvard/Pipeline/scripts/staining.R]

message("## Get patient samples for T Cell and macrophage staining")
## Take the most prevalent feature associated with a well characterized immune response pathway present in the pathway results
thegenes <- resB.geneEnrichment.moffitt$gsea$res.leadingEdge$imaging.radiomics.LoG_sigma_1_mm_2D_stats_std$REACTOME_CTLA4_INHIBITORY_SIGNALING
thegenes <- paste0("geneid.",thegenes)

cor.mat <- cor(qpData(moffitt.RG), t(exprs(moffitt.RG)[thegenes,]), use="complete")
tt<-retainLoG3(names(sort(rowMeans(cor.mat))))
exploreDF.moffitt <- data.frame(RadioGx::qpData(moffitt.RG),t(exprs(moffitt.RG)[thegenes,]))
exploreDF.moffitt <- data.frame(exploreDF.moffitt, rowMeans=rowMeans(exploreDF.moffitt[,grep("geneid",colnames(exploreDF.moffitt))]))
exploreDF.moffitt <- exploreDF.moffitt[order(exploreDF.moffitt$rowMeans),]
exploreDF.moffitt <- data.frame(exploreDF.moffitt, rank=1:nrow(exploreDF.moffitt))

## The prognostic modules
xx<-getSampleNames(resB4.modules$modules.filteredANDsignificant[[2]])
xx<-c(xx,getSampleNames(resB4.modules$modules.filteredANDsignificant[[9]]))
xx<-c(xx,getSampleNames(resB4.modules$modules.filteredANDsignificant[[10]]))
xx<-sort(unique(unlist(xx)))

exploreDF.moffitt2 <- data.frame(exploreDF.moffitt, qpData(moffitt.RG)[rownames(exploreDF.moffitt),paste0("imaging.radiomics.",xx),drop=F]) 
tt <- cor(exploreDF.moffitt2[,paste0("imaging.radiomics.",xx)], exploreDF.moffitt2$rowMeans, use="complete")

### FINAL ###
sort(tt[order(tt[,1]),],decreasing=T) # yields imaging.radiomics.GLCM_correl1 as highest anti-correlated
thefeature <- qpData(moffitt.RG)[,"imaging.radiomics.GLCM_correl1", drop=F]
thefeature <- thefeature[order(thefeature[,1]),,drop=F]
thefeature_lowVal <- rownames(thefeature)[1:10]
thefeature_highVal <- rownames(thefeature)[(nrow(thefeature)-9):nrow(thefeature)]

CTLA4_INHIBITORY_SIGNALING_patientIDs <- cbind.fill(as.character(pData(moffitt.RG)[thefeature_lowVal, "radiomicsID"]), 
                                                    as.character(pData(moffitt.RG)[thefeature_highVal, "radiomicsID"]))
colnames(CTLA4_INHIBITORY_SIGNALING_patientIDs) <- c("LowValues", "HighValues")
write.csv(CTLA4_INHIBITORY_SIGNALING_patientIDs, file="CTLA4_INHIBITORY_SIGNALING_patientIDs.csv")

message("### ------------------- Evaluate pathology staining from Moffitt ------------------- ###")

pathResx <- read.csv("../data/Moffitt/staining/Cluster from ROIs 09.26.16 copy2.csv")
pathResx$R.Number <- gsub("_", "0", pathResx$R.Number)
rownames(pathResx) <- pathResx$R.Number
pathResx <- pathResx[order(pathResx$RadResponder.Score),] ## for easier visual inspection

fisher.test(pathResx$RadResponder.Score, pathResx$PathResponder.Score)
