# Supplementary material for: Defining the biological basis of radiomic phenotypes in lung cancer
Source: eLife. 2017 Jul 21;6:e23421. doi: 10.7554/eLife.23421 (PMC5590809; doi:10.7554/eLife.23421)
Supplement: Source code 1. — Source code used to analyse data and generate figures. DOI: http://dx.doi.org/10.7554/eLife.23421.021 [file elife-23421-code1.zip › clean_MaastroMoffittHarvard/Pipeline/scripts/perform.pipelineB.for_one.R]

#############################################################################
###
### Compute gene ranks, pre-ranked GSEA, and GSVA.
###
### Functions are applied on expression sets. Use of custom RadioGx package.
###
#############################################################################

# processGSEA <- function(res.gseas) {
#   require(RadioGx)
#   tableGSEA(res.gseas=res.gseas, thecolumn="NES")
# }

perform.pipelineB.for_one <- function(eset, dsName, lgeneset, lthrRow, lthrCol, lcor.limit, N_permutations=0, dir_permutations=NULL,
                                      lrdataDir=rdataDir,  lrankDir=rankDir, lplotDir=plotDir,
                                      lgseaExec=gseaExecPath, lintermediateDir=intermediateDir,
                                      lgseaMinSize=gseaMinSize, lgseaMaxSize=gseaMaxSize, lseed=seed,
                                      lgseaOutDir=gseaOutDir, lcores=ncores, lverbose=verbose,
                                      cats=categories) {
  require(RadioGx) # custom package
  require(GSVA)
  require(GSEABase)
  
  ## GSEA
  message(sprintf("Computing rank files for %s ...", dsName))
  fn.ranking <- file.path(lrdataDir, sprintf("%s_geneRanking.rda", dsName))
#   if (TRUE) {
  if (!file.exists(fn.ranking)) {
    geneRanking <- makeRanking(eset=eset, outdir=lrankDir, name=dsName, cores=lcores)
    save(geneRanking, file=fn.ranking)
  } else {
    print(sprintf("Found %s, loading instead...", fn.ranking))
    load(fn.ranking)
  }
  rankFiles <- geneRanking$files
  message(sprintf("Run GSEA for %s ...", dsName))
  res.gseas.full <- performGSEA(dsName=dsName, ranks=rankFiles, min.size=lgseaMinSize, max.size=lgseaMaxSize, 
                               gmt.path=lgeneset, out.dir=lgseaOutDir, exec.path=lgseaExec, lrdataDir=lrdataDir,
                               lintermediateDir=lintermediateDir, cores=lcores, verbose=lverbose, seed=lseed)
  res.gsea <- res.gseas.full$res.gseas
  res.leadingEdge <- res.gseas.full$res.leadingEdges
  message("Processing GSEA results")
  res.gsea.processed <- processGSEA(res.gsea=res.gsea, dsName=dsName, seed=lseed, thrRow=lthrRow, thrCol=lthrRow,
                                    cor.limit=lcor.limit, lrdataDir=lrdataDir, lplotDir=lplotDir,
                                    cats=cats, gmt.path=lgeneset) 
  ## GSVA
  message(sprintf("Run GSVA for %s ...", dsName))
  res.gsva <- perform.GSVA(eset, lgeneset, outdir=lrdataDir, name=dsName, removeGenePrefix="geneid\\.", 
                           custom_no.permutations=N_permutations, save_permutations_to=dir_permutations,
                           min.size=lgseaMinSize, max.size=lgseaMaxSize, cores=lcores, verbose=lverbose, method="ssgsea") 
  message("Processing GSVA results")
  res.gsva.processed <- processGSVA(res.gsva$gsva, eset=eset, dsName=dsName, seed=lseed, thrRow=lthrRow, thrCol=lthrRow,
                                    cor.limit=lcor.limit, lrdataDir=lrdataDir, lplotDir=lplotDir,
                                    cats=cats, gmt.path=lgeneset)
  
  list(gsea=list(res=res.gsea, res.processed=res.gsea.processed, res.leadingEdge=res.leadingEdge),
       gsva=list(res=res.gsva$gsva, res.processed=res.gsva.processed, res.p.values=res.gsva$p.values))
}

#---------------------------------------------------------------------------------------------
## functions process the enrichment results

#' @param res.gseas list of GSEA results (for each feature)
processGSEA <- function(res.gseas, dsName, seed, thrRow, thrCol, cor.limit, lrdataDir,
                        lplotDir, cats, gmt.path, removeReactomeTag=T, removeImagingTag=T) {
  fn <- file.path(lrdataDir, sprintf("%s_%s_res.processedGSEA.rda", dsName, basename(gmt.path)))
  if (!file.exists(fn)) {
    require(RadioGx)
    res.gseas <- Filter(function(x) !is.null(x), res.gseas)
    # order(rownames(x)) makes sense because set of gene sets is same for all GSEA runs
    getVarFromGSEAres <- function(xxx, colname) {
      sapply(xxx, function(x) {
        orderedRWNs <- rownames(x)[order(rownames(x))] # to bring all in same order
        nes <- x[orderedRWNs,colname]
        names(nes) <- orderedRWNs # smarter way to do in R?
        nes
      })
    }
    nesTable <- getVarFromGSEAres(res.gseas, colname="NES")
    fdrTable <- getVarFromGSEAres(res.gseas, colname="FDR.q.val")
    nomPvalTable <- getVarFromGSEAres(res.gseas, colname="NOM.p.val")
    if (removeReactomeTag) rownames(nesTable) <- gsub("REACTOME_", "", rownames(nesTable))
    if (removeImagingTag) colnames(nesTable) <- gsub("imaging.radiomics.", "", colnames(nesTable))
#     nesTable <- Reduce(cbind, lapply(res.gseas, "[[", "NES"))
    res.biclusts <- RadioGx::biClustering(nesTable, seed=seed, thrRow=thrRow, thrCol=thrCol)
    res.biclusts.unredundant <- RadioGx::removeRedundantModule(res.isa=res.biclusts$modules.isa, thetable=nesTable, cor.limit=cor.limit)

    res.processedGSEA <- list(nesTable=nesTable, biclusts=res.biclusts, biclusts.unrendundant=res.biclusts.unredundant,
                              fdrTable=fdrTable, nomPvalTable=nomPvalTable)
    save(res.processedGSEA, file=fn)
  } else {
    print(sprintf("Found processed GSEA results in %s, loading instead ...",fn))
    load(fn)
  }
  ## cluster raw NES values 
  tt <- res.processedGSEA$nesTable
  rownames(tt) <- gsub("REACTOME_", "", rownames(tt))
  catscol <- c("Green", "Blue", "Violet", "Red", "Pink", "Brown", "Yellow")
  catbars <- sapply(colnames(tt), function(x) {
    if (grepl(cats[1],x)) return(catscol[[1]])
    else if (grepl(cats[2],x)) return(catscol[[2]])
    else if (grepl(cats[3],x)) return(catscol[[3]])
    else if (grepl(cats[4],x)) return(catscol[[4]])
    else if (grepl(cats[5],x)) return(catscol[[5]])
    else if (grepl(cats[6],x)) return(catscol[[6]])
    else if (grepl(cats[7],x)) return(catscol[[7]])
    else browser() #stop("Name does not match any imaging category")
  })
  colors.prefixes = 
    list(black = c("Stats"), 
        chocolate1 = c("GLCM", "RLGL", "GLSZM"),
        blueviolet = c("Shape"), 
        firebrick2 = c("Wavelet"),
        pink = c("LoG"))
  catbars <- RadioGx::prefixes2colors(colnames(tt), colors.prefixes=colors.prefixes)
#   hr <- hclust(as.dist(1-cor(t(tt), method="pearson")), method="ward")
#   hc <- hclust(as.dist(1-cor(tt, method="pearson")), method="ward")
  res.heatmap.2 <- table2heatmap2pdf(tt, fn=file.path(lplotDir, sprintf("heatmap_gsea_nesTable_%s.pdf",dsName)),
                                     height=27, width=32, margin=c(12,21), cexCol = 0.25, cexRow= 0.35, 
                                     ColSideColors=catbars, #Colv=as.dendrogram(hc), Rowv=as.dendrogram(hr),
                                     hclustfun=function(x) hclust(x,method="ward"),
                                     legendfun=function() legend("topright", legend=c("Stats","Texture","Shape", "Wavelet", "LoG"),
                                                                 fill=names(colors.prefixes)),
                                     max.val=2.5, min.val=-2.5, labCol="", labRow="", dendrogram="none")
  list(res.processedGSEA=res.processedGSEA, res.heatmap.2=res.heatmap.2)
}

#' @param res.gsva GSVA results (table)
processGSVA <- function(res.gsva, dsName, eset, seed, thrRow, thrCol, cor.limit, lrdataDir, 
                        cats, lplotDir, gmt.path, feature.regex="^imaging\\.", verbose=T, 
                        removeReactomeTag=T, removeImagingTag=T) {
  if ("es.obs"%in%names(res.gsva))
    res.gsva <- res.gsva$es.obs
  else
    res.gsva <- res.gsva
  res.heatmap.2.gsvaRaw <- table2heatmap2pdf(res.gsva, fn=file.path(lplotDir, sprintf("heatmap_gsva_esTable_%s.pdf",dsName)),
                                             height=27, width=32, margin=c(12,21), cexCol = 0.25, cexRow= 0.35, by=0.00125, 
                                             hclustfun=function(x) hclust(x,method="ward"), max.val=2.5, min.val=-2.5)
  feature.data <- pData(eset)
  features <- grep(feature.regex, colnames(feature.data), val=T)
  fn <- file.path(lrdataDir, sprintf("%s_%s_res.processedGSVA.rda", dsName, basename(gmt.path)))
  if (!file.exists(fn)) {
    require(RadioGx)
#     res.gsva <- Filter(function(x) !is.null(x), res.gsva) # res.gsva is a table
    # for each feature measure association (rank correlation) to enrichment scores (sample by sample)
    if (verbose) print("Compute all pairs of correlations after GSVA")
    res.gsva <- sapply(features, function(x, samps, genesets) sapply(genesets, function(ageneset) {
      res <- cor.test(res.gsva[ageneset,samps], feature.data[samps,x], method="spearman")
      p <- ifelse(res$p.value == 0, .Machine$double.xmin, res$p.value)
      w <- res$estimate #sign(res$estimate)
      p*w
    }), samps=colnames(res.gsva), genesets=rownames(res.gsva)) # samps is vector, sample names (colnames after GSVA es.obs output)
    if (removeReactomeTag) rownames(res.gsva) <- gsub("REACTOME_", "", rownames(res.gsva))
    if (removeImagingTag) colnames(res.gsva) <- gsub("imaging.radiomics.", "", colnames(res.gsva))
    # bi cluster matrix of corelation estimates weighted by its significance
    if (verbose) print("Performing biclustering on table of rho X signifance estimates after GSVA")
    res.biclusts <- RadioGx::biClustering(res.gsva, seed=seed, thrRow=thrRow, thrCol=thrCol)
    if (verbose) print("Remove redundant modules")
    res.biclusts.unredundant <- RadioGx::removeRedundantModule(res.biclusts$modules.isa, res.gsva, cor.limit=cor.limit)
    res.processedGSVA <- list(gsvaTable=res.gsva, biclusts=res.biclusts, biclusts.unrendundant=res.biclusts.unredundant)
    save(res.processedGSVA, file=fn)
  } else {
    print(sprintf("Found processed GSVA results in %s, loading instead ...",fn))
    load(fn)
  }
  ## cluster raw enrichment values 
  tt <- res.processedGSVA$gsvaTable
  rownames(tt) <- gsub("REACTOME_", "", rownames(tt))
  catscol <- c("Green", "Blue", "Violet", "Red", "Pink", "Brown", "Yellow")
  catbars <- sapply(colnames(tt), function(x) {
    if (grepl(cats[[1]],x)) return(catscol[[1]])
    else if (grepl(cats[[2]],x)) return(catscol[[2]])
    else if (grepl(cats[[3]],x)) return(catscol[[3]])
    else if (grepl(cats[[4]],x)) return(catscol[[4]])
    else if (grepl(cats[[5]],x)) return(catscol[[5]])
    else if (grepl(cats[[6]],x)) return(catscol[[6]])
    else if (grepl(cats[[7]],x)) return(catscol[[7]])
    else browser() #stop("Name does not match any imaging category")
  })
  colors.prefixes = 
    list(black = c("Stats"), 
        chocolate1 = c("GLCM", "RLGL", "GLSZM"),
        blueviolet = c("Shape"), 
        firebrick2 = c("Wavelet"),
        pink = c("LoG"))
  catbars <- RadioGx::prefixes2colors(colnames(tt), colors.prefixes=colors.prefixes)
#   hr <- hclust(as.dist(1-cor(t(tt), method="pearson")), method="ward")
#   hc <- hclust(as.dist(1-cor(tt, method="pearson")), method="ward")
  res.heatmap.2 <- table2heatmap2pdf(tt, fn=file.path(lplotDir, sprintf("heatmap_gsva_corrTable_%s.pdf",dsName)),
                                     height=27, width=32, margin=c(12,21), cexCol = 0.25, cexRow= 0.35, nbreaks=10, 
                                     ColSideColors=catbars,  #Colv=as.dendrogram(hc), Rowv=as.dendrogram(hr),
                                     hclustfun=function(x) hclust(x,method="ward"), max.val=1, min.val=-1,
                                     legendfun=function() legend("topright", legend=c("Stats","Texture","Shape", "Wavelet", "LoG"),
                                                                 fill=names(colors.prefixes)),
                                     labCol="", labRow="", dendrogram="none")
  list(res.processedGSVA=res.processedGSVA, res.heatmap.2=res.heatmap.2)
}

#' @param enrichmentResults list (for each dataset) of list of enrichment results (GSEA, GSVA)
perform.pipelineB <- function(enrichmentResults) {
  lapply(enrichmentResults, function(x) {
    gsea <- x$gsea # list of tables
    gsva <- x$gsva # table
  })
}
