# Supplementary material for: Defining the biological basis of radiomic phenotypes in lung cancer
Source: eLife. 2017 Jul 21;6:e23421. doi: 10.7554/eLife.23421 (PMC5590809; doi:10.7554/eLife.23421)
Supplement: Source code 1. — Source code used to analyse data and generate figures. DOI: http://dx.doi.org/10.7554/eLife.23421.021 [file elife-23421-code1.zip › clean_MaastroMoffittHarvard/Pipeline/scripts/perform.pipelineA.R]

#######################################################################################
###
### Auxillary functions to load, normalize, and curate all pieces of data such as
### genomic, imaging, and clinical data for each data set (Moffitt, Maastro, Harvard).
###
#######################################################################################

#--------------------------------------------------------------------------------------
### GENERAL ###

categorize.histology.nsclc <- function(histologies) {
  ## preprocess to make as generic as possible
  histologies <- tolower(histologies)
  histologies <- gsub("\\s","", histologies)
  sapply(histologies, function(x) {
    is.adeno <- grepl("adeno",x)
    is.squamous <- grepl("squamous",x)
    if (is.adeno & !is.squamous) return("adeno")
    else if (is.squamous & !is.adeno) return("squamous")
    else return("other")
  })
}

combineTNMstage <- function(t.stage, n.stage, m.stage, version=c("AJCC.7")) {
  version <- match.arg(version)
  
  t.stage <- toupper(t.stage)
  n.stage <- toupper(n.stage)
  m.stage <- toupper(m.stage)
  
  stage.tab <- cbind(t.stage=t.stage, n.stage=n.stage, m.stage=m.stage)
  
  ajcc.7 <- function(ttt, nnn, mmm) {
#     print("hello")
#     print(ttt)
#     print(nnn)
#     print(mmm)
    ## stage 0
    if (ttt=="TIS" & nnn=="N0" & mmm=="M0") return("0")
    ## stage IA
    else if (ttt%in%c("T1","T1A","T1B") & nnn=="N0" & mmm=="M0") return("IA")
    ## stage IB
    else if (ttt%in%c("T2","T2A") & nnn=="N0" & mmm=="M0") return("IB")
    ## stage IIA
    else if ((ttt%in%c("T1","T2","T1A","T2A") & nnn=="N1" & mmm=="M0") |
               (ttt%in%c("T1","T2b") & nnn=="N0" & mmm=="0")) return("IIA")
    ## stage IIB
    else if ((ttt%in%c("T2","T2B") & nnn=="N1" & mmm=="M0") |
               (ttt=="T3" & nnn=="N0" & mmm=="M0")) return("IIB")
    ## stage IIIA
    else if ((ttt=="T3" & nnn=="N1" & mmm=="M0") | 
               (grepl("^T[1-3][A-Z]$", ttt) & nnn=="N2" & mmm=="M0")   |
               (ttt=="T4" & nnn%in%c("N0","N1") & mmm=="M0")) return("IIIA") 
    ## stage IIIB
    else if ((ttt=="T4" & nnn=="N2" & mmm=="M0") | 
               (grepl("^T[1-4][A-Z]$", ttt) & nnn=="N3" & mmm=="M0")) return("IIIB") 
    ## stage IV
    else if (mmm%in%c("M1",sprintf("M1%s",LETTERS[1:2]))) return("IIIB") 
    else return("unknown")
  }
  
  combineStages <- function(version) {
    thefun <- switch(version,
                     "AJCC.7"=ajcc.7)
#     browser()
    apply(stage.tab, 1, function(x) thefun(x[1], x[2], x[3]))
  }
  
  switch(version,
         "AJCC.7"=combineStages(version=version))
}

#--------------------------------------------------------------------------------------
### MOFFITT ###

#' @param dir.CEL folder name for CEL files
#' @param fn.survival file name of survival data
#' @param tab.probeMapping probe mapping table (for custom chip)
#' @param fn.imaging file name of imaging features
#' @param fn.cel2moffitt the name of the file that maps moffitt cel files/barcodes to moffitt patients
local.getMoffitt <- function(outdir, dir.CEL, fn.survival, fn.cel2moffitt, fn.imaging,
                             tab.probeMapping, zscore.imaging, log2.geneex) {
  require(RadioGx)
  
  ## get normalized gene expression
  eset.orig <- wrapJustRMA(celDir=dir.CEL, dsName="moffitt", outDir=outdir, verbose=T) # function saves eset to outDir or loads
  ## map probes to genes and apply duplicate gene filter
  eset.mapped <- mapProbes2Entrez2(eset.orig, tab.probeMapping)
  ## map cel files to sample identifiers
  eset.mapped <- sampleMapping.moffitt(eset.mapped, fn.cel2moffitt=fn.cel2moffitt)
  
  if (log2.geneex) {
    stop("WE DONT NEED THIS AFTER RMA")
    print("Converting gene expression to log2 intensities")
    exprs(eset.mapped) <- log2(exprs(eset.mapped))
  }
  
  ## add survival data (G-S)
  print("G-S")
  survival <- read.csv(fn.survival, row.names=1)  
  stopifnot(setequal(unique(survival$VITAL_STATUS), c("ALIVE","DEAD"))) # if there may be other chars which could affect line below
  colnames(survival) <- paste0("clinical.", colnames(survival))
  survival <- cbind(survival, surv.clinical.Event=ifelse(survival$clinical.VITAL_STATUS == "ALIVE", 0, 1))
  survival <- cbind(survival, surv.clinical.Time.Months=survival$clinical.SURVIVAL_TIME_MONTHS)
  ## curate clinical data
  survival <- cbind(survival, clinical.histology.curated=categorize.histology.nsclc(survival$clinical.HISTOLOGY_BEHAVIOR))
  tmp <- gsub("1", "I", survival$clinical.CombinedStage)
  tmp <- gsub("2", "II", tmp)
  tmp <- gsub("3", "III", tmp)
  ## combine IA and IB, and IIA and IIB
  tmp <- gsub("IA", "I", tmp)
  tmp <- gsub("IB", "I", tmp)
  tmp <- gsub("IIA", "II", tmp)
  tmp <- gsub("IIB", "II", tmp)
  ## put everything else like "4", "88N/A" to unknown
#   tmp[!tmp%in%c("I","II","III","IV")] <- "unknown"
  tmp[tmp%in%c("4","88N/A")] <- "unknown"
  survival <- cbind(survival, clinical.combined.stage.curated=tmp)
  ## curate gender
  survival <- cbind(survival, clinical.gender.curated=survival$clinical.GENDER)

  eset.orig.mapped.withSurv <- addPhenoFeatures(eset.mapped, survival)
  
  ## add imaging data (R-G-S)
  print("R-G-S")
  imaging <- read.csv(fn.imaging, row.names=1, dec=",")
  print("Removing Shape_volumeNumber from Maastro dataset")
  imaging <- imaging[,!grepl("Shape_volumeNumber", colnames(imaging))]
  colnames(imaging) <- paste0("radiomics.", colnames(imaging))
  ## first four columsn are not imaging features
  colnames(imaging) <- c(colnames(imaging)[1:4], paste0("imaging.", colnames(imaging)[-(1:4)])) 
  
  if (zscore.imaging) {
    print("Normalizing imaging data to Z-scores")
    tt <- grep("imaging.", colnames(imaging))
    imaging[,tt] <- 
      apply(imaging[,tt], 2, function(x) (x-mean(x, na.rm=T))/sd(x, na.rm=T))
  }
  
  eset.orig.mapped.withSurv.withImaging <- addPhenoFeatures(eset.orig.mapped.withSurv, imaging)
  
  ## R-G
  print("R-G")
  eset.orig.mapped.withImaging <- addPhenoFeatures(eset.mapped, imaging)
  
  uncombined <- list(expression=exprs(eset.mapped),
                     survival=survival,
                     imaging=imaging)
  
  list(eset.RGS=eset.orig.mapped.withSurv.withImaging,
       eset.RG=eset.orig.mapped.withImaging,
       uncombined=uncombined)
}

sampleMapping.moffitt <- function(eset.moffitt, fn.cel2moffitt) {
  ## read in tables for mapping 
  cel2moffitt <- read.csv(fn.cel2moffitt)
  # add CEL suffixx in cel file names (because contained in eset)
  cel2moffitt <- cel2moffitt[cel2moffitt$Consensus.CEL.File != "none",]
  #   cel2moffitt$Consensus.CEL.File <- paste0(cel2moffitt$Consensus.CEL.File, ".CEL")
  Biobase::sampleNames(eset.moffitt) <- gsub("(.+)_._.\\.CEL", "\\1", Biobase::sampleNames(eset.moffitt))
  Biobase::sampleNames(eset.moffitt) <- gsub("(.+)\\.CEL", "\\1", Biobase::sampleNames(eset.moffitt)) # in case there was no _1_1 pattern
  
  ## if there are duplicate IDs anywere we should talk about them!
  stopifnot(length(cel2moffitt$Consensus.CEL.File) == length(unique(cel2moffitt$Consensus.CEL.File)) &
              length(Biobase::sampleNames(eset.moffitt)) == length(unique(Biobase::sampleNames(eset.moffitt))))
  
  # Biobase::sampleNames(eset.moffitt)[sapply(Biobase::sampleNames(eset.moffitt), function(x) grepl() )]
  cel <- intersect(Biobase::sampleNames(eset.moffitt), cel2moffitt$Consensus.CEL.File)
  print(sprintf("Intersect of existing CEL files and annotated CEL files: %s",length(cel)))
  
  geneex <- exprs(eset.moffitt)
  pheno <- pData(eset.moffitt)
  
  geneex <- geneex[, cel, drop=F]
  pheno <- pheno[cel, , drop=F]
  
  rownames(pheno) <- paste0("mrn.",cel2moffitt$MRN[match(rownames(pheno), cel2moffitt$Consensus.CEL.File)])
  colnames(geneex) <- paste0("mrn.",cel2moffitt$MRN[match(colnames(geneex), cel2moffitt$Consensus.CEL.File)])
  
  varmetadata <- data.frame(labelDescription=colnames(pheno), row.names=colnames(pheno))
  pd <- new("AnnotatedDataFrame", data=pheno, varMetadata=varmetadata)
  eSet.processed <- new("ExpressionSet", exprs=geneex, phenoData=pd, annotation=annotation(eset.moffitt))
  # add radiomics IDs because used in imaging (not so for maastro, these are patient IDs. better..)
  radiomicsIDs <- cel2moffitt$RADIOMICS_ID[match(gsub("mrn\\.(.+)", "\\1", Biobase::sampleNames(eSet.processed)), cel2moffitt$MRN)]
  radiomicsIDs <- gsub("(R)0(.+)","\\1_\\2",radiomicsIDs)
  pData(eSet.processed) <- cbind(pData(eSet.processed), radiomicsID=radiomicsIDs)  
  
  ## replace MRN ids with Radiomics ids ###
  
  pData.rIDs <- pData(eSet.processed)
  exprs.rIDs <- exprs(eSet.processed)
  
  #pData
  pData.rIDs <- cbind(pData.rIDs, mrn=rownames(pData.rIDs)) # here rownames are STILL mrn
  rownames(pData.rIDs) <- gsub("_", "0", pData.rIDs$radiomicsID)
  pData(eSet.processed) <- pData.rIDs
  #exprs
  colnames(exprs.rIDs) <- rownames(pData.rIDs)[match(colnames(exprs.rIDs), pData.rIDs$mrn)]
  exprs(eSet.processed) <- exprs.rIDs
  
  eSet.processed
  
}

#--------------------------------------------------------------------------------------
### MAASTRO ###
                           
#' @param dir.CEL folder name for CEL files
#' @param fn.survival file name of survival data
#' @param tab.probeMapping probe mapping table (for custom chip)
#' @param fn.imaging file name of imaging features
#' @param fn.celfile_report file name of sheet mapping cel file barcodes to an intermediate patient identifier
#' @param fn.sampleID2patientID a file mapping the intermediate patient identifiers to sample names
#' @param zscore.imaging boolean specifying if imaging should be normalized to z-scores
#' @param romeStudySamples vector of rome study sample names (patient identifiers) or NULL. If not NULL
#' data of these sample names will be EXCLUDED.
#' @param studyOf89Samples vector of previously published sample names (patient identifiers) or NULL. If not NULL
#' only data of these sample names will be INCLUDED.
#' @return curated expression set with only overlapping samples between R-G-S; list of one table for each
#' of R-G-S with full curated samples
local.getMaastro <- function(outdir, dir.CEL, fn.survival, fn.celfile_report, fn.sampleID2patientID,
                             fn.imaging, tab.probeMapping, zscore.imaging, log2.geneex, fn.clinical,
                             romeStudySamples=lnonRomeStudy_samples,
                             studyOf89Samples=lonly89Study_samples) {
  require(RadioGx)
  
  ## get normalized gene expression
  eset.orig <- wrapJustRMA(celDir=dir.CEL, dsName="maastro", outDir=outdir, verbose=T) # function saves eset to outDir or loads
  ## map probes to genes and apply duplicate gene filter
  eset.mapped <- mapProbes2Entrez2(eset.orig, tab.probeMapping)
  ## map cel files to sample identifiers
  eset.mapped <- sampleMapping.maastro(eset.mapped, fn.celfile_report=fn.celfile_report, fn.sampleID2patientID=fn.sampleID2patientID)
  print(sprintf("Number of samples that could be mapped to gene expression: %s",length(Biobase::sampleNames(eset.mapped))))
  
  if (log2.geneex) {
    stop("WE DONT NEED THIS AFTER RMA")
    print("Converting gene expression to log2 intensities")
    exprs(eset.mapped) <- log2(exprs(eset.mapped))
  }
  
  if (!is.null(romeStudySamples) & !is.null(studyOf89Samples)) stop("RomeStudySamples and studyOf89Samples cannot both be non-NULL")
  
  if (!is.null(romeStudySamples))
    eset.mapped <-
    subsetESet.sampleNames(eset.mapped, Biobase::sampleNames(eset.mapped)[!Biobase::sampleNames(eset.mapped)%in%romeStudySamples])
  
  if (!is.null(studyOf89Samples))
    eset.mapped <-
    subsetESet.sampleNames(eset.mapped, studyOf89Samples)
    
  ############
  
  ## add survival data  (G-S)
  print("G-S")
  survival <- read.csv(fn.survival, row.names=1)  
  rownames(survival) <- toupper(rownames(survival)) # just in case they mix cases
  survival <- curate.survival.maastro(survival)
  eset.orig.mapped.withSurv <- addPhenoFeatures(eset.mapped, survival)
  
  ## add clinical data (G-SC)
  print("G-SC")
  clinical <- read.csv(fn.clinical, row.names="Patient.Identifier")
  colnames(clinical) <- paste0("clinical.",colnames(clinical))
  ## curate clinical data
  clinical <- cbind(clinical, clinical.histology.curated=categorize.histology.nsclc(clinical$clinical.Histologic.Type))
  # remove P prefix from TNM stages (so can be usedin combineTNMstages function)
  clinical <- cbind(clinical, clinical.t.stage.curated=gsub("^p(.+)\\s*$", "\\1", clinical$clinical.Primary.Tumor..pT.))
  clinical <- cbind(clinical, clinical.n.stage.curated=gsub("^p(.+)\\s*$", "\\1", clinical$clinical.Lymph.Nodes.Regional..pN.))
  clinical <- cbind(clinical, clinical.m.stage.curated=gsub("^p(.+)\\s*$", "\\1", clinical$clinical.Distant.Mets..pM.))
  tmp <- combineTNMstage(t.stage=clinical$clinical.t.stage.curated, 
                         n.stage=clinical$clinical.n.stage.curated,
                         m.stage=clinical$clinical.m.stage.curated,
                         version=c("AJCC.7"))
  ## combine IA and IB, and IIA and IIB
  tmp <- gsub("IA", "I", tmp)
  tmp <- gsub("IB", "I", tmp)
  tmp <- gsub("IIA", "II", tmp)
  tmp <- gsub("IIB", "II", tmp)
  clinical <- cbind(clinical, clinical.combined.stage.curated=tmp)
  ## curate gender
  clinical <- cbind(clinical, clinical.gender.curated=clinical$clinical.Gender)
  
  ## add clinical data
  eset.orig.mapped.withSurv <- addPhenoFeatures(eset.orig.mapped.withSurv, clinical)
  
  ## add imaging data (R-G-S)
  print("R-G-S")
  imaging <- read.csv(fn.imaging, row.names=1)
  rownames(imaging) <- gsub("^\\s+|\\s+$", "", rownames(imaging)) # trim spaces
  print("Removing Shape_volumeNumber from Maastro dataset")
  imaging <- imaging[,!grepl("Shape_volumeNumber", colnames(imaging))]
  rownames(imaging) <- toupper(rownames(imaging)) # just in case they mix cases
  colnames(imaging) <- paste0("radiomics.", colnames(imaging))
  ## first four columsn are not imaging features
  colnames(imaging) <- c(colnames(imaging)[1:4], paste0("imaging.", colnames(imaging)[-(1:4)])) 
  
  if (zscore.imaging) {
    print("Normalizing imaging data to Z-scores")
    tt <- grep("imaging.", colnames(imaging))
    imaging[,tt] <- 
      apply(imaging[,tt], 2, function(x) (x-mean(x, na.rm=T))/sd(x, na.rm=T))
  }
    
  eset.orig.mapped.withSurv.withImaging <- addPhenoFeatures(eset.orig.mapped.withSurv, imaging)
  
  ## R-G
  print("R-G")
  eset.orig.mapped.withImaging <- addPhenoFeatures(eset.mapped, imaging)
  
  ##
  
  uncombined <- list(expression=exprs(eset.mapped),
                     survival=survival,
                     imaging=imaging)
  
  list(eset.RGS=eset.orig.mapped.withSurv.withImaging,
       eset.RG=eset.orig.mapped.withImaging,
       uncombined=uncombined)
  
}

# TODO: take / out of file.path
sampleMapping.maastro <- function(eset.maastro,
                                  fn.celfile_report,
                                  fn.sampleID2patientID) {
  celfile_report <- read.csv(fn.celfile_report)
  sampleID2patientID <- read.csv(fn.sampleID2patientID)
  
  Biobase::sampleNames(eset.maastro) <- gsub("(.+)_.\\.CEL", "\\1", Biobase::sampleNames(eset.maastro))
  Biobase::sampleNames(eset.maastro) <- gsub("(.+)\\.CEL", "\\1", Biobase::sampleNames(eset.maastro)) # in case there was no _1_1 pattern
  
  # cel file names are in celfile_report, there you also get the samplefamily ID
  celfiles2samplefamilyid <- celfile_report$SAMPLEFAMILYID[match(Biobase::sampleNames(eset.maastro), celfile_report$barcode)]
  # samplefamilyIDs are in sampleID2patientId, there you also get the medical record number
  samplefamilyid2mrn <- sampleID2patientID$mrn[match(celfiles2samplefamilyid, sampleID2patientID$samplefamilyid)]
  # replace cel file names with mrn, because of functional code IDs are in the correct order already
  # gsub is needed because mrn pattern in sampleID2patientID follows 16480-XXXXX, where XXXXX is the mrn, but don't follow the patern in other tables
  # also, toupper is needed because I remember from another analysis that they mix up cases.. (in other tables, survival I think)
  Biobase::sampleNames(eset.maastro) <- paste0(toupper(gsub(".+-(.+)", "\\1", samplefamilyid2mrn))) 
  
  eset.maastro
}

curate.survival.maastro <- function(tab.surv, dayOfLastCheck=as.Date("22.07.2013", format="%d.%m.%Y")) {
  
  curateDate <- function(encryptedDate) {
    if (is.na(encryptedDate)) return(NA)
    else if (grepl("^..-..-..$", encryptedDate)) return(as.character(as.Date(encryptedDate, format="%d-%m-%y")))
    else if (grepl("^..-..-....$", encryptedDate)) return(as.character(as.Date(encryptedDate, format="%d-%m-%Y")))
    else if (grepl("^..-.-....$", encryptedDate)) return(as.character(as.Date(encryptedDate, format="%d-%m-%Y")))
    else if (grepl("^.-.-....$", encryptedDate)) return(as.character(as.Date(encryptedDate, format="%d-%m-%Y")))
    else if (grepl("^.-..-....$", encryptedDate)) return(as.character(as.Date(encryptedDate, format="%d-%m-%Y")))
    else if (grepl("^..\\...\\.....$", encryptedDate)) return(as.character(as.Date(encryptedDate, format="%d.%m.%Y")))
    else stop("Date pattern not recognized")
      #stop("Date pattern not recognized")
  }
  
  # add clinical prefix
  colnames(tab.surv) <- paste0("clinical.", colnames(tab.surv))
  
  # curate dates
  tab.surv[tab.surv==""] <- NA  
  tab.surv <- cbind(tab.surv, clinical.Datum.baseline.curated=sapply(tab.surv$clinical.Datum.baseline, curateDate))
  tab.surv <- cbind(tab.surv, clinical.Date.of.death.curated=sapply(tab.surv$clinical.Date.of.death, curateDate))
  tab.surv <- cbind(tab.surv, clinical.Date.of.last.check.curated=sapply(tab.surv$clinical.Date.of.last.check, curateDate))
  
  # replace event terms
  stopifnot(setequal(c("WAHR","FALSCH"),tab.surv$clinical.Deceased)) # if there are other terms in it why below line would be wrong
  tab.surv <- cbind(tab.surv, surv.clinical.Event=sapply(tab.surv$clinical.Deceased, function(x) ifelse(x=="WAHR", 1, 0)))
  
  # calculate survival times using base line
  res.survTime <- sapply(1:nrow(tab.surv), function(i) {
    baselinedate <- as.Date(tab.surv[i,"clinical.Datum.baseline.curated"])
    eventdate <- as.Date(tab.surv[i,"clinical.Date.of.death.curated"])
    if (is.na(eventdate)) # if no event occured
      eventdate <- dayOfLastCheck
    as.numeric(difftime(eventdate, baselinedate, units="days"))
  })
  res.survTime <- res.survTime/(365/12) # make months
  tab.surv <- cbind(tab.surv, surv.clinical.Time.Months=res.survTime)  
  
  tab.surv                  
}

#--------------------------------------------------------------------------------------
### HARVARD ###

local.getHarvard <- function(outdir) {
  
}

#--------------------------------------------------------------------------------------
#--------------------------------------------------------------------------------------

reduceMatrix <- function(mat, method=c("pca","mrmr"), mrmr.label=NULL, 
                         pca.cor=NA, pca.cumsum.thresh=.9, pca.scale=T, 
                         pca.correlation=.9, pca.graph=F) {
  method <- match.arg(method)
  if (method=="mrmr" & is.null(mrmr.label)) stop("If mrmr is chosen, mrmr.label cannot be NULL")
  
  perform.pca <- function() {
    #     res <- princomp(mat, cor=pca.cor)
    #     var.perc <- res$sdev^2/sum(res$sdev^2)
    #     var.cumsum <- cumsum(var.perc)
    #     # take dimension that account for at least cumsum.thres of variance
    #     names(var.cumsum)[1:which(var.cumsum >= cumsum.thresh)[1]] 
    require(FactoMineR)
    res <- PCA(mat, ncp=ncol(mat), graph=pca.graph)
    variance.cumsum <- res$eig[,3] # contains cumsums
    takeDim <- which(variance.cumsum >= pca.cumsum.thresh*100)[1]
    cor.variableVSdim <- dimdesc(res, axes=1:takeDim, proba=1) # list of tables
    ## take for each dimension that accounts for pca.cumsum.thresh of the variance
    ## in the data, variables that are >= .9 correlated or the highest one
    importantFeatures <- lapply(cor.variableVSdim, function(x) {
      x <- x[[1]]
      # if pca.correlation == 1 then only res2 will matter
      # (highest correlating feature per selected dimension)
      res1 <- rownames(x)[x[,"correlation"] >= pca.correlation]
      res2 <- rownames(x)[1] # if no feature is >= pca.correlation
      unique(c(res1, res2))
    })
    list(pca_res=res,
         pca_importantFeatures=importantFeatures,
         pca_cor.variabelVSdim=cor.variableVSdim,
         mat.reduced=mat[,unique(unlist(importantFeatures))])
  }
  
  switch(method,
         "pca"=perform.pca(),
         "mrmr"=stop("Not implemented yet"))
}

reduceImagingEset <- function(eset, pref="^imaging\\.", ...) {
  pp <- pData(eset)
  tt <- grep(pref, colnames(pp), val=T)
  imaging <- pp[,tt]
  res.reduce <- reduceMatrix(imaging, ...)
  pData(eset) <- cbind(pp[,!colnames(pp)%in%tt], res.reduce$mat.reduced)
  list(eset=eset, res.reduce=res.reduce)
}


############################################################################################################
#' Put modules together to subpipeline
#' @param pname package name of chip obtained by cleancdfname(whatcdf(celFile))
perform.pipelineA <- function(lrdataDir=rdataDir, lfn.probeMapping=fn.probeMapping, lfinalDir=finalDir,
                              # moffitt
                              ldir.geneex.moffitt=dir.geneex.moffitt, lfn.survival.moffitt=fn.survival.moffitt,
                              lfn.cel2moffitt=fn.cel2moffitt, lfn.imaging.moffitt=fn.imaging.moffitt,
                              # maastro
                              ldir.geneex.maastro=dir.geneex.maastro, lfn.survival.maastro=fn.survival.maastro,
                              lfn.celfile_report.maastro=fn.celfile_report.maastro,
                              lfn.sampleID2patientID.maastro=fn.sampleID2patientID.maastro,
                              lfn.imaging.maastro=fn.imaging.maastro,
                              lsamples.89Study=samples.89Study,
                              lsamples.romeStudy=samples.romeStudy,
                              lfn.clinical.maastro=fn.clinical.maastro,
                              ## all
                              lzscore.imaging=normalize.imaging.zscore,
                              llog2.geneex=scale.geneex.log2
                              ) {
  require(affy)
  require(RadioGx)
  
  ### some "glocal" variables ###
  
  cels.moffitt <- list.files(file.path(ldir.geneex.moffitt))
  cels.moffitt <- file.path(ldir.geneex.moffitt, cels.moffitt)
  
  ### for mapping probes on custom chip to entrez genes ###
  message("Probe to gene mapping")
  
  probeMapping <- read.csv(lfn.probeMapping, sep="\t")
  colnames(probeMapping) <- gsub("^ID$", "PROBEID", colnames(probeMapping))
  colnames(probeMapping) <- gsub("EntrezGeneID", "ENTREZID", colnames(probeMapping))
  # make subset of matrix without probe entries not matching to any entrez gene id
  probeMapping <- probeMapping[probeMapping$ENTREZID != "", ]
  
  ## delete duplicated entrez gene IDs (take first entry. SUPPLEMENTS)
  fn.nonredundantEntrez <- file.path(lfinalDir, "nonredundantEntrez.rda")
  if (!file.exists(fn.nonredundantEntrez)) {
    printV("Deleting duplicate matched entrez gene IDs in probeMapping table")
    tmp.entrez <- sapply(probeMapping$ENTREZID, function(x) strsplit(as.character(x), " ")[[1]][1]) # 1181 affected
    save(tmp.entrez, file=fn.nonredundantEntrez)
  } else {
    printV(sprintf("Found non-redundant set of genes in %s, loading instead ...",fn.nonredundantEntrez))
    load(fn.nonredundantEntrez)
  } 
  probeMapping$ENTREZID <- tmp.entrez

  ### create CDF environment for custom chip used ###  
  message("Checking CDF environment")
  
  if (length(cels.moffitt) > 0) {
    pname <- cleancdfname(whatcdf(cels.moffitt))
    if (!file.exists(pname)) {
      require(makecdfenv)
      if (!pname%in%rownames(installed.packages())) {
        make.cdf.package(file.path("GPL15048_HuRSTA_2a520709.CDF"), packagename=pname, species="Homo_sapiens") 
        install.packages(pname, type="source", repo=NULL)
      } 
    } else printV("CDF environment exists, no creation required")
  } else printV("No CEL files available, so no checking CDF")
  

  ### get data ###
  message("Gather raw data together")
  
  res.moffitt <- local.getMoffitt(outdir=lfinalDir, dir.CEL=ldir.geneex.moffitt, fn.survival=lfn.survival.moffitt,
                                  fn.cel2moffitt=lfn.cel2moffitt, tab.probeMapping=probeMapping,
                                  fn.imaging=lfn.imaging.moffitt, zscore.imaging=lzscore.imaging, 
                                  log2.geneex=scale.geneex.log2)
  
  res.maastro <- local.getMaastro(outdir=lfinalDir, dir.CEL=ldir.geneex.maastro, fn.survival=lfn.survival.maastro,
                                  fn.celfile_report=lfn.celfile_report.maastro, fn.sampleID2patientID=lfn.sampleID2patientID.maastro,
                                  fn.imaging=lfn.imaging.maastro, tab.probeMapping=probeMapping, zscore.imaging=lzscore.imaging,
                                  log2.geneex=scale.geneex.log2, romeStudySamples=lsamples.romeStudy,
                                  studyOf89Samples=lsamples.89Study, fn.clinical=lfn.clinical.maastro)
  
  full <- list(moffitt=res.moffitt, maastro=res.maastro)
  
  ### subset data to overlaps between datasets ###
  
  sub.RGS <- commonizeEsets(list(moffitt=res.moffitt$eset.RGS, maastro=res.maastro$eset.RGS))
  sub.RG <- commonizeEsets(list(moffitt=res.moffitt$eset.RG, maastro=res.maastro$eset.RG))
  
  sub <- list(RGO=sub.RGS, RG=sub.RG)

  list(full=full, sub=sub)
  
}
############################################################################################################
