# Supplementary material for: Defining the biological basis of radiomic phenotypes in lung cancer
Source: eLife. 2017 Jul 21;6:e23421. doi: 10.7554/eLife.23421 (PMC5590809; doi:10.7554/eLife.23421)
Supplement: Source code 1. — Source code used to analyse data and generate figures. DOI: http://dx.doi.org/10.7554/eLife.23421.021 [file elife-23421-code1.zip › clean_MaastroMoffittHarvard/Pipeline/scripts/perform.pipelineD.R]

#################################################################################################################
###
### Perform pipeline D. Build biomarkers by use of mRMR results (in particular the mutual information scores)
### 
### Functions will processes mRMRe objects to retrieve highly informative features (both genomic and imaging).
###
#################################################################################################################

#------------------------------------------------------------------------
## MRMR

#' @param res.mrmr mRMRe results
getSolutions <- function(res.mrmr) {
  require(mRMRe)
  thefeatures <- featureLabelsFromResMRMRe(res.mrmr)
  thescores <- mRMRe::scores(res.mrmr)[[1]]
  theorder <- order(thescores, decreasing=T)
  data.frame(features=thefeatures[theorder], scores=thescores[theorder])
}

build.generic.mrmr <- function(res.mrmr) {
  thesolutions <- getSolutions(res.mrmr)
  positives <- !thesolutions$scores < 0 # non-negativity
  as.vector(thesolutions$features[positives])
}

build.imaging.mrmr <- function(res.mrmr) {
  build.generic.mrmr(res.mrmr)
}


#------------------------------------------------------------------------
## other

build.fourImagingSig <- function() {
  tt<-get4FeatureSignature()
  names(tt)
}

get4FeatureSignature <- function() {
  c("imaging.radiomics.Stats_totalenergy"=1, 
    "imaging.radiomics.Shape_compactness"=2, 
    "imaging.radiomics.RLGL_grayLevelNonuniformity"=3,
    "imaging.radiomics.Wavelet_HLH_rlgl_grayLevelNonuniformity"=4)
}

getHighestScoringSignature <- function(res.iterative.cindices) {
  tt <- sapply(res.iterative.cindices, "[[", "c.index")
  # flip because we look for most extreme
  tt <- sapply(tt, function(x) ifelse(x >= .5, x, 1-x)) 
  names(res.iterative.cindices)[1:which.max(tt)]
}

#------------------------------------------------------------------------
## iterative cox approach
# see functions survival.R

plotCindices <- function(res.iterative.cox, plotDir, name) {
  cindices <- sapply(res.iterative.cox, "[[", "c.index")
  pdf(file.path(plotDir, sprintf("barplot_iterativeCox_cindices_%s.pdf",name)))
  barplot(cindices, names.arg=names(res.iterative.cox))
  dev.off()
}

splitData <- function(sampleNames, size.train=0.8, size.valid=0.2) {
  # make sure input given as percentages
  stopifnot(c(size.train,size.valid) >= 0 & c(size.train,size.valid) <= 1)
  
  samp <- sample(length(sampleNames), size.train*length(sampleNames))  
  list(train=sampleNames[samp],
       valid=sampleNames[-samp])
}

### random cross validation ###

random.crossValidate <- function(size.train=.8, size.valid=.2, nperm, tab, cores, fun, ..., seed=987654321) {
  require(parallel)
  
  RNGkind("L'Ecuyer-CMRG")
  
  if (!exists(".Random.seed")) runif(1)
  old <- .Random.seed
  set.seed(seed)
  on.exit( { .Random.seed <<- old } )
  
  samNames <- rownames(tab)
  if (is.null(samNames)) samNames <- 1:nrow(tab)
  
  set.seed(seed)
  mclapply(1:nperm, function(i) {
    thesplit <- splitData(sampleNames=samNames, size.train=size.train, size.valid=size.valid)
    fun(tab[thesplit$train,], tab[thesplit$valid,])
  }, mc.cores=cores)
}

fitAndTest.cox.crossValidate <- function(tab.disc, surv.disc, 
                                         tab.valid, surv.valid,  
                                         thefeatures, 
                                         method=c("repeated-random"),
                                         K=NA, nperm=NA, size.train=NA, size.valid=NA, 
                                         lcores=1) {
  require(parallel)
  method <- match.arg(method)
  
  getFun <- function(thefeatures) {
    
    function(tabAndPheno.train, tabAndPheno.valid, ...) {
      fitAndTest.cox(tab.disc=tabAndPheno.train, surv.disc=tabAndPheno.train,
                     thefeatures=thefeatures, 
                     tab.valid=tabAndPheno.valid, surv.valid=tabAndPheno.valid)
    }
  }
  
  combineDiscovery <- function(tab.disc., surv.disc.) {
    if (!all(rownames(tab.disc)==rownames(surv.disc))) 
      stop("Please make sure rownames in tab.disc and surv.disc match!")
    
    if (!isTRUE(all.equal(tab.disc, surv.disc)))
      tabAndPheno.train <- cbind(tab.disc,surv.disc)
    else
      tabAndPheno.train <- tab.disc
    
    tabAndPheno.train
  }
  
  random.fun <- function() {
    stopifnot(is.numeric(size.train))
    stopifnot(is.numeric(size.valid))
    stopifnot(is.numeric(nperm))
    
    thefun <- getFun(thefeatures=thefeatures)
    
    tabAndPheno.train <- combineDiscovery(tab.disc.=tab.disc, 
                                          surv.disc.=surv.disc)
    
    random.crossValidate(size.train=size.train,
                         size.valid=size.valid,
                         nperm=nperm, tab=tabAndPheno.train,
                         cores=lcores, fun=thefun)
  }
  
  
  
  switch(method,
         "repeated-random"=random.fun())
}

#' @param tab table of survival predictor variables (geno or imaging)
#' @param namedScores vector of mrmre result scores where names are features
#' @return list of c-index objects (survcomp)
iterative.cox <- function(namedScores, name, tab.disc, tab.valid, surv.disc, surv.valid, lplotDir,
                          valid.method=c("repeated-random", "asIs"), flip.cindex=T,
                          size.train=.8, size.valid=.2, nperm=1000, cores=1) {
  require(parallel)
  
  valid.method <- match.arg(valid.method)
  
  .flipSortCis <- function(ciss, sort=F, decreasing=T) {
    tt <- .5+abs(ciss-.5) # equivalent to .9-abs(ciss-.5)
    if (sort)
      sort(tt, decreasing=decreasing)
    else tt
  }
  
  namedScores <- sort(namedScores, decreasing=T)
  thefeatures <- names(namedScores)
  #   stopifnot(all(thefeatures%in%colnames(tab))) # features are subsetting tab in loop
  res <- lapply(1:length(thefeatures), function(i) {
    # add one more feature incrementally
    thefeatures <- thefeatures[1:i]
    if (valid.method=="asIs") {
      fitAndTest.cox(tab.disc=tab.disc, surv.disc=surv.disc, thefeatures=thefeatures, 
                     tab.valid=tab.valid, surv.valid=surv.valid)
    } else if (valid.method=="repeated-random") {
      res <- fitAndTest.cox.crossValidate(tab.disc=tab.disc, surv.disc=surv.disc, 
                                          tab.valid=tab.valid, surv.valid=surv.valid, 
                                          thefeatures=thefeatures, 
                                          method="repeated-random", size.train=size.train,
                                          size.valid=size.valid, nperm=nperm, lcores=cores)
      ## fake a concordance.index() object for rest of functions
      c.indices <- sapply(res, "[[", "c.index")
      if (flip.cindex) c.indices <- .flipSortCis(c.indices)
      c.index <- mean(c.indices, na.rm=T)
      p.value <- 1
      out <- list(c.index=c.index, p.value=1)
      return(out)
    }
    else stop("Wrong valid.method argument")
  })
  names(res) <- thefeatures
  plotCindices(res, plotDir=lplotDir, name=name)
  res
}

#' Combine fitting the model, predicting under in this model, and assessing the concordance
#' 
fitAndTest.cox <- function (tab.disc, surv.disc, thefeatures, tab.valid, surv.valid) {
  # add one more feature incrementally
  tryCatch(res.cox <- survival.model.cox(tab=tab.disc, pheno=surv.disc, features=thefeatures),
           error=function(e)browser())
  tryCatch(res.preds <- survival.predict.cox(res.cox, tab.valid),
           error=function(e)browser())
  survival.test(res.preds, surv.valid)
}


#######################################################################################################################

#' @param res.mrmrs list of mRMRe results
perform.pipelineD <- function(res.mrmrs, eset.disc, eset.valid, 
                              lrdataDir=rdataDir, lplotDir=plotDir, lcores=ncores, lintermediateDir=intermediateDir) {
  ##############################################
  ### previously reported radiomic signature ###
  biomarker.fourFeatureSig <- build.fourImagingSig()
  
  ############
  ### MRMR ###
  
  ## iterative cox ##
  require(mRMRe)
  message("Build iterative cox biomarker on MRMR")
  namedScores.imaging <- getMRMReScoresWithLabels(res.mrmrs$imaging)
  
  biomarker.iterativeCox.imaging <- getHighestScoringSignature(
    iterative.cox(
      namedScores=namedScores.imaging, tab.disc=pData(eset.disc), tab.valid=pData(eset.valid),
      surv.disc=pData(eset.disc), surv.valid=pData(eset.valid), lplotDir=lplotDir, name="imaging", cores=lcores))
  res.iterative.cox <- list(biomarker.imaging=biomarker.iterativeCox.imaging)

  res.mrmr <- list(iterativeCox=res.iterative.cox)
  
  ## sub pipeline results
  list(mrmr=res.mrmr, fourSig=biomarker.fourFeatureSig)
}
