# Supplementary material for: Defining the biological basis of radiomic phenotypes in lung cancer
Source: eLife. 2017 Jul 21;6:e23421. doi: 10.7554/eLife.23421 (PMC5590809; doi:10.7554/eLife.23421)
Supplement: Source code 1. — Source code used to analyse data and generate figures. DOI: http://dx.doi.org/10.7554/eLife.23421.021 [file elife-23421-code1.zip › clean_MaastroMoffittHarvard/Pipeline/scripts/perform.pipelineA0.R]

#############################################################
###
### Generate clinical tables
###
#############################################################

#' @param processingList list of processing functions. This list is 
#' a list of vectors of same length, one element for clinical variable.
#' List has at least length two. List should be named. First element
#' of the list contains vector of column names in clinicalTables that should
#' be summarized. If vector is named, names are used in output table.
#' Remaining list contains vectors of functions. These vectors should be named.
#' Names will added to output table. Vectors are required to have same length,
#' because the ith element of every vector belong together.
#' 
#' 

#' @param clinicalTables named list of clinical tables
#' @param operations character vector of length(covariates).
#' Allowed characters are "mean", "median", "percentage".
#' @param addOperations list of additional operations. CURRENTLY NOT YET IMPLEMENTED
generateClinicalTable <- function(clinicalTables, covariates, operations,
                                  fn=NULL, addOperations=NULL) {
  cbind.fill <- function(...){ # stolen: http://stackoverflow.com/questions/7962267/cbind-a-df-with-an-empty-df-cbind-fill
    nm <- list(...) 
    nm <- lapply(nm, as.matrix)
    n <- max(sapply(nm, nrow)) 
    do.call(cbind, lapply(nm, function (x) 
      rbind(x, matrix(, n-nrow(x), ncol(x))))) 
  }
  
  cbind.fill2 <- function(...) { # stolen: http://stackoverflow.com/questions/7962267/cbind-a-df-with-an-empty-df-cbind-fill                                                                                                                                                      
    transpoted <- lapply(list(...),t)                                                                                                                                                 
    transpoted_dataframe <- lapply(transpoted, as.data.frame)                                                                                                                         
    return (data.frame(t(plyr::rbind.fill(transpoted_dataframe))))                                                                                                                          
  } 
  
  # check that same number of elements
  stopifnot(length(covariates)==length(operations))
  
  # check that operations are allowed
  stopifnot(all(operations%in%c("mean","median","percentage")))
  
  #-----------
  res <- lapply(names(clinicalTables), function(tabName) {
    
    tab <- clinicalTables[[tabName]]
    #-----------
    res.covariates <- lapply(1:length(covariates), function(i) {
      op <- operations[i]
      co <- covariates[i]
      if (!is.null(names(covariates)))
        co.name <- paste0(names(covariates)[i],".")
      else
        co.name <- ""
      
      getPerc <- function(vec) {
        tt <- table(vec)
        tt/sum(tt)*100
      }
      switch(op,
             "mean"={ 
               tt <- data.frame(mean(tab[,co]))
               zz <- ifelse(!is.null(names(covariates)),"",paste0(co,"."))
               rownames(tt) <- paste0(co.name,zz,"mean")
               tt
             },
             "median"={
               tt <- data.frame(median(tab[,co]))
               zz <- ifelse(!is.null(names(covariates)),"",paste0(co,"."))
               rownames(tt) <- paste0(co.name,zz,"median")
               tt
             },
             "percentage"={
               xx <- getPerc(tab[,co])
               tt <- data.frame(as.vector(xx))
               rownames(tt) <- paste0(co.name,names(xx),".%")
               tt
             })
    })
    #-----------
    
    res.covariates <- lapply(res.covariates, function(x) {colnames(x) <- tabName; x} )
    Reduce(rbind, res.covariates)
  })
  #-----------
  
  outTab <- Reduce(cbind.fill2, res)
  outTabNew <- apply(outTab, 2, function(x) as.numeric(format(x,digits=2)))
  rownames(outTabNew) <- rownames(outTab)
  outTab <- outTabNew
  if (!is.null(names(clinicalTables)))
    colnames(outTab) <- names(clinicalTables)
  if (!is.null(fn))
    write.csv(outTab, fn)
  outTab
}


#' @param esetList list of esets
perform.pipelineA0 <- function(esetList, 
                               covariates=c(Gender="clinical.gender.curated",
                                            Stage="clinical.combined.stage.curated",
                                            Histology="clinical.histology.curated",
                                            Survival.Month="surv.clinical.Time.Months"),
                               operations=c("percentage", "percentage", "percentage", "median")) {
  clinTable <- generateClinicalTable(clinicalTables=lapply(esetList, Biobase::pData),
                                     covariates=covariates, operations=operations, 
                                     fn=file.path("tables","ClinicalCovariates_summary.csv"))
  clinTable
}
  
  
