# Supplementary material for: Defining the biological basis of radiomic phenotypes in lung cancer
Source: eLife. 2017 Jul 21;6:e23421. doi: 10.7554/eLife.23421 (PMC5590809; doi:10.7554/eLife.23421)
Supplement: Source code 1. — Source code used to analyse data and generate figures. DOI: http://dx.doi.org/10.7554/eLife.23421.021 [file elife-23421-code1.zip › clean_MaastroMoffittHarvard/Pipeline/scripts/perform.pipelineG2.R]

##############################################################################
###
### We predict pathways of modules by radiomic features in the modules.
### Univariately we test each pair of feature and pathway in a module, and
### also how the best feature for a pathway in training data  performs 
### on validation data.
###
### This script combines module results and ssGSEA prediction result (pipe G)
###
##############################################################################

#' @param auc.valid matrix pathways x imaging
getModuleAUCs <- function(modx, auc.valid) {
  require(eisa)
  require(isa2)
  require(RadioGx)

  auc.valid <- flipSort(auc.valid, at=.5, sort=F)
  
  pathways <- eisa::getFeatureNames(modx)[[1]]
  features <- eisa::getSampleNames(modx)[[1]]
  
  auc.valid[pathways,features,drop=F]
}

#' For every pathway, pick best feature acco to discovery data, and
#' return validation AUC
#' [NOTE we comment this out because we already define these in pipeline G]
# getModuleAUCs.bestTraining <- function(modx, auc.disc, auc.valid) {
#   require(eisa)
#   require(isa2)
#   require(RadioGx)
#   
#   auc.disc <- flipSort(auc.disc, at=.5, sort=F)
#   auc.valid <- flipSort(auc.valid, at=.5, sort=F)
#   
#   pathways <- eisa::getFeatureNames(modx)[[1]]
#   features <- eisa::getSampleNames(modx)[[1]]
#   
#   bestFeatures <- sapply(pathways, function(x, disc) {
#     colnames(disc)[which.max(disc[x,])]
#   }, disc=auc.disc)
#   
#   bestFeatures.validAUC <- sapply(names(bestFeatures), function(x, valid, bF) valid[x,bF[x]], valid=auc.valid, bF=bestFeatures)
#   
#   list(bestFeatures=bestFeatures, bestFeatures.validAUC=bestFeatures.validAUC)
# }

#' @param modules list of biclust objects (I think it's biclust, I keep forgetting the S4 class name)
#' @param res.upDown contains all AUC results, here we just gather it according to our modules
perform.pipelineG2 <- function(modules, res.upDown) {
  
  auc.valid <- res.upDown$unsigUpDown$logitAUC$AUCs
  auc.valid.p <- res.upDown$unsigUpDown$logitAUC$p.values
  colnames(auc.valid) <- gsub("imaging\\.radiomics\\.","",colnames(auc.valid))
  rownames(auc.valid) <- gsub("REACTOME_","",rownames(auc.valid))
  colnames(auc.valid.p) <- gsub("imaging\\.radiomics\\.","",colnames(auc.valid.p))
  rownames(auc.valid.p) <- gsub("REACTOME_","",rownames(auc.valid.p))
  
  modules.AUCs <- lapply(modules, getModuleAUCs, auc.valid=auc.valid)
  modules.AUCs_means <- sapply(modules.AUCs, mean)
  modules.AUCs_ranges <- sapply(modules.AUCs, range)
  
  ## get strongest associations for every module
  modules.strongestAUCs <- sapply(modules.AUCs, function(x) {
    themax <- max(x)
    iixmax <- which(x==themax,arr.ind=T) ## row and col index vector (or matrix if more than one equal max)
    res <- t(apply(iixmax, 1, function(tt) {
      c(pathway=rownames(x)[tt["row"]],
        feature=colnames(x)[tt["col"]])
    }))
    rownames(res) <- 1:nrow(res)
    res
  })
  ## get p.values of strongest predictions
  modules.strongestAUCs.p.value <- lapply(modules.strongestAUCs, function(x) {
    apply(x, 1, function(y) auc.valid.p[y["pathway"], y["feature"]])
  })
#   modules.strongestAUCs <- t(Reduce(rbind, modules.strongestAUCs))
  
#   modules.AUCs.bestTraining <- lapply(modules, getModuleAUCs.bestTraining, 
#                                       auc.valid=res.upDown$logitAUC$AUCs,
#                                       auc.disc=res.upDown$logitFit$rawAUC)
#   modules.AUCs.bestTraining.mean <- sapply(modules.AUCs.bestTraining, mean)
  
  list(moduleAUCs=list(matrices=modules.AUCs, means=modules.AUCs_means, 
                       ranges=modules.AUCs_ranges, strongest=modules.strongestAUCs,
                       strongest.p.values=modules.strongestAUCs.p.value))
}
