# Supplementary material for: Defining the biological basis of radiomic phenotypes in lung cancer
Source: eLife. 2017 Jul 21;6:e23421. doi: 10.7554/eLife.23421 (PMC5590809; doi:10.7554/eLife.23421)
Supplement: Source code 1. — Source code used to analyse data and generate figures. DOI: http://dx.doi.org/10.7554/eLife.23421.021 [file elife-23421-code1.zip › clean_MaastroMoffittHarvard/Pipeline/scripts/perform.pipelineA2.R]

##########################################################################
###
### Test univariate performance of features for each data set.
### Do this first by concordance indices. Plot data set against data set.
###
##########################################################################

#' @param datasets named list of expression sets
univariate.cis <- function(datasets, lintermediateDir) {
  stopifnot(!is.null(names(datasets)))
  require(RadioGx)
  
  res <- lapply(names(datasets), function(x) {
    fn <- file.path(lintermediateDir, sprintf("%s_cis.tab_objects.rda",x))
    if (!file.exists(fn)) {
      cis.tab <- getConcordances(datasets[[x]], pref="^imaging\\.", surv.Time.name="surv.clinical.Time.Months",
                                 surv.Event.name="surv.clinical.Event", forGenes=TRUE, forFeatures=TRUE, cores=ncores)
      save(cis.tab, file=fn)
    } else {
      print(sprintf("Found cis.tab_objects in %s, loading instead ...",fn))
      load(fn)
    }
    cis.tab
  })
  
  names(res) <- names(datasets)
  res
}

######################################################################################################################

#' @param datasets named list of expression sets
perform.pipelineA2 <- function(datasets, lsig.FDR.thres, lintermediateDir=intermediateDir, lplotDir=plotDir) {
  ## get univariate idea of concordance indices ##
  message("Get univariate concordance indices")
  res.cis <- univariate.cis(datasets, lintermediateDir=lintermediateDir)
  list(res.cis=res.cis)
}
