# Supplementary material for: Defining the biological basis of radiomic phenotypes in lung cancer
Source: eLife. 2017 Jul 21;6:e23421. doi: 10.7554/eLife.23421 (PMC5590809; doi:10.7554/eLife.23421)
Supplement: Source code 1. — Source code used to analyse data and generate figures. DOI: http://dx.doi.org/10.7554/eLife.23421.021 [file elife-23421-code1.zip › clean_MaastroMoffittHarvard/Pipeline/scripts/perform.pipelineB4.R]

################################################################################
###
### Assess signifiance of modules. Calculate test statistic for every module
### and validate on independent data.
###
################################################################################

isa2list <- function(modules) {
  res <- vector(mode = "list", length = length(modules))
  for (i in 1:length(res)) {
    res[i] <- modules[[i]]
  }
  res
}

#-------------------------------------------------------------------------------
## Calculate module test statistic

statistic.biclust <- function(rows, cols, origTable, 
                              method=c("averagePlus")) {
  method <- match.arg(method)
  
  averagePlus <- function(lrows, lcols, lorigTable) {
    stopifnot(sum(rows%in%rownames(origTable)) > 0 |
                sum(cols%in%colnames(origTable)) > 0)
    
    getAveWithinCor <- function(vars, tab) {
      # if module contains only 1 feature in a dimension this is weighted highly
      diagg <- ifelse(length(vars) < 2, TRUE, FALSE)
      res <- cor(tab[,vars,drop=F], method="spearman")
#       print(object.size(res))
      tt <- res[upper.tri(res, diag=diagg)]
      res.mean <- mean(tt)
      rm(tt)
      rm(res)
      gc()
      return(res.mean)
    }
    
    cors.rows <- getAveWithinCor(lrows, t(lorigTable))
    cors.cols <- getAveWithinCor(lcols, lorigTable)
    gc()
    return(cors.rows+cors.cols)
  }
  
  finalres <- switch(method,
                     "averagePlus"=averagePlus(lrows=rows,
                                               lcols=cols,
                                               lorigTable=origTable))
  gc()
  return(finalres)
}

statistics.biclust <- function(rowsCols, origTable, cores, ...) {
  
  #import packages
#   browser() #ls(envir=globalenv())
  strt<-Sys.time()
  
#   library(foreach)
#   library(doParallel)
#   
# #   local.statistic.biclust <- function(rows, cols, origTable, ...) statistic.biclust(rows=rows, cols=cols, origTable=origTable, ...)
#   #setup parallel backend to use cores processors
#   cl<-makeCluster(cores)
#   registerDoParallel(cores, cores=cores)
#   
#   #number of iterations
#   iters<-length(rowsCols)
#   #loop
#   res<-foreach(x=rowsCols, .export=ls(envir=globalenv()), .combine=c) %dopar% {
# #     x <- rowsCols[[i]]
#     statistic.biclust(rows=x$rows, cols=x$cols, origTable=origTable, ...)
#   }
# #   stopCluster(cl)
#   return(res)

#   require(foreach)
#   require(doMC)
#   registerDoMC(cores)  
#   res <- foreach(i=icount(length(rowsCols)), .export=ls(envir=globalenv()), .combine=c) %dopar% {
#     x <- rowsCols[[i]]
#     statistic.biclust(rows=x$rows, cols=x$cols, origTable=origTable, ...)
#   } 
#   print(Sys.time()-strt)
#   return(res)

  require(parallel)
  mcres <- mclapply(rowsCols, function(x, lorigTable) {
    lres <- statistic.biclust(rows=x$rows, cols=x$cols, origTable=origTable, ...)
#     print(object.size(lres))
    return(lres)
  }, mc.preschedule=TRUE, mc.cores=cores, lorigTable=origTable)

  res <- unlist(mcres)
  rm(mcres)
  gc()
  print(Sys.time()-strt)

  return(res)
}

statistic.biclust.isa <- function(module, origTable, ...) {
  require(eisa)
  rows <- eisa::getFeatureNames(module)[[1]]
  cols <- eisa::getSampleNames(module)[[1]]
  
  statistic.biclust(rows=rows, cols=cols, origTable=origTable, ...)
}

statistics.biclust.isa <- function(modules, origTable, ...) sapply(filterModules(isa2list(modules)), statistic.biclust.isa, origTable, ...)

#-------------------------------------------------------------------------------
## Validate module test statistic

#' @param size vector of size 2, size[1] (size2) corresponds to number of rows (columns)
#' @param N number of modules to be simulated
genRndMod <- function(size, N, tab, cores, seed=987654321) {
  require(parallel)
  stopifnot(length(size)==2)
  
  if (!exists(".Random.seed")) runif(1)
  old <- .Random.seed
  set.seed(seed)
  on.exit({.Random.seed <<- old})
  
  rws <- rownames(tab)
  cls <- colnames(tab)
  
#   print("New module")
#   print(tail(.Random.seed))
#   print("entering loop")
  lapply(1:N, function(i) {
#     set.seed(seed)
    therows <- sample(rws, size=size[1], replace=F)
    thecols <- sample(cls, size=size[2], replace=F)
    list(rows=therows, cols=thecols)
  })
}

simAquivMods <- function(modules, origTable, ...) {
  require(eisa)
  lapply(filterModules(isa2list(modules)), function(x) {
    rows <- eisa::getFeatureNames(x)[[1]]
    cols <- eisa::getSampleNames(x)[[1]]
    size.r <- length(rows)
    size.c <- length(cols)
    ## just a quick sanity check, if samples and features
    ## match row and column names in original unclustered table
    stopifnot(sum(rows%in%rownames(origTable)) > 0 |
                sum(cols%in%colnames(origTable)) > 0)
    size <- c(rows=size.r, cols=size.c)
    genRndMod(size=size, tab=origTable, ...)
  })
}

simAquivMods.test <- function(res.simAquivMods, origTable, ...) {
  require(parallel)
  
#   fres <-  vector("list", length(res.simAquivMods))
#   for (i in 1:length(fres)) {
#     fres[[i]] <- statistics.biclust(rowsCols=res.simAquivMods[[i]], origTable=origTable, ...)
#     system("free -g")
#   }
#   sres <- fres
  
  sres <- sapply(res.simAquivMods, function(x, lorigTable) {
    res <- statistics.biclust(rowsCols=x, origTable=lorigTable, ...)
    print("Validated resamples")
#     system("free -g")
#     print(res)
    return(res)
  }, lorigTable=origTable)

  return(sres)
}

validate.empirically <- function(vec.stats, tab.simus, makeStatsAbsoluteAt=NA) {
  stopifnot(length(vec.stats)==ncol(tab.simus))
  
  if (!is.na(makeStatsAbsoluteAt)) {
    stopifnot(is.numeric(makeStatsAbsoluteAt))
    fun <- function(x) makeStatsAbsoluteAt+abs(x-makeStatsAbsoluteAt)
    tab.simus <- apply(tab.simus, 2, fun)
    vec.stats <- sapply(vec.stats, fun)
  }
  
  sapply(1:length(vec.stats), function(j) {
   n_pos <-  sum(tab.simus[,j] >= vec.stats[j])
   (1+n_pos)/(nrow(tab.simus+1))
  })
  
#   res <- sapply(1:length(vec.stats), function(j) 1-ecdf(tab.simus[,j])(vec.stats[j]))
#   sapply(res, function(x) ifelse(x==0, 1/(nrow(tab.simus)+1), x))
}

#-------------------------------------------------------------------------------

#' @param modules isa2list(isa.modules)
filterModules <- function(modules, min=3) {
  func <- function(x) {
    (length(eisa::getSampleNames(x)[[1]]) >= min) &
      (length(eisa::getFeatureNames(x)[[1]]) >= min)
  }
  Filter(func, modules)
}

#-------------------------------------------------------------------------------
## Summarize modules

namesToIndex <- function(thenames, method=c("alpha","asIs"), decreasing=F) {
  method <- match.arg(method)
  res <- 1:length(thenames)
  
  if (length(thenames) >  unique(length(thenames)))
    stop("thenames should only contain unique entries")
  
  method.alpha <- function() {
    ix <- order(thenames, decreasing=decreasing)
    names(res) <- thenames[ix]
    res
  }
  
  method.identity <- function() {
    names(res) <- thenames
    res
  } 
  
  switch(method,
         "alpha"=method.alpha(),
         "asIs"=method.identity())
}

#' ...
#' @mods list of isa modules
modulesToRelationship <- function(mods, fullRowSet, fullColSet, 
                                  namesToIndex.methodRow="alpha", namesToIndex.methodCols="asIs") {
  require(eisa)
  
  therows <- lapply(mods, function(x) eisa::getFeatureNames(x)[[1]])
  thecols <- lapply(mods, function(x) eisa::getSampleNames(x)[[1]])
  
  rowsIndexMap <- namesToIndex(fullRowSet, method=namesToIndex.methodRow)
  colsIndexMap <- namesToIndex(fullColSet, method=namesToIndex.methodCols)
  
  tmp <- vector("list", length(mods))
  
  if (length(tmp) == 0) {
    print("Mods is too small")
    return(NULL)
  }
  
  for (i in 1:length(tmp)) {
    mappedModules <- lapply(therows[[i]], function(x) t(sapply(thecols[[i]], function(y) {
      c(Pathway=rowsIndexMap[[x]], Module=i, Feature=colsIndexMap[[y]])
    })))
    res <- Reduce(rbind, mappedModules)
    rownames(res) <- NULL # no rownames, because will be duplicates when reducing tmp
    tmp[[i]] <- res
  }
  
  res <- as.data.frame(Reduce(rbind, tmp))
  
  flipMap <- function(map) {
    thenames <- names(map)
    thevals <- as.vector(map)
    res <- thenames
  }
  
  ## add feature and pathway names to ensure correctness
  indicesToNames <- function(ixx, map) sapply(ixx, function(x) names(map)[map==x])
  res <- cbind(Pathway.name=indicesToNames(res[,"Pathway"], rowsIndexMap),
               res,
               Feature.name=indicesToNames(res[,"Feature"], colsIndexMap))
  
  list(relation=res, indexmap.rows=rowsIndexMap, indexmap.cols=colsIndexMap)
}

parCoord.moduleRelationship_feature <- function(moduleRelation,
                                                ds.name,
                                                plotDir,
                                                changeOrder=T,
                                                colorBy=c("Module","colors.featureCategories"),
                                                colname.feature="Feature", 
                                                colname.pathway="Pathway",
                                                colname.module="Module", 
                                                colname.featureName="Feature.name", 
                                                colname.pathwayName="Pathway.name",
                                                Colors.prefixes=list(firebrick2=c("Stats"), 
                                                                     chocolate1=c("GLCM", "RLGL", "GLSZM"), 
                                                                     blueviolet=c("Shape"),
                                                                     deepskyblue2=c("Wavelet"), 
                                                                     chartreuse3=c("LoG")),
                                                Categories=c(firebrick2="Stats", 
                                                             chocolate1="Texture", 
                                                             blueviolet="Shape", 
                                                             deepskyblue2="Wavelet",
                                                             chartreuse3="LoG")) {
  require(GGally)
  require(ggplot2)

  moduleRelation.orig <- moduleRelation
  
  colorBy <- match.arg(colorBy)
  
  if (colorBy=="Module") {
    moduleRelation <- cbind(moduleRelation, Module.name=as.character(moduleRelation[,colname.module]))
    colorBy <- "Module.name"
  } 
  
  prefixes2colors <- function(featureNames, 
                              colors.prefixes=Colors.prefixes,
                              categories=Categories) {
    stopifnot(length(colors.prefixes)==length(categories))
    cols <- sapply(featureNames, function(feature) {
      bingo <- names(colors.prefixes)[sapply(names(colors.prefixes), function(color) any(sapply(colors.prefixes[[color]], grepl, feature)))]
      ifelse(length(bingo) > 0, bingo, "grey")
    })
    cols
  }
  
  moduleRelation <- cbind(moduleRelation, 
                          "colors.features"=prefixes2colors(moduleRelation[,colname.featureName]))
  moduleRelation <- cbind(moduleRelation, 
                          "colors.featureCategories"=Categories[moduleRelation$colors.features])
  
#   tt.cols.features <- moduleRelation$colors.features
#   names(tt.cols.features) <- moduleRelation[,colname.featureName]
  
  if (changeOrder) {
    theindices <- unique(moduleRelation$Module)
    
    ## number of entries with particular index
    theindices.total <- unlist(tapply(moduleRelation$Module, moduleRelation$Module, sum))
    
    ## feature/pathway ranking
    
    newModuleIndex <- function(var=c("Pathway","Feature")) {
      thenewIndices <- sapply(theindices, function(i) {
        iix <- rownames(moduleRelation)[moduleRelation$Module==i]
        ## new ranking according to var indices
        sum(moduleRelation[iix,var])/theindices.total[i] 
      })
      names(thenewIndices) <- as.character(theindices)
      sapply(as.character(moduleRelation$Module), function(i) thenewIndices[[i]])
    }
    
    ## create new ranking
    pathway.rank <- newModuleIndex("Pathway")
    feature.rank <- newModuleIndex("Feature")
    ## combine new rankings
    tt <- pathway.rank+feature.rank
    moduleRelation <- cbind(moduleRelation, Module.new.nonuniform=tt)
#     tt <- rank(tt, ties.method="max")
    tt <- round(tt)
    tt.uniq <- unique(tt)
    tt.rank <- (1:length(tt.uniq))[order(tt.uniq)]
    names(tt.rank) <- as.character(tt.uniq)
    tt <- sapply(as.character(tt), function(x) tt.rank[[x]])
    moduleRelation <- cbind(moduleRelation, Module.new=tt)
    colname.module <- "Module.new"
#     if (colorBy=="Module") colname.module <- "Module.new"
#     else warning("Should colname.module not always equal 'Module' if changeOrder==T?")
#     moduleRelation <- cbind(moduleRelation, Pathway.new=pathway.new)
#     moduleRelation <- cbind(moduleRelation, Feature.new=feature.new)
#     colname.pathway <- "Pathway.new"
#     colname.feature <- "Feature.new"
  }

  gpd1 <- ggparcoord(data = moduleRelation, 
                     columns = sapply(c(colname.feature, colname.module, colname.pathway),
                                      function(x) which(x==colnames(moduleRelation))), 
                     groupColumn = colorBy, alphaLines=0.01, 
                     showPoints=F, title="test")
  
  gpd2 <- ggparcoord(data = moduleRelation, 
                     columns = sapply(c(colname.feature, colname.module, colname.pathway),
                                      function(x) which(x==colnames(moduleRelation))), 
                     groupColumn = colorBy, alphaLines=0.025, scale="center",
                     showPoints=F, title="test")  + scale_fill_brewer(type="qual", palette=1)
   
  
  gpd3 <- ggparcoord(data = moduleRelation, 
                     columns = sapply(c(colname.feature, colname.module, colname.pathway),
                                      function(x) which(x==colnames(moduleRelation))), 
                     groupColumn = colorBy, alphaLines=0.05, shadeBox="grey", scale="center",
                     showPoints=F, title="test") 
  
  gpd4 <- ggparcoord(data = moduleRelation, 
                     columns = sapply(c(colname.feature, colname.module, colname.pathway),
                                      function(x) which(x==colnames(moduleRelation))), 
                     groupColumn = colorBy, alphaLines=0.1, scale="centerObs",
                     showPoints=F, title="test") 
  
  gpd5 <- ggparcoord(data = moduleRelation, 
                     columns = sapply(c(colname.feature, colname.module, colname.pathway),
                                      function(x) which(x==colnames(moduleRelation))), 
                     groupColumn = colorBy, alphaLines=0.5, scale="uniminmax",
                     showPoints=F, title="test") 
  
  gpd6 <- ggparcoord(data = moduleRelation, 
                     columns = sapply(c(colname.feature, colname.module, colname.pathway),
                                      function(x) which(x==colnames(moduleRelation))), 
                     groupColumn = colorBy, alphaLines=0.05, scale="globalminmax",
                     showPoints=F, title="test") 
  
#   byFeatureName <- function() {
#     gpd <- gpd + scale_colour_manual(values=Categories)
#   }
  
  if (colorBy=="colors.featureCategories") gpd <- gpd + scale_colour_manual(values=Categories)
  
  pdf(file.path(plotDir, paste0("parcoord_feature-module-pathway_",ds.name,".pdf")))
#   plot(gpd1)
  plot(gpd2)
#   plot(gpd3)
#   plot(gpd4)
#   plot(gpd5)
#   plot(gpd6)
  dev.off()

}

#-------------------------------------------------------------------------------

perform.pipelineB4 <- function(modules.train, origTable.train, modules.valid=NULL, origTable.valid, lcores=ncores, lseed=seed,
                               lplotDir=plotDir, dsName.train, dsName.valid, sig.p.thres=sig.Pval.thres, lintermediateDir=intermediateDir,
                               N=1000) {
  message("Analyse pathway enrichment modules")
  require(RadioGx)
  
  fn.moduleValidationRes <- file.path(lintermediateDir, sprintf("moduleValidationRes.%s.%s_objects.rda", dsName.train, dsName.valid))
  if (!file.exists(fn.moduleValidationRes)) {
    printV("Calculate module statistic")
    res_stats.biclust.isa_train <- statistics.biclust.isa(modules=modules.train, origTable=origTable.train)
    printV("Random permutations of modules")
    res_simAquivMods_valid <- simAquivMods(modules=modules.train, origTable=origTable.valid, N=N, cores=lcores, seed=lseed)
    printV("Assess significance of module statistic")
    ## calculate the statistics on random modules
    system("free -g")
    res_simAquivMods.test <- simAquivMods.test(res.simAquivMods=res_simAquivMods_valid, origTable=origTable.valid, cores=lcores)
    system("free -g")
    ## validate the true statistic against random modules
    res_validation <- validate.empirically(vec.stats=res_stats.biclust.isa_train, tab.simus=res_simAquivMods.test, makeStatsAbsoluteAt=0)
    save(res_stats.biclust.isa_train,
         res_simAquivMods_valid,
         res_simAquivMods.test,
         res_validation,
         file=fn.moduleValidationRes)
  } else {
    print(sprintf("Skipping module validation, loading %s instead...", fn.moduleValidationRes))
    load(fn.moduleValidationRes)
  }
  
  print(res_validation)
  ## plot filtered modules
  modules.filtered <- filterModules(isa2list(modules.train))
  RadioGx::plot.modulesHeatmaps(modules.filtered, origTable.train, sprintf("filtered-modules_%s",dsName.train), lplotDir)
  ## plot filtered and significant modules
  modules.filteredANDsignificant <- modules.filtered[which(res_validation < sig.p.thres)]
  RadioGx::plot.modulesHeatmaps(modules.filteredANDsignificant, 
                                tab=origTable.train, 
                                title=sprintf("filtered-modules-significant_%s",dsName.train), 
                                plotDir=lplotDir,
                                margins=c(30, 30), min.val=-2, max.val=2,
                                cexCol=1.4, cexRow=1,
                                nbreaks=7)
  
  ## summarize relationship of features and biological pathways
  printV("Summarize relationship of features and biological pathways")
  moduleRelation <- modulesToRelationship(mods=modules.filteredANDsignificant,
                                          fullRowSet=rownames(origTable.train),
                                          fullColSet=colnames(origTable.train))
  ## plot association of modules, features, and pathways
  parCoord.moduleRelationship_feature(moduleRelation$relation, ds.name=dsName.train, plotDir=lplotDir)
  ## return results
  list(modules.filteredANDsignificant=modules.filteredANDsignificant,
       moduleStats=list(modules.filtered=modules.filtered, 
                        stats=res_stats.biclust.isa_train,
                        stats.p.value=res_validation, 
                        simulatedModules=res_simAquivMods.test), 
       moduleRelation=moduleRelation)
}
