# Supplementary material for: Defining the biological basis of radiomic phenotypes in lung cancer
Source: eLife. 2017 Jul 21;6:e23421. doi: 10.7554/eLife.23421 (PMC5590809; doi:10.7554/eLife.23421)
Supplement: Source code 1. — Source code used to analyse data and generate figures. DOI: http://dx.doi.org/10.7554/eLife.23421.021 [file elife-23421-code1.zip › clean_MaastroMoffittHarvard/Pipeline/scripts/survival.R]

######################################################################
###
### Functions for survival analysis
###
### Patrick Grossmann, patrick@jimmy.harvard.edu, Apr 12, 2014
###
######################################################################

# Dont get confused this does not take tab into account when checking for complete cases
getCompleteData <- function(tab, pheno) {
  stopifnot(nrow(tab) == nrow(pheno))
  idx <- complete.cases(pheno$surv.clinical.Time.Months, pheno$surv.clinical.Event)
  list(tab=tab[idx,,drop=F], pheno=pheno[idx,,drop=F], idx=idx)
}

###########
### cox ###

### model functions ###

#' @param tab table holding data used to build predictions (imaging or genomic)
#' @param pheno table holding survival data
#' Note pleas that tab and pheno could be the same
survival.model.cox <- function(tab, pheno, features) {
  require(survcomp)
  complete <- getCompleteData(tab=tab, pheno=pheno)
  tab <- complete$tab
  pheno <- complete$pheno
  surv <- Surv(time=pheno$surv.clinical.Time.Months, event=pheno$surv.clinical.Event)
  coxph(surv ~ ., data=data.frame(tab[,features,drop=F]))
}

### prediction functions ###

#' @param tab new feature data table (validation cohort)
survival.predict.cox <- function(cox.res, tab) {
  require(survcomp)
  predict(cox.res, newdata=data.frame(tab))
}

##########################
### Patient Risk Score ###

pRS <- function(X, B) sum(B*X)

### model functions ###

#' @param table with features in rows holding values of estimates used to compute coefficients of the
#' patient risk score model
getBetaPatientRiskScores.PlusMinus <- function(tab, isCindex=T, estimate.var="c.index", weight.var="p.value") {
  # we will make plus minus approach
#   print("If estimate.var refers to concordance index, please do not forget to convert
#         the estimate plus/minus (higher/smaller 0.5) when using plus-minus approach")
  res <- sign(tab[,estimate.var]) # * sapply(tab[,weight.var], function(x) ifelse(x==0, .Machine.double.xmin, x))
  names(res) <- rownames(tab)
  res
}

#' Essentially the patient risk score coefficients
#' @param survivalEstimates e.g. table of c-indices (features in rows)
survival.model.pRS <- function(survivalEstimates, features) {
  require(survcomp)
  tab <- survivalEstimates[features, ,drop=F]
  getBetaPatientRiskScores.PlusMinus(tab)
}

### predict functions ###

# riskScore <- function(B, X) sum(B*X)

#' Essentielly the patient risk scores by applying the model by use of
#' the patient risk score betas to every patient
#' @param tab table of feature values (features in columns, patients in rows)
#' @param betas named vector of ceofficients
survival.predict.pRS_matrix <- function(betas, tab, features) {
  # assure same order of samples
  betas <- as.matrix(betas[features])
  tab <- as.matrix(tab[,features ,drop=F])
  res <- as.vector(tab%*%betas)
  names(res) <- rownames(tab)
  res
}

survival.predict.pRS <- function(betas, xs) {
  # assure same order of samples
  pRS(B=betas, X=xs)
}

######################
### evaluation functions ###

#' @param predictions vector of relative risk prediction values
#' @param pheno table holding survival data
survival.test <- function(predictions, pheno) {
  times <- pheno$surv.clinical.Time.Months
  events <- pheno$surv.clinical.Event
  idx <- complete.cases(predictions, times, events)
  concordance.index(predictions[idx], surv.time=times[idx], 
                    surv.event=events[idx], method="noether")
}
