# Supplementary material for: Defining the biological basis of radiomic phenotypes in lung cancer
Source: eLife. 2017 Jul 21;6:e23421. doi: 10.7554/eLife.23421 (PMC5590809; doi:10.7554/eLife.23421)
Supplement: Source code 1. — Source code used to analyse data and generate figures. DOI: http://dx.doi.org/10.7554/eLife.23421.021 [file elife-23421-code1.zip › clean_MaastroMoffittHarvard/Pipeline/scripts/plotFinal_heatmaps.R]

##########################################################################
###
### Script to plot clustering of modules in an individualized way.
###
### Patrick Grossmann, patrick@jimmy.harvard.edu, Aug 20, 2014
###
##########################################################################


plotFinal_heatmaps <- function(mods, genesetCollection=c(gseaGmt.c2.reac, gseaGmt.c5.gobp), origTable.train, lplotDir) {
  require(RadioGx)
  gsc <- match.arg(genesetCollection)
  
  reac <- function() {
    colors.prefixes = 
      list(black = c("Stats"), 
           chocolate1 = c("GLCM", "RLGL", "GLSZM"),
           blueviolet = c("Shape"), 
           firebrick2 = c("Wavelet"),
           pink = c("LoG"))
    legendFun <- function() legend("bottomleft", legend=c("Stats","Texture","Shape", "Wavelet", "LoG"),
                                   fill=names(colors.prefixes), ncol=length(colors.prefixes))
    
    pdf(file.path(lplotDir,"legend.pdf"))
    plot(1,1,type="n")
    legendFun()
    dev.off()
    
    plot.modulesHeatmaps(mods[[1]], 
                         tab=origTable.train, plotDir=lplotDir, colors.prefixes=colors.prefixes,
                         denscol="white", filename="module_key.pdf", moduleNames=1,
                         title="", prefixes2colors="column", key=T, legendFun=legendFun,
                         #                          title=sprintf("\nLong runs of grey level textures/co-occurence texture clusters \n - \n Neuro signaling?"), 
                         margins=c(30, 40), min.val=-2, max.val=2, density.info="none",
                         cexCol=1.5, cexRow=1.2, nbreaks=20, removeFrom_labRow=c("_", " "))
    
    ## module 1 in moffitt
    plot.modulesHeatmaps(mods[[1]], 
                         tab=origTable.train, plotDir=lplotDir, colors.prefixes=colors.prefixes,
                         denscol="white", filename="module1.pdf", moduleNames=1,
                         title="M1", prefixes2colors="column", key=T, legendFun=legendFun,
#                          title=sprintf("\nLong runs of grey level textures/co-occurence texture clusters \n - \n Neuro signaling?"), 
                         margins=c(30, 40), min.val=-2, max.val=2,
                         cexCol=1.5, cexRow=1.2, nbreaks=20, removeFrom_labRow=c("_", " "))
plot.modulesHeatmaps(mods[[1]], 
                     tab=origTable.train, plotDir=lplotDir, colors.prefixes=colors.prefixes,
                     denscol="white", filename="module1_plain.pdf", moduleNames=1,
                     title="", prefixes2colors="column", key=F,
                     labCol="", labRow="", numberTitle=F, 
                     #                          title=sprintf("\nLong runs of grey level textures/co-occurence texture clusters \n - \n Neuro signaling?"), 
                     margins=c(30,40), min.val=-2, max.val=2,
                     cexCol=1.5, cexRow=1.2, nbreaks=20, removeFrom_labRow=c("_", " "))
    ## module 2 in moffitt
    plot.modulesHeatmaps(mods[2], 
                         tab=origTable.train, plotDir=lplotDir, colors.prefixes=colors.prefixes,
                         denscol="white", filename="module2.pdf", moduleNames=2,
                         title="M2", prefixes2colors="column", legendFun=legendFun,
#                          title=sprintf("\nWavelet Co-occurrence/LoG filter SD of intensity \n - \n Adaptive immune system/p53 process (nehme)"), 
                         margins=c(30, 40), min.val=-2, max.val=2,
                         width=35, height=17, key=T,
                         cexCol=1.4, cexRow=1.3, nbreaks=20, removeFrom_labRow=c("_", " "))
plot.modulesHeatmaps(mods[2], 
                     tab=origTable.train, plotDir=lplotDir, colors.prefixes=colors.prefixes,
                     denscol="white", filename="module2_plain.pdf", moduleNames=2,
                     title="", prefixes2colors="column",
                     labCol="", labRow="", numberTitle=F, 
                     #                          title=sprintf("\nWavelet Co-occurrence/LoG filter SD of intensity \n - \n Adaptive immune system/p53 process (nehme)"), 
                     margins=c(30, 40), min.val=-2, max.val=2,
                     width=35, height=17, key=F,
                     cexCol=1.4, cexRow=1.3, nbreaks=20, removeFrom_labRow=c("_", " "))
    ## module 3 in moffitt
    plot.modulesHeatmaps(mods[3], 
                         tab=origTable.train, plotDir=lplotDir, colors.prefixes=colors.prefixes,
                         denscol="white", filename="module3.pdf", moduleNames=3,
                         title="M3", prefixes2colors="column", legendFun=legendFun,
#                          title=sprintf("\nWavelet minimum intensity/texture co-occurence correlation \n - \n Transport signaling/cell membrane?"), 
                         margins=c(30, 40), min.val=-2, max.val=2,
                         width=20, height=24, key=T,
                         cexCol=1.6, cexRow=1, nbreaks=20, removeFrom_labRow=c("_", " "))
plot.modulesHeatmaps(mods[3], 
                     tab=origTable.train, plotDir=lplotDir, colors.prefixes=colors.prefixes,
                     denscol="white", filename="module3_plain.pdf", moduleNames=3,
                     title="", prefixes2colors="column", 
                     labCol="", labRow="", numberTitle=F, 
                     #                          title=sprintf("\nWavelet minimum intensity/texture co-occurence correlation \n - \n Transport signaling/cell membrane?"), 
                     margins=c(30, 40), min.val=-2, max.val=2,
                     width=20, height=24, key=F,
                     cexCol=1.6, cexRow=1, nbreaks=20, removeFrom_labRow=c("_", " "))
    ## module 4 in moffitt
    plot.modulesHeatmaps(mods[4], 
                         tab=origTable.train, plotDir=lplotDir, colors.prefixes=colors.prefixes,
                         denscol="white", filename="module4.pdf", moduleNames=4,
                         title="M4", prefixes2colors="column", legendFun=legendFun,
#                          title=sprintf("\nWavelet variance and mean of intensity \n - \n Muscle growth/cell differentation/cluster of differentation?"), 
                         margins=c(30, 40), min.val=-2, max.val=2,
                         width=20, height=18, key=T,
                         cexCol=1.4, cexRow=1, nbreaks=20, removeFrom_labRow=c("_", " "))
plot.modulesHeatmaps(mods[4], 
                     tab=origTable.train, plotDir=lplotDir, colors.prefixes=colors.prefixes,
                     denscol="white", filename="module4_plain.pdf", moduleNames=4,
                     title="", prefixes2colors="column", 
                     labCol="", labRow="", numberTitle=F, 
                     #                          title=sprintf("\nWavelet variance and mean of intensity \n - \n Muscle growth/cell differentation/cluster of differentation?"), 
                     margins=c(30, 40), min.val=-2, max.val=2,
                     width=20, height=18, key=F,
                     cexCol=1.4, cexRow=1, nbreaks=20, removeFrom_labRow=c("_", " "))
    ## module 5 in moffitt
    plot.modulesHeatmaps(mods[5], 
                         tab=origTable.train, plotDir=lplotDir, colors.prefixes=colors.prefixes,
                         denscol="white", filename="module5.pdf", moduleNames=5,
                         title="M5", prefixes2colors="column", legendFun=legendFun,
#                          title=sprintf("\nWavelet intensity stats/Wavelet long run of low grey levels/ Texture co-occurrence clusters and correlations \n - \n mTOR signaling/lipoprotein metabolism (nehme)"), 
                         margins=c(30, 40), min.val=-2, max.val=2,
                         width=30, height=15, key=T,
                         cexCol=1.3, cexRow=1.2, nbreaks=20, removeFrom_labRow=c("_", " "))
plot.modulesHeatmaps(mods[5], 
                     tab=origTable.train, plotDir=lplotDir, colors.prefixes=colors.prefixes,
                     denscol="white", filename="module5_plain.pdf", moduleNames=5,
                     title="", prefixes2colors="column", 
                     labCol="", labRow="", numberTitle=F, 
                     #                          title=sprintf("\nWavelet intensity stats/Wavelet long run of low grey levels/ Texture co-occurrence clusters and correlations \n - \n mTOR signaling/lipoprotein metabolism (nehme)"), 
                     margins=c(30, 40), min.val=-2, max.val=2,
                     width=30, height=15, key=F,
                     cexCol=1.3, cexRow=1.2, nbreaks=20, removeFrom_labRow=c("_", " "))
    ## module 6 in moffitt
    plot.modulesHeatmaps(mods[6], 
                         tab=origTable.train, plotDir=lplotDir, colors.prefixes=colors.prefixes,
                         denscol="white", filename="module6.pdf", moduleNames=6,
                         title="M6", prefixes2colors="column", legendFun=legendFun,
#                          title=sprintf("\nLoG SD of intensity/Wavelet long run of low grey levels/ \n co-occurence clusters/ variance of intensity \n - \n Circadian clock"), 
                         margins=c(30, 40), min.val=-2, max.val=2,
                         width=30, height=15, key=T,
                         cexCol=1.2, cexRow=1.1, nbreaks=20, removeFrom_labRow=c("_", " "))
plot.modulesHeatmaps(mods[6], 
                     tab=origTable.train, plotDir=lplotDir, colors.prefixes=colors.prefixes,
                     denscol="white", filename="module6_plain.pdf", moduleNames=6,
                     title="", prefixes2colors="column",
                     labCol="", labRow="", numberTitle=F,
                     #                          title=sprintf("\nLoG SD of intensity/Wavelet long run of low grey levels/ \n co-occurence clusters/ variance of intensity \n - \n Circadian clock"), 
                     margins=c(30, 40), min.val=-2, max.val=2,
                     width=30, height=15, key=F,
                     cexCol=1.2, cexRow=1.1, nbreaks=20, removeFrom_labRow=c("_", " "))
    ## module 7 in moffitt
    plot.modulesHeatmaps(mods[7], 
                         tab=origTable.train, plotDir=lplotDir, colors.prefixes=colors.prefixes,
                         denscol="white", filename="module7.pdf", moduleNames=7,
                         title="M7", prefixes2colors="column", legendFun=legendFun,
#                          title=sprintf("\nLoG entropy of intensity/Wavelet variance of intensity/Wavelet co-occurence clusters \n - \n Translation (Ribosom)"), 
                         margins=c(30, 40), min.val=-2, max.val=2,
                         width=52, height=17, key=T,
                         cexCol=1.4, cexRow=1.1, nbreaks=20, removeFrom_labRow=c("_", " "))
plot.modulesHeatmaps(mods[7], 
                     tab=origTable.train, plotDir=lplotDir, colors.prefixes=colors.prefixes,
                     denscol="white", filename="module7_plain.pdf", moduleNames=7,
                     title="", prefixes2colors="column", 
                     labCol="", labRow="", numberTitle=F, 
                     #                          title=sprintf("\nLoG entropy of intensity/Wavelet variance of intensity/Wavelet co-occurence clusters \n - \n Translation (Ribosom)"), 
                     margins=c(30, 40), min.val=-2, max.val=2,
                     width=52, height=17, key=F,
                     cexCol=1.4, cexRow=1.1, nbreaks=20, removeFrom_labRow=c("_", " "))
    ## module 8 in moffitt
    plot.modulesHeatmaps(mods[8], 
                         tab=origTable.train, plotDir=lplotDir, colors.prefixes=colors.prefixes,
                         denscol="white", filename="module8.pdf", moduleNames=8,
                         title="M8", prefixes2colors="column", legendFun=legendFun,
#                          title=sprintf("\nLoG SD of intensity \n - \n Cell proliferation/Growth factors?"), 
                         margins=c(30, 40), min.val=-2, max.val=2,
                         width=20, height=20, key=T,
                         cexCol=1.4, cexRow=1.05, nbreaks=20, removeFrom_labRow=c("_", " "))
plot.modulesHeatmaps(mods[8], 
                     tab=origTable.train, plotDir=lplotDir, colors.prefixes=colors.prefixes,
                     denscol="white", filename="module8_plain.pdf", moduleNames=8,
                     title="", prefixes2colors="column",
                     labCol="", labRow="", numberTitle=F,
                     #                          title=sprintf("\nLoG SD of intensity \n - \n Cell proliferation/Growth factors?"), 
                     margins=c(30, 40), min.val=-2, max.val=2,
                     width=20, height=20, key=F,
                     cexCol=1.4, cexRow=1.05, nbreaks=20, removeFrom_labRow=c("_", " "))
    ## module 9 in moffitt
    plot.modulesHeatmaps(mods[9], 
                         tab=origTable.train, plotDir=lplotDir, colors.prefixes=colors.prefixes,
                         denscol="white", filename="module9.pdf", moduleNames=9,
                         title="M9", prefixes2colors="column", legendFun=legendFun,
#                          title=sprintf("\nLoG variance of intensity \n - \n Cell-cell interaction,ion channels/Cell cycle,Immune system (nehme)"), 
                         margins=c(30, 40), min.val=-2, max.val=2,
                         width=20, height=27, key=T,
                         cexCol=1.7, cexRow=1, nbreaks=20, removeFrom_labRow=c("_", " "))
plot.modulesHeatmaps(mods[9], 
                     tab=origTable.train, plotDir=lplotDir, colors.prefixes=colors.prefixes,
                     denscol="white", filename="module9_plain.pdf", moduleNames=9,
                     title="", prefixes2colors="column", 
                     labCol="", labRow="", numberTitle=F, 
                     #                          title=sprintf("\nLoG variance of intensity \n - \n Cell-cell interaction,ion channels/Cell cycle,Immune system (nehme)"), 
                     margins=c(30, 40), min.val=-2, max.val=2,
                     width=20, height=27, key=F,
                     cexCol=1.7, cexRow=1, nbreaks=20, removeFrom_labRow=c("_", " "))
    ## module 10 in moffitt
    plot.modulesHeatmaps(mods[10], 
                         tab=origTable.train, plotDir=lplotDir, colors.prefixes=colors.prefixes,
                         denscol="white", filename="module10.pdf", moduleNames=10,
                         title="M10", prefixes2colors="column", legendFun=legendFun,
#                          title=sprintf("\nShape/long runs of low grey levels \n - \n Immune system,Hemostasis/Signaling (nehme)"), 
                         margins=c(30, 40), min.val=-2, max.val=2,
                         width=21, height=32, key=T,
                         cexCol=1.5, cexRow=.8, nbreaks=20, removeFrom_labRow=c("_", " "))
plot.modulesHeatmaps(mods[10], 
                     tab=origTable.train, plotDir=lplotDir, colors.prefixes=colors.prefixes,
                     denscol="white", filename="module10_plain.pdf", moduleNames=10,
                     title="", prefixes2colors="column", 
                     labCol="", labRow="", numberTitle=F, 
                     #                          title=sprintf("\nShape/long runs of low grey levels \n - \n Immune system,Hemostasis/Signaling (nehme)"), 
                     margins=c(30, 40), min.val=-2, max.val=2,
                     width=21, height=32, key=F,
                     cexCol=1.5, cexRow=.8, nbreaks=20, removeFrom_labRow=c("_", " "))
    ## module 11 in moffitt
    plot.modulesHeatmaps(mods[11], 
                         tab=origTable.train, plotDir=lplotDir, colors.prefixes=colors.prefixes,
                         denscol="white", filename="module11.pdf", moduleNames=11,
                         title="M11", prefixes2colors="column", legendFun=legendFun,
#                          title=sprintf("\nStats of intensity/Wavelet texture correlation? \n - \n Cell-cell communication/Hemostatsis/Immune system (nehme)"), 
                         margins=c(30, 40), min.val=-2, max.val=2,
                         width=21, height=28, key=T,
                         cexCol=1.5, cexRow=.9, nbreaks=20, removeFrom_labRow=c("_", " "))
plot.modulesHeatmaps(mods[11], 
                     tab=origTable.train, plotDir=lplotDir, colors.prefixes=colors.prefixes,
                     denscol="white", filename="module11_plain.pdf", moduleNames=11,
                     title="", prefixes2colors="column", 
                     labCol="", labRow="", numberTitle=F, 
                     #                          title=sprintf("\nStats of intensity/Wavelet texture correlation? \n - \n Cell-cell communication/Hemostatsis/Immune system (nehme)"), 
                     margins=c(30, 40), min.val=-2, max.val=2,
                     width=21, height=28, key=F,
                     cexCol=1.5, cexRow=.9, nbreaks=20, removeFrom_labRow=c("_", " "))
    ## module 12 in moffitt
    plot.modulesHeatmaps(mods[12], 
                         tab=origTable.train, plotDir=lplotDir, colors.prefixes=colors.prefixes,
                         denscol="white", filename="module12.pdf", moduleNames=12,
                         title="M12", prefixes2colors="column", legendFun=legendFun,
#                          title=sprintf("\nWavelet entropy of texture co-occurences/\n(Wavelet) variance of grey level co-occurrences?\n - \n Immune system (nehme)"), 
                         margins=c(30, 40), min.val=-2, max.val=2,
                         width=20, height=20, key=T,
                         cexCol=1.4, cexRow=1, nbreaks=20, removeFrom_labRow=c("_", " "))
plot.modulesHeatmaps(mods[12], 
                     tab=origTable.train, plotDir=lplotDir, colors.prefixes=colors.prefixes,
                     denscol="white", filename="module12_plain.pdf", moduleNames=12,
                     title="", prefixes2colors="column", 
                     labCol="", labRow="", numberTitle=F, 
                     #                          title=sprintf("\nWavelet entropy of texture co-occurences/\n(Wavelet) variance of grey level co-occurrences?\n - \n Immune system (nehme)"), 
                     margins=c(30, 40), min.val=-2, max.val=2,
                     width=20, height=20, key=F,
                     cexCol=1.4, cexRow=1, nbreaks=20, removeFrom_labRow=c("_", " "))
    ## module 13 in moffitt
    plot.modulesHeatmaps(mods[13], 
                         tab=origTable.train, plotDir=lplotDir, colors.prefixes=colors.prefixes,
                         denscol="white", filename="module13.pdf", moduleNames=13,
                         title="M13", prefixes2colors="column", key=T, legendFun=legendFun,
#                          title=sprintf("LoG entropy of intensity \n - \n Translation?"), 
                         margins=c(30, 40), min.val=-2, max.val=2,
                         cexCol=1.4, cexRow=1, nbreaks=20, removeFrom_labRow=c("_", " "))
plot.modulesHeatmaps(mods[13], 
                     tab=origTable.train, plotDir=lplotDir, colors.prefixes=colors.prefixes,
                     denscol="white", filename="module13_plain.pdf", moduleNames=13,
                     title="", prefixes2colors="column", key=F, 
                     labCol="", labRow="", numberTitle=F,
                     #                          title=sprintf("LoG entropy of intensity \n - \n Translation?"), 
                     margins=c(30, 40), min.val=-2, max.val=2,
                     cexCol=1.4, cexRow=1, nbreaks=20, removeFrom_labRow=c("_", " "))

    system(sprintf("gs -q -sPAPERSIZE=letter -dNOPAUSE -dBATCH -sDEVICE=pdfwrite -sOutputFile=%s/modules.pdf %s",
                   lplotDir, paste(sprintf("%s/module%s.pdf", lplotDir, 1:13), collapse=" ")))
    system(sprintf("for i in `ls %s/module*plain.pdf`; do convert $i $i.png; done",lplotDir))

  }
  
  if (gsc==gseaGmt.c2.reac) reac()
  else stop("asdf")
  
}
