# Supplementary material for: Defining the biological basis of radiomic phenotypes in lung cancer
Source: eLife. 2017 Jul 21;6:e23421. doi: 10.7554/eLife.23421 (PMC5590809; doi:10.7554/eLife.23421)
Supplement: Source code 1. — Source code used to analyse data and generate figures. DOI: http://dx.doi.org/10.7554/eLife.23421.021 [file elife-23421-code1.zip › clean_MaastroMoffittHarvard/Pipeline/scripts/perform.pipelineG.R]

##########################################################################################################
### 
### On the basis of a single sample enrichment analysis algorithm, its assignment of an enrichment score
### for every patients, and a significance estimate, try to predict the pathway activition status (-1,0,1) 
### and (0,1) by radiomics.
###
##########################################################################################################

#' If binary AND enrichment.sig.tab: 0 if random, 1 if not random (no matter if -/+)
#' If binary !AND enrichemnt.sig.tab: 0 if no enrichment, 1 if any enrichment (no matter if slightly -/+)
#' If ternary AND enrichemnt.sig.tab: 0 if random, -1 if negative significant enrichment, +1 if positive ...
#' If ternary !AND enrichemnt.sig.tab: 0 if no enrichment, -1 if negative enrichment, +1 if positive ..., na matter if sig or not
getPathwayActivationStatus <- function(enrichment.tab, enrichment.sig.tab, 
                                       sig.thresh=0.05, outcome=c("binary", "ternary")) {
  outcome <- match.arg(outcome)
  doSig <- ifelse(missing(enrichment.sig.tab), FALSE, TRUE)
  
  enrichment.tab.orig <- enrichment.tab

  getTernary <- function() sign(enrichment.tab)

  if (doSig) {
    enrichment.tab <- sapply(colnames(enrichment.tab), function(j)
      sapply(rownames(enrichment.tab), function(i)
        ifelse(enrichment.sig.tab[i,j] < sig.thresh, enrichment.tab[i,j], 0)))
    getBinary <- function() apply(getTernary(), 1:2, function(x) ifelse(x==0, 0, 1))
#     enrichment.tab <- apply(enrichment.sig.tab, 1:2, function(x) ifelse(x < sig.thres, x, 0))
  } else {
    getBinary <- function() apply(getTernary(), 1:2, function(x) ifelse(x < 0, 0, 1)) # negative or positive
  }

  switch(outcome,
         "binary"=getBinary(),
         "ternary"=getTernary())
  
}

#' return list of list of fitted models
fit.logit.radiomicPathway <- function(imaging.tab, enrichment.tab, ncores, dsName.disc, lintermediateDir, is.ternary=F) {
  require(parallel)
#   stopifnot(all(apply(enrichment.tab, 1:2, function(x) x==0 | x==1 | x==-1)))
  thepath <- file.path(lintermediateDir,sprintf("logit_fit_%s",dsName.disc))
  dir.create(thepath, showWarnings=F)
  res.fit <- lapply(colnames(imaging.tab), function(j) {
    fn.j <- file.path(thepath, sprintf("logit.fit_%s_%s_lres.rda",dsName.disc,j))
    if (!file.exists(fn.j)) {
      system("free -g")
      print(sprintf("Calculating logit of %s",j))
#       if (j=="imaging.radiomics.LoG_sigma_4_5_mm_2D_stats_uniformity")
#         browser()
      lres <- mclapply(colnames(enrichment.tab), function(i) {
        if (is.ternary) {
          iix <- enrichment.tab[,i] != 0
          if (length(iix) < 1) stop(sprintf("length(iix) < 1 with %s and %s",j,i))
          mydata <- data.frame(y=enrichment.tab[iix,i], x=imaging.tab[iix,j])
          if (!all(mydata$y==-1 | mydata$y==1)) stop("If is.ternary, input should be -1, 0, 1")
          mydata[mydata==-1] <- 0
        } else {
          iix <- rownames(enrichment.tab)
          mydata <- data.frame(y=enrichment.tab[iix,i], x=imaging.tab[iix,j])
        }
        res <- glm(y ~ x, data = mydata, family = "binomial")
#         if (is.null(res))
#           browser()
#         else
          return(res)
      }, mc.cores=ncores)
      save(lres, file=fn.j)
    } else {
      print(sprintf("Skipping logit of %s, loading %s instead ...",j,fn.j))
      load(fn.j)
      if (any(sapply(lres, is.null))) stop("Nothing in lres should be NULL!")
    }
    names(lres) <- colnames(enrichment.tab)
#     tryCatch(
#       names(lres) <- colnames(enrichment.tab),
#       error=function(e) {
#         unlink(fn.j)
#         lres <- NA
#       }
#       )
    return(lres)
  })
  names(res.fit) <- colnames(imaging.tab)
  print("DONE")
  return(res.fit)
}

extractLogitStats <- function(res.logit.fit) {
  aic <- sapply(res.logit.fit, function(x) sapply(x, "[[", "aic"))
  deviance <- sapply(res.logit.fit, function(x) sapply(x, "[[", "deviance"))
  rank <- sapply(res.logit.fit, function(x) sapply(x, "[[", "rank"))
  list(aic=aic, deviance=deviance, rank=rank)
}

getLogitTrainingAUC <- function(res.logit.fit, raw=F) {
  require(pROC)
  sapply(res.logit.fit, function(x) sapply(x, function(y) {
    preds <- predict(y, type="response")
    orig.response <- y$data$y
    orig.preds <- y$data$x
    if (length(orig.response) != length(preds) & !raw)
      return(NA)
    if (!raw)
      return(auc(orig.response,preds)+0)
    else
      return(auc(orig.response,orig.preds)+0)
  }))
}

predict.logit.radiomicPathway <- function(res.fit.logit.radiomicPathway, imaging.tab, enrichment.tab, ncores, 
                                          lintermediateDir, dsName.disc, dsName.valid, is.ternary=F) {
  require(parallel)
  thepath <- file.path(lintermediateDir,sprintf("predict_logit_%s_%s", dsName.disc, dsName.valid))
  dir.create(thepath,showWarnings=F)
#   stopifnot(all(apply(enrichment.tab, 1:2, function(x) x==0 | x==1)))
  res <- lapply(names(res.fit.logit.radiomicPathway), function(i) {# imaging
    fn.i <- file.path(thepath,paste0(i,".rda"))
#     if (i=="imaging.radiomics.LoG_sigma_4_5_mm_2D_stats_uniformity")
#       browser()
    if (!file.exists(fn.i)) {
      print(sprintf("Calculating predict logit for %s",i))
      lres <- mclapply(names(res.fit.logit.radiomicPathway[[i]]), function(j) { # pathway
        iix <- enrichment.tab[,j] != 0
        mynewdata <- data.frame(y=enrichment.tab[iix,j], x=imaging.tab[iix,i])
        ttres <- predict(res.fit.logit.radiomicPathway[[i]][[j]], newdata=mynewdata, type="response")
        if (class(ttres)=="try-error") {
          browser()
          stop("TRY ERRRORRRR")
        }
        ttres
      }, mc.cores=ncores)
      names(lres) <- names(res.fit.logit.radiomicPathway[[i]])
      save(lres, file=fn.i)
    } else {
      print(sprintf("Skipping predict logit, loading %s instead ...",fn.i))
      load(fn.i)
      if (any(sapply(lres, is.null))) {browser(); stop("Nothing in lres should be NULL!")} 
      if (any(sapply(lres, class)=="try-error")) {browser(); stop("Nothing in lres should be of class try-error!")}
    }
    lres
  })
  names(res) <- names(res.fit.logit.radiomicPathway)
  res
}

auc.predict.logit.radiomicPathway <- function(res.predict.logit.radiomicPathway, enrichment.tab, lintermediateDir, dsName.valid) {
#   require(pROC)
  require(survcomp)
  thepath <- file.path(lintermediateDir,sprintf("auc_predict_logit_%s",dsName.valid))
  dir.create(thepath, showWarnings=F)
  res <- lapply(names(res.predict.logit.radiomicPathway), function(feature) {
    fn.feature <- file.path(thepath,paste0(feature,"_lres.rda"))
    if (!file.exists(fn.feature)) {
      print(sprintf("Calculating auc predict logit for %s",feature))
      lres <- lapply(names(res.predict.logit.radiomicPathway[[feature]]), function(pathway) {
        #       pdf(paste0(feature,pathway,".pdf"))
        #       plot.roc(enrichment.tab[,pathway], res.predict.logit.radiomicPathway[[feature]][[pathway]])
        #       dev.off()
#         tryCatch(auc(enrichment.tab[,pathway], res.predict.logit.radiomicPathway[[feature]][[pathway]])+0,
#                  error=function(e) {browser();stop(e)})
        tryCatch(concordance.index(res.predict.logit.radiomicPathway[[feature]][[pathway]], cl=enrichment.tab[,pathway],
                                   method="noether", na.rm=T),
                 error=function(e) {browser();stop(e)})
      })
      names(lres) <- names(res.predict.logit.radiomicPathway[[feature]])
#       save(lres, file=fn.feature)
    } else {
      print(sprintf("Skipping auc predict logit, loading %s instead ...",fn.feature))
      load(fn.feature)
    }
    lres
  })
  names(res) <- names(res.predict.logit.radiomicPathway)
  p.values <- sapply(res, function(x) sapply(x, "[[", "p.value"))
  AUCs <- sapply(res, function(x) sapply(x, "[[", "c.index"))
  p.values[is.na(p.values)] <- 1
  AUCs[is.na(AUCs)] <- 0.5
  list(AUCs=AUCs, p.values=p.values)
}

auc.radiomicPathway <- function(imaging.tab, enrichment.tab) {
  require(parallel)
  stopifnot(all(apply(enrichment.tab, 1:2, function(x) x==0 | x==1)))
  require(pROC)
  sapply(colnames(imaging.tab), function(j) {
#     print(j)
    res <- lapply(colnames(enrichment.tab), function(i) {
      tt <- auc(enrichment.tab[,i], imaging.tab[,j])+0
      return(tt)
    })
    names(res) <- colnames(enrichment.tab)
    unlist(res)
  })
}

auc.radiomicPathway.permutationTest <- function(imaging.tab, enrichment.tab,
                                                res.auc.radiomicPathway,
                                                cores, N, seed=987654321) {
  require(parallel)
  
  if (!exists(".Random.seed")) runif(1)
  old <- .Random.seed
  set.seed(seed)
  on.exit({.Random.seed <<- old})
  
  mcres <- mclapply(1:N, function(i) {
    iix <- sample(1:nrow(enrichment.tab))
    res <- auc.radiomicPathway(imaging.tab=imaging.tab, enrichment.tab=enrichment.tab[iix,])
    print("done that")
    res
  }, mc.cores=cores)
  
  res <- sapply(colnames(imaging.tab), function(j)
    sapply(colnames(enrichment.tab), function(i) {
      val=res.auc.radiomicPathway[i,j]
      lres <- unlist(mclapply(mcres, function(x) x[i,j], mc.cores=cores))
      pos=sum(lres >= val)
      (pos+1)/(N+1)
    }))
  res
}

perform.pipelineG <- function(enrichment.disc, enrichment.valid,
                              enrichment.p.value.disc, enrichment.p.value.valid,
                              imaging.disc, imaging.valid,
                              dsName.disc, dsName.valid,
                              N, lplotDir=plotDir,
                              lintermediateDir=intermediateDir,
                              lsig.Pval.thres=sig.Pval.thres,
                              lsig.FDR.thresh=sig.FDR.thresh,
                              lcores=ncores,
                              height.predictingPathway=18) {
  
#   enrichment.disc.activationStatus <- getPathwayActivationStatus(enrichment.tab=enrichment.disc, enrichment.sig.tab=enrichment.p.value.disc,
#                                                                  outcome="ternary")
#   enrichment.valid.activationStatus <- getPathwayActivationStatus(enrichment.tab=enrichment.valid, enrichment.sig.tab=enrichment.p.value.valid,
#                                                                   outcome="ternary")
  
  #####################################################################################
  ### Here we first transform enrichment to three states, -1,0, and 1 corresponding
  ### to significant deletion, no significant enrichemnt, and significant activation. 
  ### Then we only take those pathways that show variance in these states across 
  ### patients (so we delete pathways that show constant status across patients).
  ### Next, we fit logit models for pathway -1 and +1 pathway status for every radiomic 
  ### feature; patients with status 0 are excluded for this training phase. The models
  ### are applied on independent data and its concordance assessed by calculating AUC.
  #####################################################################################
  ## discretize enrichment
  print("Get ternary pathway activation status")
  enrichment.disc.activationStatus <- getPathwayActivationStatus(enrichment.tab=enrichment.disc, outcome="ternary")
  enrichment.valid.activationStatus <- getPathwayActivationStatus(enrichment.tab=enrichment.valid, outcome="ternary")
  
  ## subset to pathways that actually vary across patients
  print("Subset to variant pathways")
  enrichment.disc.activationStatus.orig <- enrichment.disc.activationStatus
  enrichment.valid.activationStatus.orig <- enrichment.valid.activationStatus
  enrichment.disc.activationStatus <- enrichment.disc.activationStatus[,apply(enrichment.disc.activationStatus, 2, function(x) min(x)!=max(x))]
  enrichment.valid.activationStatus <- enrichment.valid.activationStatus[,apply(enrichment.valid.activationStatus, 2, function(x) min(x)!=max(x))]
  temp.col.inters <- intersect(colnames(enrichment.disc.activationStatus), colnames(enrichment.valid.activationStatus))
  enrichment.disc.activationStatus <- enrichment.disc.activationStatus[,temp.col.inters]
  enrichment.valid.activationStatus <- enrichment.valid.activationStatus[,temp.col.inters]
  
  fn.unsigUpDown <- file.path(lintermediateDir, sprintf("pathwayPrediction_%s.%s_res.unsigUpDown.rda",dsName.disc,dsName.valid))
  if (!file.exists(fn.unsigUpDown)) {
    
#     print("Fit logistic regressions on -1/+1")
#     fn.res.logit.fit <- file.path(lintermediateDir,"res.logit.fit.rda")
#     if (!file.exists(fn.res.logit.fit)) {
#       res.logit.fit <- fit.logit.radiomicPathway(imaging.tab=imaging.disc, enrichment.tab=enrichment.disc.activationStatus, 
#                                                  is.ternary=T, ncores=lcores, lintermediateDir=lintermediateDir, dsName=dsName.disc)
#       save(res.logit.fit, file=fn.res.logit.fit)
#     } else {
#       print(sprintf("Skipping fitting logistic regression, loading %s instead ...",fn.res.logit.fit))
#       load(fn.res.logit.fit)
#     }
#     
#     browser()
#     print("Predict by models")

    ## Fit logistic regression models, store intermediate results, BUT return only statistics and p.values
    ## Additionally we will calculate the training AUCs
    fn.res.logit.reduced <- file.path(lintermediateDir, sprintf("%s.%s_res.logit.reduced.rda",dsName.disc,dsName.valid))

    ## This file name is needed for storing prediction results, but because object res.logit.fit is too large
    ## to save, and because predicting results depends on this object, we need to define the prediction result file
    ## here already to return logit models in case the predictions are missing and need to be redone
    fn.res.logit.predict <- file.path(lintermediateDir,sprintf("%s.%s_res.logit.predict.rda",dsName.disc,dsName.valid))

    if (!file.exists(fn.res.logit.reduced) | !file.exists(fn.res.logit.predict)) { # we only check for fn.res.logit.predict because storing res.logit.fit is too huge
      print("Fit logistic regressions on -1/+1")
      ## list of lists (level 1 = imaging, level 2 = pathways)
      res.logit.fit <- fit.logit.radiomicPathway(imaging.tab=imaging.disc, enrichment.tab=enrichment.disc.activationStatus, 
                                                 is.ternary=T, ncores=lcores, lintermediateDir=lintermediateDir, dsName.disc=dsName.disc)
      print("Extracting statistics from models")
      fn.res.log.reduced <- file.path(lintermediateDir,sprintf("%s.%s_res.log.reduced.rda",dsName.disc,dsName.valid))
      if (!file.exists(fn.res.log.reduced)) {
        res.logit.fit.stats <- extractLogitStats(res.logit.fit)
        res.logit.fit.trainingAUC <- getLogitTrainingAUC(res.logit.fit)
        res.logit.fit.rawAUC <- getLogitTrainingAUC(res.logit.fit, raw=T)
        res.logit.reduced <- list(stats=res.logit.fit.stats, trainingAUC=res.logit.fit.trainingAUC, rawAUC=res.logit.fit.rawAUC)
        save(res.logit.reduced, file=fn.res.logit.reduced)
      } else {
        print(sprintf("Skipping extracting statistics from models, loading %s instead ...",fn.res.log.reduced))
        load(fn.res.log.reduced)
      }
      
    } else {
      print(sprintf("Skipping fitting logit models, loading %s instead ...",fn.res.logit.reduced))
      load(fn.res.logit.reduced)
    }

    ### Apply logit models on validation data ###
    if (!file.exists(fn.res.logit.predict)) {
      print("Predict by models")
      res.logit.predict <- predict.logit.radiomicPathway(res.fit.logit.radiomicPathway=res.logit.fit,
                                                         imaging.tab=imaging.valid, ncores=1, is.ternary=T,
                                                         enrichment.tab=enrichment.valid.activationStatus,
                                                         lintermediateDir=lintermediateDir,
                                                         dsName.disc=dsName.disc, dsName.valid=dsName.valid)
      save(res.logit.predict, file=fn.res.logit.predict)
    } else {
      print(sprintf("Skip predicting by logit models, loading %s instead ...",fn.res.logit.predict))
      load(fn.res.logit.predict)
    }
    
    ### Calculate AUCS ###
    print("Calculate AUCs of predictions")
    fn.res.logit.auc <- file.path(lintermediateDir,sprintf("%s.%s_res.logit.auc.rda",dsName.disc,dsName.valid))
    if (!file.exists(fn.res.logit.auc)) {
      res.logit.auc <- auc.predict.logit.radiomicPathway(res.predict.logit.radiomicPathway=res.logit.predict, 
                                                         enrichment.tab=enrichment.valid.activationStatus,
                                                         lintermediateDir=lintermediateDir, dsName.valid=dsName.valid) 
      save(res.logit.auc, file=fn.res.logit.auc)
    } else {
      print(sprintf("Skipping calculating AUCs, loading %s instead ...", fn.res.logit.auc))
      load(fn.res.logit.auc)
    }
      
    ## save results
    res.unsigUpDown <- list(pathwayStatus=list(enrichment.disc.activationStatus=enrichment.disc.activationStatus, enrichment.valid.activationStatus=enrichment.valid.activationStatus),
                            logitFit=res.logit.reduced, logitPredict=res.logit.predict, logitAUC=res.logit.auc)
    save(res.unsigUpDown, file=fn.unsigUpDown)
  } else {
    print(sprintf("Skipping unsig up down calculation, loading %s instead ...", fn.unsigUpDown))
    load(fn.unsigUpDown)
  }
  
  print("Plot AUC values")
  ## plot AUC values
  tt <- table2heatmap2pdf(flipSort(t(res.unsigUpDown$logitAUC$AUCs),at=0.5,sort=F), fn="test.pdf", width=7, height=7, adjustHeightWidth=T, 
                          dendrogram="none", nbreaks=10, labCol="", labRow="", lowCol="white", highCol="darkblue")

  ## subset AUC values to those pathways that have at least xx positive and xx negative enrichment scores
  xx <- 5
  tmp.disc <- apply(enrichment.disc.activationStatus, 2, function(x) (sum(x==1) >= xx) && (sum(x==-1) >= xx))
  tmp.disc <- names(tmp.disc)[tmp.disc]
  tmp.valid <- apply(enrichment.valid.activationStatus, 2, function(x) (sum(x==1) >= xx) && (sum(x==-1) >= xx))
  tmp.valid <- names(tmp.valid)[tmp.valid]
  tmp.inters <- intersect(tmp.disc, tmp.valid) ## pathways

  tt <- table2heatmap2pdf(flipSort(t(res.unsigUpDown$logitAUC$AUCs)[,tmp.inters],at=0.5,sort=F), fn="test2.pdf", width=7, height=7,
                          adjustHeightWidth=T, dendrogram="none", nbreaks=10, labCol="", labRow="", lowCol="white", highCol="darkblue")
  
  ## subset AUC values to those pathways that have at least xx positive ...
  ## In addition, subset to those radiomic features that were the best in the training phase (one feature per pathway selection)
  ## (according to AIC coefficient or AUC we are still discussing which is better approach)
#   tt <- res.unsigUpDown$logitFit$stats$aic[tmp.inters,]
#   tmp.features <- sapply(rownames(tt), function(j) colnames(tt)[which.min(tt[j,])]) # vector of features names, names of vector are pathways
  tt <- res.unsigUpDown$logitFit$rawAUC[tmp.inters,]
  tmp.features <- sapply(rownames(tt), function(j) colnames(tt)[which.max(tt[j,])]) ## vector of imaging features, names of vector are pathways

  tt <- table2heatmap2pdf(flipSort(t(res.unsigUpDown$logitAUC$AUCs)[tmp.features,names(tmp.features)],at=0.5,sort=F), fn="test3.pdf",
                          width=7, height=7, adjustHeightWidth=T, dendrogram="none", nbreaks=10, labCol="", labRow="", lowCol="white",
                          highCol="darkblue")

  ## plot training and validation AUC beside on top of each other
  tt1 <- res.unsigUpDown$logitFit$trainingAUC ## after fitting a model
  tt2 <- res.unsigUpDown$logitAUC$AUCs
  tt3 <- res.unsigUpDown$logitFit$rawAUC
  r1 <- sapply(names(tmp.features), function(x) tt1[x,tmp.features[x]]) ## for each pathway best feature in training phase
  r2 <- sapply(names(tmp.features), function(x) tt2[x,tmp.features[x]])
  r3 <- sapply(names(tmp.features), function(x) tt3[x,tmp.features[x]])
#   r2 <- tt2[names(tmp.features), tmp.features]
  rr <- cbind(Discovery=r3,Validation=r2)#,Discover_raw=r3) # 2D matrix, rows are pathways, columns are cohorts
  rr <- flipSort(rr, at=0.5, sort=F)
  rr <- rr[order(rr[,"Validation"],decreasing=T),]
  tt <- table2heatmap2pdf(rr, fn="test4.pdf",
                          width=10, height=15, adjustHeightWidth=F, dendrogram="none", nbreaks=100, lowCol="white",
                          highCol="darkblue", margins=c(15,52), labRow=gsub("REACTOME_","",rownames(rr)),
                          lmat=rbind( c(0, 3), c(2,1), c(0,4) ), lwid=c(0.5,4), lhei=c(0.5,5,0.5),
                          Colv=F, Rowv=F)

  ## play around with test4.pdf settings
  rr <- cbind(Discovery=rep(0.5,length(r2)),Validation=r2)#,Discover_raw=r3) # 2D matrix, rows are pathways, columns are features
  rr <- flipSort(rr, at=0.5, sort=F)
  rr <- rr[order(rr[,"Validation"],decreasing=T),]
  pathwayNames <- gsub("REACTOME_","",rownames(rr))
  pathwayNames <- paste0(pathwayNames, paste0(" [",format(rr[,"Validation"],digits=2),"]"))
  iix <- rownames(rr)
  rr.stars <- data.frame(Discovery=rep(1,nrow(rr))) # we artificially put p.values of discovery column to 1 as we do not plot it!! (it's white)
  rr.stars <- cbind(rr.stars,sapply(iix, function(x) res.unsigUpDown$logitAUC$p.values[x, tmp.features[x]])) ## rows are pathways
  rr.stars2 <- apply(rr.stars, 1:2, function(x) ifelse(x < lsig.Pval.thres, "*", ""))
  res.heatmap <- table2heatmap2pdf(rr, fn=file.path(lplotDir, sprintf("heatmap_predictingPathways_%s.%s.pdf", dsName.disc, dsName.valid)),
                                   width=7, height=height.predictingPathway , adjustHeightWidth=F, dendrogram="none", nbreaks=100, lowCol="white",
                                   highCol="darkblue", margins=c(15,22), labRow=pathwayNames, labCol="",
                                   lmat=rbind( c(0, 3), c(2,1), c(0,4) ), lwid=c(0.5,4), lhei=c(0.5,5,0.4),
                                   Colv=F, Rowv=F, notecol="white", notecex=4, cellnote=rr.stars2)
    
  return(list(unsigUpDown=res.unsigUpDown, heatmap=list(res.heatmap=res.heatmap, matrix=rr),
              bestFeaturesPerPathway=tmp.features, minVarPathway=xx))
  ######################################################
  ### Here we use other definition of pathway status ###
  ######################################################

  browser()
  print("Get binary pathway activation status")
  enrichment.disc.activationStatus <- getPathwayActivationStatus(enrichment.tab=enrichment.disc)
  enrichment.valid.activationStatus <- getPathwayActivationStatus(enrichment.tab=enrichment.valid)
  print("Get binary pathway activation status AUC by imaging")
  fn.enrichment.disc.activation.auc <- file.path(lintermediateDir, sprintf("enrichment.disc.activation.auc.%s.rda", dsName.disc))
  if (!file.exists(fn.enrichment.disc.activation.auc)) {
    enrichment.disc.activation.auc <- auc.radiomicPathway(imaging.tab=imaging.disc, enrichment.tab=enrichment.disc.activationStatus)
    save(enrichment.disc.activation.auc, file=fn.enrichment.disc.activation.auc)
  } else {
    print(sprintf("Skipping activation auc calculation, loading %s instead...", fn.enrichment.disc.activation.auc))
    load(fn.enrichment.disc.activation.auc)
  }
  print("Validate AUCs")
  fn.enrichmentAUC.validation <- file.path(lintermediateDir, sprintf("enrichmentAUC.validation.%s.rda", dsName.valid))
  if (TRUE) {
#   if (!file.exists(fn.enrichmentAUC.validation)) {
    enrichmentAUC.valid <- auc.radiomicPathway.permutationTest(imaging.tab=imaging.valid, enrichment.tab=enrichment.valid.activationStatus,
                                                               res.auc.radiomicPathway=enrichment.disc.activation.auc,
                                                               cores=lcores, N=N)
    save(enrichmentAUC.valid, file=fn.enrichmentAUC.validation)
  } else {
    print(sprintf("Skipping validation of AUCs, loading %s instead...", fn.enrichmentAUC.validation))
    load(fn.enrichmentAUC.validation)
  }
browser()
}
