# Supplementary material for: Defining the biological basis of radiomic phenotypes in lung cancer
Source: eLife. 2017 Jul 21;6:e23421. doi: 10.7554/eLife.23421 (PMC5590809; doi:10.7554/eLife.23421)
Supplement: Source code 1. — Source code used to analyse data and generate figures. DOI: http://dx.doi.org/10.7554/eLife.23421.021 [file elife-23421-code1.zip › clean_MaastroMoffittHarvard/Pipeline/scripts/perform.pipelineE.R]

##########################################################################
###
### Test biomarkers on independent validation cohort. Functions will
### build survival models and apply them on validation data.
###
##########################################################################

#############################
### build survival models ###

#' NON-GENERIC FUNCTION
survival.model.cox.all <- function(eset, features.imaging) {
  cox.res.imaging <- survival.model.cox(tab=pData(eset), pheno=pData(eset), features=features.imaging)
  res.models <- list(imaging=cox.res.imaging)
  res.models
}

######################################
### use models to predict survival ###

#' NON-GENERIC FUNCTION
#' @param res.coxs named list of coxph objects
# # ' @param tabs named list of new phenotype data tables (validation cohorts). Same length as res.coxs.
# # ' Names are same as res.coxs
survival.predict.cox.all <- function(res.coxs, eset) {
  # TODO make tabs a parameter and change functions calling this function
  tabs <- list(imaging=pData(eset))#, 
  stopifnot(length(res.coxs) == length(tabs))
  stopifnot(setequal(names(tabs), names(res.coxs)))
  res <- lapply(names(res.coxs), function(i) {
    survival.predict.cox(res.coxs[[i]], tab=tabs[[i]])
  })
  names(res) <- names(res.coxs)
  res
}

#####################################
### evaluate survival predictions ###

#' @param predictions named list of vectors of relative risk prediction values
# #' @param phenos named list of tables holding survival data. Names
survival.test.all <- function(predictions, eset) {
  res <- lapply(names(predictions), function(x) survival.test(predictions[[x]], pData(eset)))
  names(res) <- names(predictions)
  res
}

fitAndTest.cox <- function(tab.disc, tab.valid, surv.disc, surv.valid, thefeatures) {
  
  tryCatch(res.cox <- survival.model.cox(tab=tab.disc, pheno=surv.disc, features=thefeatures),
           error=function(e){print(e); browser()})
  tryCatch(res.preds <- survival.predict.cox(res.cox, tab.valid),
           error=function(e){print(e); browser()})
  survival.test(res.preds, surv.valid)
  
}

#------------------------------------------------------------------------------------------------------------------------

## test four feature signature
testFourFeatureSignature <- function(imaging.valid., surv.event.valid, surv.time.valid, genomic.valid, pheno.valid, weightsAsIs=T,
                                     imaging.train., surv.event.train, surv.time.train, genomic.train, pheno.train) {
  require(survcomp)
  signature <- get4FeatureSignature() # includes weights
  features <- names(signature)
  weights <- as.vector(signature)
  if (weightsAsIs) {
    tab <- data.frame(imaging.train.[,features,drop=F])
    cox <- coxph(Surv(surv.time.train, surv.event.train) ~ ., 
                 data=tab, init=weights, iter.max=0)
  } else {
    cox <- coxph(Surv(surv.time.train, surv.event.train) ~ ., 
                 data=data.frame(imaging.train.[,features,drop=F]))
  } 
  
  preds <- predict(cox)
  doKM.predictions.binarySplit(preds, time=surv.time.train, event=surv.event.train, fun=median, 
                               fn="plots/KM_fourSig_median_train.pdf", xlab="Time [months]")
  preds.valid <- survival.predict.cox(cox, imaging.valid.)
  
  ci <- concordance.index(preds.valid, surv.time=surv.time.valid, surv.event=surv.event.valid, method="noether")
  doKM.predictions.binarySplit(preds.valid, time=surv.time.valid, event=surv.event.valid, fun=median,
                               fn="plots/KM_fourSig_median_train.pdf", xlab="Time [months]")
  list(ci=ci)
}

## test if predictions of sig1 adds to a sig2 model (adds sig1 predictions as new covariate to sig2 covariates and refits)
## sig1 predictions are obtained by (re-)fitting a model
adds2signature <- function(sig1, sig2, tab.train, tab.valid, pheno.train, pheno.valid) {
  ## fit model on training data
  cox.sig1 <- survival.model.cox(tab=tab.train, pheno=pheno.train, features=sig1)
  ## predict according to sig1 (on training data)
  preds.sig1.train <- predict(cox.sig1)
  tab.train.combined <- cbind(tab.train, sigPreds=preds.sig1.train)
  ## predict according to sig1 (on validation data)
  preds.sig1.valid <- survival.predict.cox(cox.sig1, tab=tab.valid)
  tab.valid.combined <- cbind(tab.valid, sigPreds=preds.sig1.valid)
  
  ## adding signature predictions (to training data)
  cox.combined <- survival.model.cox(tab=tab.train.combined, 
                                     pheno=pheno.train, 
                                     features=c("sigPreds", sig2))
  preds.combined <- survival.predict.cox(cox.combined, tab=tab.valid.combined)
  survival.test(preds.combined, tab.valid.combined)
}


##############################
### Put together functions ###

#' NON-GENERIC FUNCTION
test.survival.cox <- function(eset.disc, eset.valid,features.imaging) {
  ## train
  res.coxs <- survival.model.cox.all(eset=eset.disc, features.imaging=features.imaging)
  ## predict
  res.models <- res.coxs#$res.models
  tab.combined.radiomicsPreds.valid <- 
    #   tab.combined.radiomicPreds <- res.coxs$tab.combined.radiomicPreds
    res.predictions <- survival.predict.cox.all(res.models, eset.valid)
  ## test predictions
  survival.test.all(res.predictions, eset.valid)
}

###################################
### Summarize biomarker results ###

#' Summarize how radiomics adds to genomics
#'
#' code executed when reorderSig==TRUE, is hard-coded (reordering gene signatures)
#' 
#' @param ci.imaging ci.fourFeature.reFit cis.nsclc, performances alone
#' @param cis.imaging.nsclc, cis.fourFeature.reFit.nsclcs, performances together
summarizeBiomarkers <- function(ci.imaging, ci.fourFeature.reFit, cis.nsclc,
                                cis.imaging.nsclc, cis.fourFeature.reFit.nsclcs,
                                sigNamesStudyList, fn, N, cores, lintermediateDir, 
                                dsName.disc, dsName.valid, plotDir, reorderSig=T,
                                plotSignificance=F, plotSingleSignificance=F) {
  require(RadioGx)
  require(gplots)
  require(reshape2)
  
  fn=file.path(plotDir, sprintf("performances.%s.%s.pdf", dsName.disc, dsName.valid))
  
  ## calculate significance of differences of combined and uncombined models ##
  ## approach: bootstrapping with one-sided wilcoxon signed rank test ##
  
  stopifnot(names(cis.nsclc)%in%names(cis.imaging.nsclc))
  fn.comp.imaging <- file.path(lintermediateDir,sprintf("compSignatures_%s.%s_N%s_res.cindex.comp.imaging.rda",
                                                        dsName.disc, dsName.valid, N))
  if (!file.exists(fn.comp.imaging)) {
    res.cindex.comp.imaging <- lapply(names(cis.nsclc), function(x)  {
      ci.nsclc <- cis.nsclc[[x]]
      ci.nsclc.imaging <- cis.imaging.nsclc[[x]]
      #     cindex.comp.boot(ci.nsclc.imaging, ci.nsclc)
      cindex.comp.boot.permutation(ci.nsclc.imaging, ci.nsclc, N=N, cores=cores)
    })
    names(res.cindex.comp.imaging) <- names(cis.nsclc)
    save(res.cindex.comp.imaging, file=fn.comp.imaging)
  } else {
    print(sprintf("Skipping comparison of imaging c-indices, loading %s instead ...",fn.comp.imaging))
    load(fn.comp.imaging)
  }
  
  stopifnot(names(cis.nsclc)%in%names(cis.fourFeature.reFit.nsclcs))
  fn.comp.fourFeature.reFit <- file.path(lintermediateDir,
                                         sprintf("compSignatures_%s.%s_%s_res.cindex.comp.fourFeature.reFit.rda",
                                                 dsName.disc, dsName.valid, N))
  if (!file.exists(fn.comp.fourFeature.reFit)) {
    res.cindex.comp.fourFeature.reFit <- lapply(names(cis.nsclc), function(x)  {
      ci.nsclc <- cis.nsclc[[x]]
      ci.nsclc.imaging <- cis.fourFeature.reFit.nsclcs[[x]]
      #     cindex.comp.boot(ci.nsclc.imaging, ci.nsclc)
      cindex.comp.boot.permutation(ci.nsclc.imaging, ci.nsclc, N=N, cores=cores)
    })
    names(res.cindex.comp.fourFeature.reFit) <- names(cis.nsclc)
    save(res.cindex.comp.fourFeature.reFit, file=fn.comp.fourFeature.reFit)
  } else {
    print(sprintf("Skipping comparisong of four-feature c-indices, loading %s instead ...",fn.comp.fourFeature.reFit))
    load(fn.comp.fourFeature.reFit)
  }
  
  ## get c-indices ##
  sigNames <- names(cis.nsclc)
  CIs.genes <- sapply(sigNames, function(x) cis.nsclc[[x]]$c.index)
  CIs.genesImaging <- sapply(sigNames, function(x) cis.imaging.nsclc[[x]]$c.index)
  CIs.genesFourFeature.reFit <- sapply(sigNames, function(x) cis.fourFeature.reFit.nsclcs[[x]]$c.index)
  
  ## get p.values ##
  CIs.genes.p <- sapply(sigNames, function(x) cis.nsclc[[x]]$p.value)
  CIs.genesImaging.p <- sapply(sigNames, function(x) cis.imaging.nsclc[[x]]$p.value)
  CIs.genesFourFeature.reFit.p <- sapply(sigNames, function(x) cis.fourFeature.reFit.nsclcs[[x]]$p.value)
  
  df1 <- data.frame(ConcordanceIndex.gene=CIs.genes,
                    ConcordanceIndex.genePlusImaging=CIs.genesImaging,
                    GeneSignature=sigNames,
                    ConcordanceIndex.gene.p=CIs.genes.p,
                    ConcordanceIndex.genePlusImaging.p=CIs.genesImaging.p)
  dfm1 <- melt(df1, id.vars="GeneSignature", measure.vars=c("ConcordanceIndex.gene","ConcordanceIndex.genePlusImaging"))
  dfm1 <- cbind(dfm1, Study=rep("New",length(sigNames)))
  df2 <- data.frame(ConcordanceIndex.gene=CIs.genes,
                    ConcordanceIndex.genePlusFourFeature=CIs.genesFourFeature.reFit,
                    GeneSignature=sigNames,
                    ConcordanceIndex.gene.p=CIs.genes.p,
                    ConcordanceIndex.genePlusFourFeature.p=CIs.genesFourFeature.reFit.p)
  dfm2 <- melt(df2, id.vars="GeneSignature", measure.vars=c("ConcordanceIndex.gene","ConcordanceIndex.genePlusFourFeature"))
  dfm2 <- cbind(dfm2, Study=rep("Aerts et al., 2014",length(sigNames)))
  dfm <- rbind(dfm1, dfm2)
  ## flip c-indices around .5
  dfm$value <- flipSort(dfm$value, at=.5, sort=F)
  ## assign pretty names to signatures
  dfm$GeneSignature <- sapply(dfm$GeneSignature, function(x) sigNamesStudyList[[x]])
  ## reorder x axis
  if (reorderSig)
    dfm$GeneSignature <- factor(dfm$GeneSignature, levels=c("Hou et al., 2010", "Hsu et al., 2009", "Chen et al., 2007",
                                                            "Yuan et al., 2004A", "Yuan et al., 2004B"))
  
  ## add p.values to dfm
  dfm1.p <- melt(df1, id.vars="GeneSignature", measure.vars=c("ConcordanceIndex.gene.p","ConcordanceIndex.genePlusImaging.p"))
  dfm1.p <- cbind(dfm1.p, Study=rep("New",length(sigNames)))
  dfm2.p <- melt(df2, id.vars="GeneSignature", measure.vars=c("ConcordanceIndex.gene","ConcordanceIndex.genePlusFourFeature.p"))
  dfm2.p <- cbind(dfm2.p, Study=rep("Aerts et al., 2014",length(sigNames)))
  dfm.p <- rbind(dfm1.p, dfm2.p)
  
  dfm <- cbind(dfm, pval=dfm.p$value)
  dfm$pval <- as.vector(symnum(dfm$pval, corr = FALSE, na = FALSE, cutpoints = c(0, 10^-12, 10^-9, 10^-6, 10^-3, 0.05, 0.1, 1), 
                               symbols = c("*****", "****", "***", "**", "*", ".", " ")))
  ## START PLOTTING !!!
  gg <- ggplot(dfm, aes(x=GeneSignature, y=value, fill=variable))
  #   gg <- gg + geom_bar(stat="identity", position="dodge") + facet_grid(Study ~ .) + ## this is used for two barplots bottom and top for new and aerts et al
  gg <- gg + geom_bar(stat="identity", position="dodge")  + ## this is used to combine genomic, new, and aerts et al together
    scale_fill_brewer(type="qual", palette=2, #palette="Set7",
                      breaks=c("ConcordanceIndex.gene", "ConcordanceIndex.genePlusImaging",
                               "ConcordanceIndex.genePlusFourFeature"),
                      labels=c("Genomic", "Genomic + New", "Genomic + Aerts et al.")) + #guides(fill=FALSE) +
    xlab("Gene signature") + ylab("Concordance index") + theme_bw() + coord_cartesian(ylim=c(0.5,0.625)) #+ ylim(0,.65)
  
  if (plotSingleSignificance) {
    ## this is not 100% ready for use yet
    gg <- gg + geom_text(aes(label=pval)) # make size 3 when plotting actual p values
    ggsave("test.pdf",gg)
  }
  
  if (plotSignificance) {
    ## add p.value df ##
    pval.df1 <- sapply(res.cindex.comp.imaging, "[[", "p.value")
    pval.df2 <- sapply(res.cindex.comp.fourFeature.reFit, "[[", "p.value")
    pval.df1.star <- as.vector(symnum(pval.df1, corr = FALSE, na = FALSE, cutpoints = c(0, 10^-12, 10^-9, 10^-6, 10^-3, 0.05, 0.1, 1), 
                                      symbols = c("*****", "****", "***", "**", "*", ".", " ")))
    pval.df2.star <- as.vector(symnum(pval.df2, corr = FALSE, na = FALSE, cutpoints = c(0, 10^-12, 10^-9, 10^-6, 10^-3, 0.05, 0.1, 1), 
                                      symbols = c("*****", "****", "***", "**", "*", "  ", " ")))
    #   df1 <- data.frame(GeneSignature=names(res.cindex.comp.imaging), value=Inf, 
    #                     lab=paste0("P=", format(pval.df1,digits=2)),
    #                     Study="New", variable="P-value")
    #   df2 <- data.frame(GeneSignature=names(res.cindex.comp.fourFeature.reFit), value=Inf, 
    #                     lab=paste0("P=", format(pval.df2,digits=2)),
    #                     Study="Aerts et al., 2014", variable="P-value")
    df1 <- data.frame(GeneSignature=names(res.cindex.comp.imaging), value=Inf, 
                      lab=pval.df1.star,
                      Study="New", variable="P-value")
    df2 <- data.frame(GeneSignature=names(res.cindex.comp.fourFeature.reFit), value=Inf, 
                      lab=pval.df2.star,
                      Study="Aerts et al., 2014", variable="P-value")
    df <- rbind(df1, df2)
    df$GeneSignature <- sapply(df$GeneSignature, function(x) sigNamesStudyList[[x]])
    if (reorderSig)
      df$GeneSignature <- factor(df$GeneSignature, levels=c("Hou et al., 2010", "Hsu et al., 2009", "Chen et al., 2007",
                                                            "Yuan et al., 2004A", "Yuan et al., 2004B"))
    
    ## these lines below is used when NOT using facet_grid (see above)
    # plot stars for new signatures
    df.newSig <- df[df$Study=="New",]
    
    gg.orig <- gg
    # browser()
    gg <- gg.orig
    
    gg <- gg + geom_text(aes(x=GeneSignature, y=value, label=lab), data=df.newSig, vjust=1.5, size=8, hjust=0.5) # make size 3 when plotting actual p values
    # plot stars for aerts et al
    df.aerts <- df[df$Study!="New",]
    gg <- gg + geom_text(aes(x=GeneSignature, y=value, label=lab), data=df.aerts, vjust=1.5, size=8, hjust=0.5-2.5) # make size 3 when plotting actual p values
  }
  
  ## this line below is used when using facet_grid (see above)
  #   gg <- gg + geom_text(aes(x=GeneSignature, y=value, label=lab), data=df, vjust=1.5, size=8) # make size 3 when plotting actual p values
  
  gg <- gg + theme(axis.text.x = element_text(angle = 45, vjust = 1, hjust=1)) + theme(legend.position="bottom")
  # theme(axis.text.x = element_text(angle = 90, vjust = 0.5, hjust=1))
  
  # Remove title for all legends
  gg <- gg + theme(legend.title=element_blank())
  
  ggsave(fn, gg)
  
  imaging.p <- sapply(res.cindex.comp.imaging, "[[", "p.value")
  fourFeature.reFit.p <- sapply(res.cindex.comp.fourFeature.reFit, "[[", "p.value")
  
  list(comp.imaging=res.cindex.comp.imaging, comp.fourFeature.reFit=res.cindex.comp.fourFeature.reFit)
}

#" This function is purely hard-coded in terms of expectation of rownames(res.multipleAdditiveEffects_custom)
summarizeBiomarkers2 <- function(res.multipleAdditiveEffects_custom, ci.imaging, 
                                 ci.fourFeature.reFit, cis.nsclc, sigNamesStudyList,
                                 removeModels=c("Genomics","Radiomics","Clinical+Radiomics"),
                                 removeGeneSigs=c("Hsu et al., 2009", "Chen et al., 2007", "Yuan et al., 2004A", "Yuan et al., 2004B"),
                                 removeRadiomicSig="Grossmann et al., 2016", plot.se=F, plot.sigDiff=T,
                                 p.thresh, plotDir, dsName.disc, dsName.valid) {
  require(ggplot2)
  require(dplyr)
  
  add2fn <- paste0("_", dsName.disc, ".", dsName.valid)
  
  ## get c-indices or p.values
  getStat <- function(stat.tab, stat.name=c("c.index","p.value","se")) {
    stat.name <- match.arg(stat.name)
    
    ## copy & paste from http://stackoverflow.com/questions/6364783/capitalize-the-first-letter-of-both-words-in-a-two-word-string
    simpleCap <- function(x) {
      s <- strsplit(x, " ")[[1]]
      paste(toupper(substring(s, 1,1)), substring(s, 2),
            sep="", collapse=" ")
    }
    
    tab <- stat.tab
    tab <- rbind(tab, gene=sapply(cis.nsclc, "[[", stat.name)) ## add genomic results
    tab <- rbind(tab, radiomicsNew=rep(ci.imaging[[stat.name]], ncol(tab)))
    tab <- rbind(tab, radiomicsAerts=rep( ci.fourFeature.reFit[[stat.name]], ncol(tab)))   
    
    rwn <- c("Clinical", "Genomics", "Radiomics", "Clinical+Genomic", "Clinical+Genomic+Radiomic")
    
    ## new radiomics signature
    tab.clinical_gene_radiomicsNew <- tab[c("clinical","gene","radiomicsNew",
                                            "clinical+gene","clinical+radiomicsNew",
                                            "clinical+gene+radiomicsNew"),]
    rownames(tab.clinical_gene_radiomicsNew) <- gsub("radiomicsNew","Radiomics",rownames(tab.clinical_gene_radiomicsNew))
    tab.clinical_gene_radiomicsNew <- data.frame(Model=rownames(tab.clinical_gene_radiomicsNew),data.matrix(tab.clinical_gene_radiomicsNew))
    
    ## aerts et al.
    tab.radiomicsAerts <- tab[c("clinical","gene","radiomicsAerts",
                                "clinical+gene","clinical+radiomicsAerts",
                                "clinical+gene+radiomicsAerts"),]
    rownames(tab.radiomicsAerts) <- gsub("radiomicsAerts","Radiomics",rownames(tab.radiomicsAerts))
    tab.radiomicsAerts <- data.frame(Model=rownames(tab.radiomicsAerts),data.matrix(tab.radiomicsAerts))
    
    ## put together new signature and aerts
    dfm1 <- melt(tab.clinical_gene_radiomicsNew, id.vars="Model", variable.name="Genomic", value.name=simpleCap(stat.name))
    dfm1 <- data.frame(dfm1, Radiomic="New")
    dfm2 <- melt(tab.radiomicsAerts, id.vars="Model", variable.name="Genomic", value.name=simpleCap(stat.name))
    dfm2 <- data.frame(dfm2, Radiomic="Aerts")
    
    df.final <- rbind(dfm1,dfm2)
    
    ## make prettier names
    df.final$Model <- gsub("clinical", "Clinical", df.final$Model)
    df.final$Model <- gsub("gene", "Genomics", df.final$Model)
    df.final$Radiomic <- gsub("Aerts","Aerts et al., 2014", df.final$Radiomic)
    df.final$Radiomic <- gsub("New","Grossmann et al., 2016", df.final$Radiomic)
    df.final$Genomic <- sapply(df.final$Genomic, function(x) sigNamesStudyList[[x]])
    df.final
  }
  
  ## c-indices
  df.final <- getStat(res.multipleAdditiveEffects_custom$cis)
  ## p-values
  df.final.p <- getStat(res.multipleAdditiveEffects_custom$p.values, stat.name="p.value")
  ## standard-errors
  df.final.se <- getStat(res.multipleAdditiveEffects_custom$ses, stat.name="se")
  
  ## put together cindices and pvalues
  df.final <- cbind(df.final, P.value=df.final.p$P.value, SE=df.final.se$Se)
  ## replace p-values with asterisk
  df.final$P.value <- sapply(df.final$P.value, function(x) ifelse(x < p.thresh, "*", ""))
  
  ### START PLOTTING ###
  
  ## change order of barplots
  thelevels <- c("Clinical","Genomics","Radiomics","Clinical+Radiomics","Clinical+Genomics","Clinical+Genomics+Radiomics")
  df.final$Model <- factor(df.final$Model, levels=thelevels)
  thelevels <- c("Hou et al., 2010", "Hsu et al., 2009", "Chen et al., 2007", "Yuan et al., 2004A", "Yuan et al., 2004B")
  df.final$Genomic <- factor(df.final$Genomic, levels=thelevels)
  thelevels <- c("Aerts et al., 2014", "Grossmann et al., 2016")
  df.final$Radiomic <- factor(df.final$Radiomic, levels=thelevels)
  
  ## plot
  
  plotit <- function(df.final, fn, ...) {
    
    p <- ggplot(df.final, aes(x=Model,y=C.index,fill=Model), ...) + ylab("C-index")
    p <- p + theme_bw() 
    if (!plot.sigDiff)
      p <- p + coord_cartesian(ylim=c(0.5,0.75)) #+ ylim(0,.65)
    else
      p <- p + coord_cartesian(ylim=c(0.5,0.77)) #+ ylim(0,.65)
    p <- p + geom_bar(stat="identity", position="dodge", ...)
    p <- p + theme(panel.grid.minor.x=element_blank(), panel.grid.major.x=element_blank()) ## remove vertical lines
    p <- p + theme(axis.text.x = element_text(angle = 45, vjust = 1, hjust=1)) ## rotate x axis labels
    
    oneGeneSig <- length(unique(df.final$Genomic)) <= 1
    oneRadiomicSig <- length(unique(df.final$Radiomic)) <= 1
    
    tmp.add <- function(p) {
      p <- p + theme(legend.text=element_text(size=8))
      p <- p + theme(legend.title=element_blank())
      p <- p + theme(axis.line=element_blank(), axis.text.x=element_blank(), axis.ticks=element_blank()) ## remove x axis tick names
      p <- p + theme(legend.position="bottom")
      p <- p + geom_text(aes(label=P.value), size=8)
      p
    }
    
    if (!oneGeneSig & !oneRadiomicSig) {
      p <- p + facet_grid(Genomic ~ Radiomic) 
      p <- tmp.add(p)      
    } else if (oneGeneSig & !oneRadiomicSig) {
      p <- p + facet_grid(. ~ Radiomic)
      p <- tmp.add(p)
    } else if (!oneGeneSig & oneRadiomicSig) {
      p <- p + facet_grid(. ~ Genomic)
      p <- tmp.add(p)
    } else {
      p <- p + theme(legend.position="none")
      p <- p + geom_text(aes(label=P.value), size=10)
      p <- p + theme(axis.text=element_text(size=14),
                     axis.title=element_text(size=16))#,face="bold"))
      # p <- p + theme_grey(base_size = 18) 
    }
    
    if (plot.se) {
      p <- p + geom_errorbar(aes(ymin=C.index-SE, ymax=C.index+SE),
                             width=.2,                    # Width of the error bars
                             position=position_dodge(.9))
    } 
    
    ggsave(filename=file.path(plotDir,fn), p)
  }
  
  plotit(df.final=df.final, fn=sprintf("barplot_additiveEffectMultipleDatatypes%s.pdf",add2fn))
  out <- list(df.final=df.final)
  
  if (!is.null(removeGeneSigs)) {
    df.final <- df.final %>% filter(!Genomic%in%removeGeneSigs)
    plotit(df.final=df.final, fn=sprintf("barplot_additiveEffectMultipleDatatypes_removedGeneSigs%s.pdf",add2fn))
  }
  
  if (!is.null(removeRadiomicSig)) {
    df.final <- df.final %>% filter(!Radiomic%in%removeRadiomicSig)
    plotit(df.final=df.final, fn=sprintf("barplot_additiveEffectMultipleDatatypes_removedRadiomicSigs%s.pdf",add2fn))
  }
  
  if (!is.null(removeModels)) {
    df.final <- df.final %>% filter(!Model%in%removeModels)
    plotit(df.final=df.final, fn=sprintf("barplot_additiveEffectMultipleDatatypes_removedModels%s.pdf",add2fn), width=0.7)
  }
  
  list(out, list(df.final.removedModels=df.final))
}

#------------------------------------------------------------------------------------------------------
### Test additive effects

#' From a list of covariates of length n, build n models by combining all n-i models. Note that the models
#' are added one by one in increasing order (1, 1+2, 1+2+3); all possible combinations are NOT computed!
#' Edit: added parameter (predefined) that allows to compute predefined groupings.
#' 
#' @param listOfCovariates are list of tables. First, the first table will be tested in a multivariate cox 
#' regression model, then the second table will be added, then the third, etc. The lists are require to be named!
#' @param predefined list of vectors, every vector defines a grouping
testAdditiveSurvModels <- function(listOfCovariates.disc, listOfCovariates.valid, 
                                   surv.disc, surv.valid, predefined=NULL) {
  stopifnot(!is.null(names(listOfCovariates.disc)) | !is.null(names(listOfCovariates.valid)))
  stopifnot(all(names(listOfCovariates.disc)%in%names(listOfCovariates.valid)))
  ## just make sure names are in the same order, so we can use indexing
  listOfCovariates.valid <- listOfCovariates.valid[names(listOfCovariates.disc)]
  
  ## if groupings are not predefined
  if (is.null(predefined)) {
    res <- lapply(1:length(listOfCovariates.disc), function(i) {
      
      rr <- 1:i
      
      ## create combined tables (see else clause)
      if (i==1) {
        tab.disc <- data.frame(listOfCovariates.disc[[1]])
        colnames(tab.disc) <- colnames(listOfCovariates.disc[[1]])
        tab.valid <- data.frame(listOfCovariates.valid[[1]])
        colnames(tab.valid) <- colnames(listOfCovariates.valid[[1]])
      } else {
        tab.disc <- Reduce(cbind, listOfCovariates.disc[rr])
        tab.valid <- Reduce(cbind, listOfCovariates.valid[rr])
      }
      
      ## test combined models
      fitAndTest.cox(tab.disc=tab.disc, tab.valid=tab.valid, 
                     surv.disc=surv.disc, surv.valid=surv.valid,
                     thefeatures=colnames(tab.disc))
    })
    ## rename out list
    names(res) <- lapply(1:length(listOfCovariates.disc), function(i) paste(names(listOfCovariates.disc)[1:i],collapse="+"))
  } else {
    res <- lapply(predefined, function(rr) {
      if (length(rr)==1) {
        tab.disc <- data.frame(listOfCovariates.disc[[rr]])
        colnames(tab.disc) <- colnames(listOfCovariates.disc[[rr]])
        tab.valid <- data.frame(listOfCovariates.valid[[rr]])
        colnames(tab.valid) <- colnames(listOfCovariates.valid[[rr]])
      } else {
        tryCatch(tab.disc <- Reduce(cbind, listOfCovariates.disc[rr]), error=function(e) {print("Error"); browser()})
        tryCatch(tab.valid <- Reduce(cbind, listOfCovariates.valid[rr]), error=function(e) {print("Error"); browser()})
      }
      
      tryCatch(fitAndTest.cox(tab.disc=tab.disc, tab.valid=tab.valid, 
                              surv.disc=surv.disc, surv.valid=surv.valid,
                              thefeatures=colnames(tab.disc)),
               error=function(e) {print("Error"); browser()})
    })
    ## rename out list
    names(res) <- sapply(predefined, paste, collapse="+")
  }
  res
}


survival.model.cox <- function(tab, pheno, features) {
  require(survcomp)
  complete <- getCompleteData(tab=tab, pheno=pheno)
  tab <- complete$tab
  pheno <- complete$pheno
  surv <- Surv(time=pheno$surv.clinical.Time.Months, event=pheno$surv.clinical.Event)
  coxph(surv ~ ., data=data.frame(tab[,features,drop=F]))
}

#------------------------------------------------------
### A quick function to predict by a 


###############################################################################################################

#' @param biomarkers list of features
#' @param eset.disc discovery expression set
#' @param eset.valid validation expression set
perform.pipelineE <- function(biomarkers, eset.disc, eset.valid, dsName.disc, dsName.valid, N, lnsclc.signatures=nsclc.signatures,
                              lsigNamesStudyList=sigNamesStudy, lplotDir=plotDir, lintermediateDir=intermediateDir, lcores=ncores) {
  
  require(reshape2)
  
  message("Test biomarkers via multivariate cox models")
  ## MRMR + iterative cox approach
  itCox <- biomarkers$mrmr$iterative
  res.iterativeCox <- test.survival.cox(eset.disc=eset.disc, eset.valid=eset.valid, features.imaging=itCox$biomarker.imaging) # we do not make iterative cox for four sig
  
  res.mrmr <- list(iterativeCox=res.iterativeCox)
  
  ###########################
  ### EXTERNAL signatures ###
  ###########################
  
  ## four feature radiomics signature ##
  
  res.fourFeatureSig.refitted <- testFourFeatureSignature(imaging.valid.=pData(eset.valid),
                                                          surv.event.valid=pData(eset.valid)[,"surv.clinical.Event"],
                                                          surv.time.valid=pData(eset.valid)[,"surv.clinical.Time.Months"],
                                                          imaging.train.=pData(eset.disc),
                                                          surv.event.train=pData(eset.disc)[,"surv.clinical.Event"],
                                                          surv.time.train=pData(eset.disc)[,"surv.clinical.Time.Months"],
                                                          weightsAsIs=F,
                                                          genomic.valid=t(exprs(eset.valid)), pheno.valid=pData(eset.valid),
                                                          genomic.train=t(exprs(eset.disc)), pheno.train=pData(eset.disc))
  
  ## published NSCLC gene signatures ###
  
  res.nsclc.signatures <- lapply(lnsclc.signatures, function(x) {
    x <- x[x%in%Biobase::featureNames(eset.disc)]
    res.cox <- survival.model.cox(tab=t(exprs(eset.disc)), pheno=pData(eset.disc), features=x)
    preds <- survival.predict.cox(cox.res=res.cox, tab=t(exprs(eset.valid)))
    survival.test(predictions=preds, pheno=pData(eset.valid))
  })
  
#   ## combinations of radiomic signatures and published NSCLC gene signatures ###
#   res.nsclc.imaging <- lapply(lnsclc.signatures, function(x) {
#     x <- x[x%in%Biobase::featureNames(eset.disc)]
#     adds2signature(sig1=unsophisticated$biomarker.imaging, sig2=x, 
#                    tab.train=cbind(t(exprs(eset.disc)), pData(eset.disc)),
#                    tab.valid=cbind(t(exprs(eset.valid)), pData(eset.valid)),
#                    pheno.train=pData(eset.disc), pheno.valid=pdata(eset.valid))
#   })
  
  res.nsclc.fourFeature.reFit <- lapply(lnsclc.signatures, function(x) {
    x <- x[x%in%Biobase::featureNames(eset.disc)]
    adds2signature(sig1=names(get4FeatureSignature()), sig2=x, 
                   tab.train=cbind(t(exprs(eset.disc)), pData(eset.disc)),
                   tab.valid=cbind(t(exprs(eset.valid)), pData(eset.valid)),
                   pheno.train=pData(eset.disc), pheno.valid=pdata(eset.valid))
  })
  
#   print("Summarize biomarker results")
#   biomarkerSummary <- summarizeBiomarkers(ci.imaging=res.mrmr$iterativeCox$imaging, ci.fourFeature.reFit=res.fourFeatureSig.refitted$ci,
#                                           cis.nsclc=res.nsclc.signatures, #cis.imaging.nsclc=res.nsclc.imaging,
#                                           cis.fourFeature.reFit.nsclcs=res.nsclc.fourFeature.reFit, sigNamesStudyList=lsigNamesStudyList,
#                                           plotDir=lplotDir, dsName.disc=dsName.disc, dsName.valid=dsName.valid,
#                                           lintermediateDir=lintermediateDir, cores=lcores, N=N) 
  
  print("Test additive effect of radiomic models to clinical and genomics covariates")
  
  ## for every gene signature, test additive effects of clinical, genomic, and radiomic data to predict survival 
  
  testMultipleAdditiveEffects <- function(imaging.features, 
                                          whichFeatures=c("clinical","volume","gene","radiomics"), 
                                          nameOfImagingSig=NULL, predefined=NULL, cores=lcores,
                                          clinicalFeatures=c("clinical.combined.stage.curated",
                                                             "clinical.histology.curated")) {
    
    #     whichFeatures <- match.arg(whichFeatures)
    
    res.geneSignatures <- lapply(lnsclc.signatures, function(x) {
      x <- x[x%in%Biobase::featureNames(eset.disc)]
      
      ## structure input data
      listOfCovariates.disc <- list(clinical=data.frame(clinical=predict(survival.model.cox(tab=pData(eset.disc),
                                                                                            pheno=pData(eset.disc),
                                                                                            features=clinicalFeatures))),
                                    volume=data.frame(volume=pData(eset.disc)$imaging.radiomics.Shape_volume),
                                    gene=data.frame(gene=predict(survival.model.cox(tab=t(exprs(eset.disc)), 
                                                                                    pheno=pData(eset.disc),
                                                                                    features=x))),
                                    radiomics=data.frame(radiomicsNew=predict(survival.model.cox(tab=pData(eset.disc),
                                                                                                 pheno=pData(eset.disc),
                                                                                                 features=imaging.features))))
      listOfCovariates.disc <- listOfCovariates.disc[whichFeatures]
      if (!is.null(nameOfImagingSig))
        names(listOfCovariates.disc) <- gsub("radiomics", nameOfImagingSig, names(listOfCovariates.disc))
      
      
      listOfCovariates.valid <- list(clinical=data.frame(clinical=predict(survival.model.cox(tab=pData(eset.valid),
                                                                                             pheno=pData(eset.valid),
                                                                                             features=clinicalFeatures))),
                                     volume=data.frame(volume=pData(eset.valid)$imaging.radiomics.Shape_volume),
                                     gene=data.frame(gene=predict(survival.model.cox(tab=t(exprs(eset.valid)), pheno=pData(eset.valid), 
                                                                                     features=x))),
                                     radiomics=data.frame(radiomicsNew=predict(survival.model.cox(tab=pData(eset.valid),
                                                                                                  pheno=pData(eset.valid),
                                                                                                  features=imaging.features))))
      listOfCovariates.valid <- listOfCovariates.valid[whichFeatures]
      if (!is.null(nameOfImagingSig))
        names(listOfCovariates.valid) <- gsub("radiomics", nameOfImagingSig, names(listOfCovariates.valid))
      
      ## test different combinations of data types (clinical, genomic, radiomic)
      res.testAdditiveSurvModels <- testAdditiveSurvModels(listOfCovariates.disc=listOfCovariates.disc, 
                                                           listOfCovariates.valid=listOfCovariates.valid, 
                                                           surv.disc=pData(eset.disc), surv.valid=pData(eset.valid),
                                                           predefined=predefined)
    })
  }
  
  summarizeResMultipleEffects <- function(name, rda=lintermediateDir, cores=lcores, whichFeatures=c("clinical","volume","gene","radiomics"), 
                                          predefined1=NULL, predefined2=NULL) {
    res.multipleAdditiveEffects.imagingNew <- testMultipleAdditiveEffects(itCox$biomarker.imaging,#unsophisticated$biomarker.imaging,
                                                                          whichFeatures=whichFeatures,
                                                                          nameOfImagingSig="radiomicsNew",
                                                                          predefined=predefined1)
    res.multipleAdditiveEffects.imagingAerts <- testMultipleAdditiveEffects(names(get4FeatureSignature()), 
                                                                            whichFeatures=whichFeatures,
                                                                            nameOfImagingSig="radiomicsAerts",
                                                                            predefined=predefined2)
    ### C-INDICES ###
    ## summarize multipleAdditiveEffect results
    # cindices from new imaging signature
    res.multipleEffects.cindex <- sapply(res.multipleAdditiveEffects.imagingNew, function(x) sapply(x, function(y) y$c.index))
    # names of model combinations
    temp <- rownames(res.multipleEffects.cindex)
    # add aerts signature results
    xx <- sapply(res.multipleAdditiveEffects.imagingAerts, function(x) sapply(x, function(y) y$c.index))
    res.multipleEffects.cindex <- rbind(res.multipleEffects.cindex, xx[grep("Aerts",rownames(xx)),])
    #     rownames(res.multipleEffects.cindex) <- c(temp, names(res.multipleAdditiveEffects.imagingAerts[[1]])[length(res.multipleAdditiveEffects.imagingAerts[[1]])])
    
    tt <- as.data.frame(res.multipleEffects.cindex)
    WriteXLS::WriteXLS("tt", name, row.names=T)
    
    ### P-VALUES ###
    ## summarize multipleAdditiveEffect results
    # pvalues from new imaging signature
    res.multipleEffects.pvalue <- sapply(res.multipleAdditiveEffects.imagingNew, function(x) sapply(x, function(y) y$p.value))
    # names of model combinations
    temp <- rownames(res.multipleEffects.pvalue)
    # add aerts signature results
    xx <- sapply(res.multipleAdditiveEffects.imagingAerts, function(x) sapply(x, function(y) y$p.value))
    res.multipleEffects.pvalue <- rbind(res.multipleEffects.pvalue, xx[grep("Aerts",rownames(xx)),])
    
    ### Standard-Errors ###
    ## summarize multipleAdditiveEffect results
    # ses from new imaging signature
    res.multipleEffects.se <- sapply(res.multipleAdditiveEffects.imagingNew, function(x) sapply(x, function(y) y$se))
    # names of model combinations
    temp <- rownames(res.multipleEffects.se)
    # add aerts signature results
    xx <- sapply(res.multipleAdditiveEffects.imagingAerts, function(x) sapply(x, function(y) y$se))
    res.multipleEffects.se <- rbind(res.multipleEffects.se, xx[grep("Aerts",rownames(xx)),])
    
    ### Calculate significance of c-index increases ###
    
    tmp.f <- function(imaging.res) {
      lapply(imaging.res, function(genesig.res) {
        ii <- 1:(length(genesig.res)-1)
        res <- sapply(ii, function(i) {
          jj <- (i+1):length(genesig.res)
          res2 <- sapply(jj, function(j) {
            model1.res <- genesig.res[[i]]
            model2.res <- genesig.res[[j]]
            if (flipSortCis(model1.res$c.index) >= flipSortCis(model2.res$c.index)) {
              xx <- model1.res
              yy <- model2.res
            } else {
              xx <- model2.res
              yy <- model1.res
            }
            RadioGx::cindex.comp.boot.permutation(xx, yy, N=1000, cores=cores)$p
          })
          names(res2) <- names(genesig.res)[jj]
          return(res2)
        })
        names(res) <- names(genesig.res)[ii]
        return(res)
      })
    }
    
    fn.name <- sprintf("%s.rda",file.path(rda,basename(name)))
    if (!file.exists(fn.name)) {
      res.pvalue.comp.imagingNew <- tmp.f(res.multipleAdditiveEffects.imagingNew)
      res.pvalue.comp.imagingAerts <- tmp.f(res.multipleAdditiveEffects.imagingAerts)
      save(res.pvalue.comp.imagingNew, res.pvalue.comp.imagingAerts, file=fn.name)
    } else {
      print(sprintf("Skipping %s, loading instead... ",fn.name))
      load(fn.name)
    }
    
    ### C-index comparison p-values ###
    # p-values from new imaging signature
    getpcomptable <- function(pcomp.res) {
      res.multipleEffects.pcomp <- sapply(pcomp.res, function(genesig) {
        res <- sapply(names(genesig), function(y.name) {
          y <- genesig[[y.name]]
          names(y) <- paste0(y.name, "_", names(y))
          return(y)
        })
        names(res) <- NULL
        unlist(res)
      })
    }
    res.pcomp <- getpcomptable(res.pvalue.comp.imagingNew)
    # add aerts signature results
    xx <- getpcomptable(res.pvalue.comp.imagingAerts)
    res.pcomp <- rbind(res.pcomp, xx[grep("Aerts",rownames(xx)),])
    
    list(cis=res.multipleEffects.cindex, p.values=res.multipleEffects.pvalue, ses=res.multipleEffects.se, p.values.cindex.comp=res.pcomp)
  }
  
  ## performs iterative addition to default list of covariates
  res.multipleAdditiveEffects_clinical.volume.gene.radiomics <- summarizeResMultipleEffects(name=file.path("tables", sprintf("ClinicalVolumeGeneRadiomics_%s.%s.xls",dsName.disc,dsName.valid)))
  res.multipleAdditiveEffects_volume.gene.radiomics <- summarizeResMultipleEffects(whichFeatures=c("volume","gene","radiomics"), name=file.path("tables", sprintf("VolumeGeneRadiomics_%s.%s.xls",dsName.disc,dsName.valid)))
  
  ## peforms custom addition to inputted list of covariates
  res.multipleAdditiveEffects_custom <- summarizeResMultipleEffects(name=file.path("tables", sprintf("CustomClinicalVolumeGeneRadiomics_%s.%s.xls",dsName.disc,dsName.valid)),
                                                                    predefined1=list(c("clinical"),c("clinical","volume"),
                                                                                     c("clinical","gene"),
                                                                                     c("clinical","radiomicsNew"),
                                                                                     c("clinical","gene","radiomicsNew")),
                                                                    predefined2=list(c("clinical"),c("clinical","volume"),
                                                                                     c("clinical","gene"),
                                                                                     c("clinical","radiomicsAerts"),
                                                                                     c("clinical","gene","radiomicsAerts")))
  
  res.summarizedBiomarker2 <- summarizeBiomarkers2(res.multipleAdditiveEffects_custom=res.multipleAdditiveEffects_custom, 
                                                   ci.imaging=res.mrmr$iterativeCox$imaging, 
                                                   ci.fourFeature.reFit=res.fourFeatureSig.refitted$ci,
                                                   cis.nsclc=res.nsclc.signatures,
                                                   sigNamesStudyList=lsigNamesStudyList,
                                                   plotDir=lplotDir, dsName.disc=dsName.disc,
                                                   dsName.valid=dsName.valid, p.thresh=0.05)
  ### output results
  list(mrmr=res.mrmr, fourFeatureSig=list(reFit=res.fourFeatureSig.refitted),
       nsclc.signatures=res.nsclc.signatures, #nsclc.imaging=res.nsclc.imaging,
       nsclc.fourFeatureSig.reFit=res.nsclc.fourFeature.reFit, 
       multipleAdditiveEffects=list(stageVolumeGeneRadiomics=res.multipleAdditiveEffects_clinical.volume.gene.radiomics,
                                    volumeGeneRadiomics=res.multipleAdditiveEffects_volume.gene.radiomics,
                                    custom=res.multipleAdditiveEffects_custom),
       biomarkerSummary2=res.summarizedBiomarker2)
}
