# Supplementary material for: Defining the biological basis of radiomic phenotypes in lung cancer
Source: eLife. 2017 Jul 21;6:e23421. doi: 10.7554/eLife.23421 (PMC5590809; doi:10.7554/eLife.23421)
Supplement: Source code 1. — Source code used to analyse data and generate figures. DOI: http://dx.doi.org/10.7554/eLife.23421.021 [file elife-23421-code1.zip › clean_MaastroMoffittHarvard/Pipeline/Pipeline_MaastroMoffittHarvard.R]

########################################################################
###
### Combined radiomic and genomic biomarkers discovered and validated
### in the three radiomic datasets of Maastro, eset, and Harvard.
###
########################################################################

#################################################
############ #### prerequisites ##### ###########
#################################################

message("Clean workspace")
rm(list=ls(all=TRUE))

dir.create("scripts", showWarnings=F)
dir.create(file.path("rdata", "intermediate"), recursive=T, showWarnings=F)
dir.create("plots", showWarnings=F)
dir.create(file.path("GSEA", "ranks"), recursive=T, showWarnings=F)
dir.create(file.path("GSEA", "output"), showWarnings=F)
dir.create(file.path("data"), showWarnings=F)
dir.create(file.path("final", "manuscript", "figures", "raw"), recursive=T, showWarnings=F)
dir.create(file.path("final", "manuscript", "tables", "raw"), recursive=T, showWarnings=F)
dir.create(file.path("final", "manuscript", "supplementary", "raw"), recursive=T, showWarnings=F)
dir.create(file.path("tables"), showWarnings=F)

#-----------------------
### global variables ###
#-----------------------

## shortcuts
scriptDir <- file.path("scripts")
rdataDir <- file.path("rdata")
plotDir <- file.path("plots")
intermediateDir <- file.path(rdataDir, "intermediate")
gseaDir <- file.path("GSEA")
rankDir <- file.path(gseaDir,"ranks")
dataDir <- file.path("..", "data")
tableDir <- file.path("tables")
finalDir <- file.path("final")
manuscriptFigDir <- file.path(finalDir, "manuscript", "figures", "raw")
manuscriptTabDir <- file.path(finalDir, "manuscript", "tables", "raw")
manuscriptSupDir <- file.path(finalDir, "manuscript", "supplementary", "raw")

# general variables
seed <- 987654321
categories <- c("Stats", "Shape", "LoG_sigma", "Wavelet", "RLGL", "GLSZM", "GLCM") ## this is replaced by RadioGx::prefixes2colors function!
sig.Pval.thres <- 5*10^-2
sig.FDR.thres <- .25

# GSEA variables
gseaOutDir <- file.path(gseaDir,"output")
gseaExecPath <- file.path("~", "bin", "gsea2-2.0.14.jar")
gseaMinSize <- 15
gseaMaxSize <- 500
gseaNperm <- 1000
gseaGmt.c2.reac <- file.path("~", "research", "genesets", "c2.cp.reactome.v4.0.entrez.gmt")
gseaGmt.c5.gobp <- file.path("~", "research", "genesets", "c5.bp.v4.0.entrez.gmt")
gseaGmt.c2.cp.all <- file.path("~", "research", "genesets", "c2.cp.v4.0.entrez.gmt")

# bi clustering variables
thrRow <- seq(1.5, 2.5, by=0.5) 
thrCol <- thrRow
cor.limit <- 0.5

# aux function
sourcef <- function(file) source(file.path(scriptDir, file))

ncores <- 15

## booleans
installPharmacoGx <- FALSE
installMetaGx <- FALSE
installGenefu <- FALSE

cleanIntermediates <- FALSE
# cleanGMTs <- FALSE
cleanGSEAout <- FALSE # SAMPLES, GENE SETS
cleanRdata <- FALSE
cleanRanks <- FALSE # SAMPLES
cleanOnly <- FALSE # if TRUE, pipeline is aborted after cleaning step

cleanFeatureSelection <- FALSE # SAMPLES
cleanUniCIs <- FALSE # SAMPLES
cleanLM <- FALSE # SAMPLES .. lm of best image feature to predict specific gene (for all genes)
cleanFeatureAssoc <- FALSE # SAMPLES .. huge table of R (pearson) for each pair of image feature and gene
cleanGSEA.processed <- FALSE # SAMPLES
cleanGSVA.processed <- FALSE # SAMPLES
cleanGSEAout.intermediateDir.rda <- FALSE # SAMPLES
cleanGSEAout.rdataDir.rda <- FALSE # SAMPLES
cleanGSVAout.intermediateDir.rda <- FALSE # T SAMPLES
cleanGSVAout.rdataDir.rda <- FALSE # SAMPLES
# cleanGSVAout.rda <- FALSE

CLEANALL <- FALSE
CLEANNALLENRICHMENT <- FALSE
 
# if (CLEANALL)
#   cleanIntermediates <- cleanGSEAout <- cleanRdata <- cleanRanks <- 
#     cleanFeatureSelection <- cleanUniCIs <- cleanGSEAout.processed <- cleanGSVAout.processed <-
#     CLEANALL

# if (CLEANALLENRICHMENT)
#   cleanGSEAout <- cleanRanks <- 
#   cleanGSEAout.processed <- cleanGSVAout.processed <-
#   CLEANALLENRICHMENT

verbose <- TRUE
is.PipelineFunctional <- TRUE
normalize.imaging.zscore <- FALSE
scale.geneex.log2 <- FALSE

if (!is.PipelineFunctional) stop("is.PipelineFunctional == FALSE, soo go ahead and make it function, buddy! :))")

#--------------------
### libraries ###
#--------------------

#-------------------
### requirements ###
#-------------------

#-----------------------------
### clean previous results ###
#-----------------------------

## clean intermediate results
if (cleanIntermediates) {
  unlink(file.path(intermediateDir,"*"))
  message("Cleaned all intermediate results!")
}
## clean gmt files
# if (cleanGMTs) {
#   unlink(file.path(gseaDir,"*.gmt"))
#   message("Cleaned all gmt files!")
# }
### clean gsea results ###
if (cleanGSEAout) {
  unlink(file.path(gseaOutDir,"*"), recursive=T)
  message("Cleaned all GSEA results recursively!")
}
if (cleanGSEAout.intermediateDir.rda) {
#   unlink(file.path(rdataDir,"*gsea*.rda"))
#   unlink(file.path(rdataDir,"*GSEA*.rda"))
  unlink(file.path(intermediateDir,"*gsea*.rda"))
#   unlink(file.path(intermediateDir,"*GSEA*.rda"))
  message("Cleaned GSEA intermediateDir results!")
}
if (cleanGSEAout.rdataDir.rda) {
  unlink(file.path(rdataDir,"*gsea*.rda"))
  #   unlink(file.path(rdataDir,"*GSEA*.rda"))
#   unlink(file.path(intermediateDir,"*gsea*.rda"))
  #   unlink(file.path(intermediateDir,"*GSEA*.rda"))
  message("Cleaned GSEA rdataDir results!")
}
if (cleanGSEA.processed) {
  unlink(file.path(rdataDir,"*processedGSEA*.rda"))
  message("Cleaned GSEA processed results!")
}
### clean gsva results ### 
if (cleanGSVAout.intermediateDir.rda) {
#   unlink(file.path(rdataDir,"*gsva*.rda"))
#   unlink(file.path(rdataDir,"*GSVA*.rda"))
  unlink(file.path(intermediateDir,"*gsva*.rda"))
#   unlink(file.path(intermediateDir,"*GSVA*.rda"))
  message("Cleaned GSVA intermediateDir results!")
}
if (cleanGSVAout.rdataDir.rda) {
  #   unlink(file.path(rdataDir,"*gsva*.rda"))
  #   unlink(file.path(rdataDir,"*GSVA*.rda"))
  unlink(file.path(rdataDir,"*gsva*.rda"))
  #   unlink(file.path(intermediateDir,"*GSVA*.rda"))
  message("Cleaned GSVA rdataDir results!")
}
if (cleanGSVA.processed) {
  unlink(file.path(rdataDir,"*processedGSVA*.rda"))
  message("Cleaned GSVA processed results!")
}
### clean rdata ### 
if (cleanRdata) {
  unlink(file.path(rdataDir,"*"))
  message("Cleaned all rdata files!")
}
## clean ranks
if (cleanRanks) {
  unlink(file.path(rankDir,"*.rnk"))
  message("Cleaned all ranks!")
}
## clean featuer selection results
if (cleanFeatureSelection) {
  unlink(file.path(intermediateDir, "featureSelection*.rda"))
  message("Cleaned all feature selection results!")
}
## clean univariate ci results
if (cleanUniCIs) {
  unlink(file.path(rdataDir, "cis_*.rda"))
  unlink(file.path(intermediateDir, "*cis.tab.rda"))
  message("Cleaned all univariate concordance indices results")
}
if (cleanLM) {
  unlink(file.path(intermediateDir, "*lm_objects.rda"))
  message("Cleaned all Linear Model results")
}
if (cleanFeatureAssoc) {
  unlink(file.path(intermediateDir, "*res.featureAssociation.univar.rda"))
  message("Cleaned image feature times gene association according to R (Pearson)")
}
if (cleanOnly) stop("Only cleaning of files demanded!")

if (!file.exists(gseaExecPath)) stop(sprintf("Please put gsea jar file into %s!", gseaExecPath))

#----------------------------
### load common functions ###
#----------------------------

printV <- function(string) if(verbose) print(string)

wd_tmp <- getwd()
setwd(wd_tmp)

#--------------------------------------
### additional function definitions ###
#--------------------------------------

genesigDBtoEntrezSig <- function(genesigdb.tab) {
  tab <- genesigdb.tab
  idx <- grep("entrezgene", tab$Mapped.Identifier)
  gsub("\\|entrezgene", "", tab$Mapped.Identifier[idx])
}

convertMart1ToMart2 <- function(ids, from="ensembl_gene_id", to="entrezgene",
                                biomart="ensembl", dataset="hsapiens_gene_ensembl") {
  require(biomaRt)
#   mart <- useMart(biomart=biomart, dataset=dataset)
  mart <- useMart("ENSEMBL_MART_ENSEMBL", host = "www.ensembl.org", dataset=dataset)
  results <- getBM(attributes = c(from, "hgnc_symbol", to), 
                   filters = from, values = ids, mart = mart)
  res <- sapply(ids, function(x) {
    ix <- which(results[,from]==x)[1]
    results[ix,to]
  })
  names(res) <- as.character(ids)
  res
}

#######################################################################################################################################
### data files ###

## gene signatures published for NSCLC
message("Create gene signatures from published studies on NSCLC")

nsclc.sig1.tab <- read.csv(file.path(dataDir, "signatures", "15256063-Table1a.txt"), sep="\t")
nsclc.sig2.tab <- read.csv(file.path(dataDir, "signatures", "15256063-Table1b.txt"), sep="\t")   
nsclc.sig3.tab <- read.csv(file.path(dataDir, "signatures", "20421987-TableS6.txt"), sep="\t")
nsclc.sig4.tab <- read.csv(file.path(dataDir, "signatures", "17202451-Table1.txt"), sep="\t")
nsclc.sig5.tab <- read.csv(file.path(dataDir, "signatures", "19920108-Table1.txt"), sep="\t")
sigNamesStudy <- list(sig1="Yuan et al., 2004A", sig2="Yuan et al., 2004B", sig3="Hou et al., 2010", 
                      sig4="Chen et al., 2007", sig5="Hsu et al., 2009")

nsclc.sig1 <- genesigDBtoEntrezSig(nsclc.sig1.tab)
nsclc.sig2 <- genesigDBtoEntrezSig(nsclc.sig2.tab)

fn.martConvertedSignatures <- file.path(rdataDir, "martConvertedSignatures_objects.rda")
if (!file.exists(fn.martConvertedSignatures)) {
  nsclc.sig3 <- convertMart1ToMart2(nsclc.sig3.tab[,1])
  nsclc.sig4 <- convertMart1ToMart2(nsclc.sig4.tab[,1])
  nsclc.sig5 <- convertMart1ToMart2(nsclc.sig5.tab[,1])
  save("nsclc.sig3", "nsclc.sig4", "nsclc.sig5", file=fn.martConvertedSignatures)
} else load(fn.martConvertedSignatures)

nsclc.sig3 <- nsclc.sig3[!is.na(nsclc.sig3)]
nsclc.sig4 <- nsclc.sig4[!is.na(nsclc.sig4)]
nsclc.sig5 <- nsclc.sig5[!is.na(nsclc.sig5)]

nsclc.signatures <- list(sig1=nsclc.sig1, sig2=nsclc.sig2, sig3=nsclc.sig3, sig4=nsclc.sig4, sig5=nsclc.sig5)
## remove duplicated gene mappings and prepend geneid. for our convention
nsclc.signatures <- lapply(nsclc.signatures, function(x) unique(paste0("geneid.",x)))

################################################################################################################
################################## ###### START ANALYSIS PIPELINE #### #########################################
################################################################################################################

if (verbose) message(sprintf("Calling %s core(s)",ncores))

#---------------------------------------------------------------------------------------------------------------
### Perform Pipeline A
### - Get curated data sets.
### Returns: 
### - esets
#---------------------------------------------------------------------------------------------------------------
message("Gathering data")
sourcef("perform.pipelineA.R")
system("free -g")

### Curate datasets ###

if (!file.exists(file.path(finalDir, "moffitt.curation.rda")) &
    !file.exists(file.path(finalDir, "maastro.curation.rda"))) {
  resA <- perform.pipelineA()
  
  resAfull <- resA$full
  resAsub <- resA$sub
  
  ### Get curated data sets ###
  
  ## full data ##
  
  ## curated eset
  moffitt <- resAfull$moffitt$eset
  maastro <- resAfull$maastro$eset
  
  ## curated data tables
  moffitt.uncombined <- resAfull$moffitt$uncombined
  maastro.uncombined <- resAfull$maastro$uncombined
  
  # quick euler plot for overlap of patients in maastro
  require(VennDiagram)
  venn.diagram(list(survival = rownames(maastro.uncombined$survival),
                    imaging = rownames(maastro.uncombined$imaging),
                    geneExpression = colnames(maastro.uncombined$expression)),
               fill=c("blue", "green", "red"),
               file.path(plotDir,"vennEuler.maastro.tiff"));
  
  ## subset data
  message("Subset data to common genes and features")
  
  ## contains R-G-S sub samples with same genes and features between Maastro and Moffitt
  maastro.RGS <- resAsub$RGO$maastro
  moffitt.RGS <- resAsub$RGO$moffitt
  
  ## contains R-G sub samples with ...
  maastro.RG <- resAsub$RG$maastro
  moffitt.RG <- resAsub$RG$moffitt
  
  printV(sprintf("There are %s common genes and %s common imaging features",
                 length(Biobase::featureNames(maastro.RGS)),
                 length(grep("imaging",colnames(pData(maastro.RGS))))))
  
  ### save curation results ###
  message("Save curation results")
  
  ## Full curation results for each dataset
  save(list=c("moffitt.RG", "moffitt.RGS", "moffitt.uncombined"), file=file.path(finalDir, "moffitt.curation.rda"))
  save(list=c("maastro.RG", "maastro.RGS", "maastro.uncombined"), file=file.path(finalDir,"maastro.curation.rda"))
} else {
  message("Load curation results")
  load(file.path(finalDir, "moffitt.curation.rda"))
  load(file.path(finalDir, "maastro.curation.rda"))
  message("Done loading curation results")
}

# --------------------------- save data anonymized for data sharing ---------------------------  #
## Dec 05, 2016
# Create patient ID mapping
mapPatientIDs <- function(dataFrames, name) {
  ids <- unique(Reduce(union, lapply(dataFrames, rownames)))
  mappedIDs <- paste(name, 1:length(ids), sep="_")
  names(mappedIDs) <- ids
  mappedIDs
}

storeAnonymized <- function(datasets, name, IDs_imagingAndExpression) {
  fn <- sprintf("SharedData_%s.xlsx",name)
  if (!file.exists(fn)) {
    imaging <- datasets$imaging
    expression <- t(datasets$expression)
    survival <- datasets$survival
    
    imaging <- imaging[rownames(imaging)%in%IDs_imagingAndExpression,]
    expression <- expression[rownames(expression)%in%IDs_imagingAndExpression,]
    survival <- survival[rownames(survival)%in%IDs_imagingAndExpression,]
    
    datasets_mapping <- mapPatientIDs(list(imaging, expression, survival), name)
    
    rownames(imaging) <- datasets_mapping[rownames(imaging)]
    rownames(expression) <- datasets_mapping[rownames(expression)]
    rownames(survival) <- datasets_mapping[rownames(survival)]
    
    ## remove identifiable IDs
    out <- c("radiomics.Filename","clinical.patientID")
    imaging <- imaging[,!colnames(imaging)%in%out]
    survival <- survival[,!colnames(survival)%in%out]
    
    df <- list(imaging=imaging, expression=t(expression), clinical=survival)
    df <- lapply(df, as.data.frame)
    RMiscPG::dataFrames2xls(df, fn)
  }
}

storeAnonymized(moffitt.uncombined, "Dataset1", Biobase::sampleNames(moffitt.RG))
storeAnonymized(maastro.uncombined, "Dataset2", Biobase::sampleNames(maastro.RG))
# -------------------------------------------------------------------------------------------------- #

#################################################################################################################################
message("\n\n     #--------------------- DATASETS ALL READY ---------------------#\n\n")

fn.contrastEnhancing.moffitt <- file.path(dataDir, "finalContrastEnhancing", "Copy of MOFFITT_CTScan (OS).csv")
fn.contrastEnhancing.maastro <- file.path(dataDir, "finalContrastEnhancing", "MAASTRO_CTScan_parameters _FINAL (OS).csv")

### How many patients received contrast-enhancing ###
contrastEnhancing.moffitt <- read.csv(fn.contrastEnhancing.moffitt, row.names=1)
colnames(contrastEnhancing.moffitt) <- gsub("Contrast.Ehnancement", "Contrast.Enhancement", colnames(contrastEnhancing.moffitt))
contrastEnhancing.maastro <- read.csv(fn.contrastEnhancing.maastro, row.names=1)
colnames(contrastEnhancing.maastro) <- gsub("Contrast.Ehnancement", "Contrast.Enhancement", colnames(contrastEnhancing.maastro))

prop.table(table(contrastEnhancing.maastro[ Biobase::sampleNames(moffitt.RG), "Contrast.Enhancement"] == "YES"))
prop.table(table(contrastEnhancing.maastro[ Biobase::sampleNames(maastro.RG), "Contrast.Enhancement"] == "YES"))

#---------------------------------------------------------------------------------------------------------------
#---------------------------------------------------------------------------------------------------------------
### Perform Pipeline A2 Look at univariate prognostic performance of gene and imaging features for later
###
### !!! R-G-S !!!
###
### - Univariate CI for each data set
### Returns:
### - List of tables of CIs and corresponding P values
#---------------------------------------------------------------------------------------------------------------
if (verbose) message("Pipeline A2 started ...")
system("free -g")
sourcef("perform.pipelineA2.R")

resA2.uni <- perform.pipelineA2(list(moffitt=moffitt.RGS, maastro=maastro.RGS), lsig.FDR.thres=sig.FDR.thres)

#---------------------------------------------------------------------------------------------------------------
#---------------------------------------------------------------------------------------------------------------
### Perform Pipeline B. This pipeline piece stands a little on its own.
###
### !!! R-G !!!
###
### - Calculate correlation of every pair of gene and imaging feature
### - Rank genes for _all_ data sets for each imaging feature. 
### - Perform GSEA for each gene rank.
### - Transform genes to gene sets (GSVA).
### - Compare enrichments across datasets
### Returns: (for each data set) 
### - Rank file names (list of vectors)
### - GSEA results (list of tables)
### - Processed GSEA results such as modules, clustering, ...
### - GSVA results (table)
### - Processed GSVA results such as modules, clustering, ...
### Returns (for B2)
### - overlaps of modules
### - correlation analysis ()
#---------------------------------------------------------------------------------------------------------------
if (verbose) message("Pipeline B started ...")
system("free -g")
sourcef("perform.pipelineB.for_one.R")

### Calculate enrichment in gene sets, bicluster enrichment scores ###

## for full imaging space
tmp <- file.path(intermediateDir,"perms_gsva_moffitt")
dir.create(tmp, showWarnings=F, recursive=T)
resB.geneEnrichment.moffitt  <- perform.pipelineB.for_one(eset=moffitt.RG, dsName="moffitt", lgeneset=gseaGmt.c2.reac,
                                                          lthrRow=thrRow, lthrCol=thrCol, lcor.limit=cor.limit,
                                                          N_permutations=1000, dir_permutations=tmp)
sourcef("perform.pipelineB.for_one.R")
tmp <- file.path(intermediateDir,"perms_gsva_maastro")
dir.create(tmp, showWarnings=F, recursive=T)
resB.geneEnrichment.maastro  <- perform.pipelineB.for_one(eset=maastro.RG, dsName="maastro", lgeneset=gseaGmt.c2.reac,
                                                          lthrRow=thrRow, lthrCol=thrCol, lcor.limit=cor.limit,
                                                          N_permutations=1000, dir_permutations=tmp)

printV("Saving pathway enrichment results...")
save(list=c("resB.geneEnrichment.moffitt", "resB.geneEnrichment.maastro"),
     file=file.path(finalDir, sprintf("enrichmentAnalysisResults_%s_objects.rda", basename(gseaGmt.c2.reac))))

# sourcef("perform.pipelineB2.R")

# resB2.gE.compare <- perform.pipelineB2(res.datasets=list(moffitt=resB.geneEnrichment.moffitt, maastro=resB.geneEnrichment.maastro),
#                                        sig.Pval.thres=sig.Pval.thres)

# sourcef("perform.pipelineB3.R")

# resB3 <- perform.pipelineB3(eset.train=maastro.RG, method.select="pca", method.pca.correlation=1)

### Calculate significance of modules ###
sourcef("perform.pipelineB4.R")

# require(pryr)
# require(Rprofmem)
# Rprofmem(filename = "Rprofmem.out", append = FALSE, threshold = 0)
# set.seed(123)
res.biclust.moffitt <- resB.geneEnrichment.moffitt$gsea$res.processed$res.processedGSEA
res.biclust.maastro <- resB.geneEnrichment.maastro$gsea$res.processed$res.processedGSEA
resB4.modules <- perform.pipelineB4(modules.train=res.biclust.moffitt$biclusts.unrendundant, dsName.train="moffitt", dsName.valid="maastro",
                                    origTable.train=res.biclust.moffitt$nesTable, origTable.valid=res.biclust.maastro$nesTable, N=1000)
resB4.modules$moduleStats$stats.p.value
which(p.adjust(resB4.modules$moduleStats$stats.p.value, method="fdr") < 0.05)

save(resB4.modules, file=file.path(finalDir, sprintf("modules_%s_resB4.modules.rda",  basename(gseaGmt.c2.reac))))

### print modules to csv ###
require(eisa)
require(WriteXLS)
cbind.fill <- function(...) {                                                                                                                                                       
  require(plyr)
  transposed <- lapply(list(...),t)                                                                                                                                                 
  transposed_dataframe <- lapply(transposed, as.data.frame)                                                                                                                         
  data.frame(t(rbind.fill(transposed_dataframe)))                                                                                                                        
} 
tmp.dfs <- lapply(resB4.modules$modules.filteredANDsignificant, function(x) {
  pathways <- eisa::getFeatureNames(x)[[1]]
  features <- eisa::getSampleNames(x)[[1]]
  res <- cbind.fill(pathways, features)
  colnames(res) <- c("Pathway", "RadiomicFeature")
  res
})
names(tmp.dfs) <- paste0("module.", 1:length(tmp.dfs))
WriteXLS("tmp.dfs", file.path(tableDir, "modules.PathwayAndFeatures.xls"))

### How many features/pathways captured by modules ###
modulePathways <- unique(unlist(sapply(resB4.modules$modules.filteredANDsignificant, eisa::getFeatureNames)))
moduleFeatures <- unique(unlist(sapply(resB4.modules$modules.filteredANDsignificant, eisa::getSampleNames)))
np <- nrow(res.biclust.moffitt$nesTable)
nc <- ncol(res.biclust.moffitt$nesTable)

np-length(modulePathways)
nc-length(moduleFeatures)

### Assess clinical relevance of modules ###
sourcef("perform.pipelineB5.R")

fn.pipelineB5 <- file.path(rdataDir, "res.pipelineB5_objects.rda")
if (!file.exists(fn.pipelineB5)) {
  resB5.moffitt.moffitt <- perform.pipelineB5(resB4.modules$modules.filteredANDsignificant, 
                                              ciss.train=resA2.uni$res.cis$moffitt$res.imaging.list,
                                              eset.train=moffitt.RGS, eset.valid=moffitt.RGS, 
                                              dsName.train="moffitt", dsName.valid="moffitt", N=1000)
  resB5.maastro.maastro <- perform.pipelineB5(resB4.modules$modules.filteredANDsignificant, 
                                              ciss.train=resA2.uni$res.cis$maastro$res.imaging.list,
                                              eset.train=maastro.RGS, eset.valid=maastro.RGS,
                                              dsName.train="maastro", dsName.valid="maastro", N=1000)
  save("resB5.moffitt.moffitt", "resB5.maastro.maastro", file=fn.pipelineB5)
} else {
  print(sprintf("Skipping to assess clinical relevance of modules, loading %s instead...", fn.pipelineB5))
  load(fn.pipelineB5)
}

### combine independent p-values of two patient cohorts ###
sourcef("perform.pipelineB6.R")

resB6.metaAnalysis <- perform.pipelineB6(moduleList=resB4.modules$modules.filteredANDsignificant,
                                          resB5.1=resB5.moffitt.moffitt, resB5.2=resB5.maastro.maastro, 
                                          n1=length(Biobase::sampleNames(moffitt.RG)),
                                          n2=length(Biobase::sampleNames(maastro.RG))) 
## get some stats of module network
ttx <- grep(".featureANDpathwayOverlap.inexact", colnames(resB6.metaAnalysis$summary$combined))
table.tmp <- resB6.metaAnalysis$summary$combined[,ttx]
## degrees of every module node
degrees <- (sapply(1:nrow(table.tmp), function(i) sum(table.tmp[i,]>0)))-1
## ave degree
mean(degrees)
range(degrees)
## jaccard indices  of every edge
jaccards <- table.tmp[upper.tri(table.tmp, diag=F)]
## ave jaccard index
mean(jaccards[!jaccards==0])
range(jaccards[!jaccards==0])

## print table of module p-values
require(xtable)
tmpn <- 1:length(resB6.metaAnalysis$clinical.p.values$prognostic$weighted)
## prognosis
tmp <- t(data.frame(#Module=tmpn,
                    Z=resB6.metaAnalysis$clinical.p.values$prognostic$weighted,
                    D1=resB5.moffitt.moffitt$modulePrognostics$meanCI.p.value,
                    D2=resB5.maastro.maastro$modulePrognostics$meanCI.p.value))
print(xtable(tmp, caption="P-values of random permutation tests of mean CIs of survival times in each module."),
      file=file.path(tableDir, "modules.prognostic.p-values.tex"))
## histology
tmp <- t(data.frame(#Module=tmpn,
                    Z=resB6.metaAnalysis$clinical.p.values$histology$weighted,
                    D1=resB5.moffitt.moffitt$moduleHistologyAssoc$TS.mean$p.value,
                    D2=resB5.maastro.maastro$moduleHistologyAssoc$TS.mean$p.value))
print(xtable(tmp, caption="P-values of random permutation tests of mean Kruskal-Wallis chi square statistics in each module with respect to histology."),
      file=file.path(tableDir, "modules.histology.p-values.tex"))
## stage
tmp <- t(data.frame(#Module=tmpn,
                    Z=resB6.metaAnalysis$clinical.p.values$stage$weighted,
                    D1=resB5.moffitt.moffitt$moduleCombinedStageAssoc$TS.mean$p.value,
                    D2=resB5.maastro.maastro$moduleCombinedStageAssoc$TS.mean$p.value))
print(xtable(tmp, caption="P-values of random permutation tests of mean Kruskal-Wallis chi square statistics in each module with respect to stage."), 
      file=file.path(tableDir, "modules.stage.p-values.tex"))

sourcef("staining.R")

#---------------------------------------------------------------------------------------------------------------
#---------------------------------------------------------------------------------------------------------------
### Perform Pipeline C. Select genomic and radiomic features with respect to survival
###
### !!! R-G-S !!!
###
### - Perform feature selection
### Returns: 
### - Feature selection results
#---------------------------------------------------------------------------------------------------------------
if (verbose) message("Pipeline C started ...")
system("free -g")
sourcef("perform.pipelineC.R")

nfeature <- 10 #50 # desired number of features
nbootstrap <- 10 # number of bootstrap samples (CURRENTLY UNUSED)
nsolution <- 1 # number of solutions to be computed
nfeature.ind <- rep(5, length(categories))
names(nfeature.ind) <- categories

resC.features <- perform.pipelineC(discoveryEset=moffitt.RGS, nbootstrap=nbootstrap, 
                                   nfeature=nfeature, nsolution=nsolution,
                                   nfeature.ind=nfeature.ind, cats=categories,
                                   discoveryPerformance=resA2.uni$res.cis$moffitt)

#---------------------------------------------------------------------------------------------------------------
#---------------------------------------------------------------------------------------------------------------
### Perform Pipeline D. Build genomic, radiomic, and radiogenomic biomarkers
###
### !!! R-G-S !!!
###
### - Build biomarkers by use of mRMR scores
### - Iterative cox regression approach
### - Patient risks core approach
### Returns: 
### - List of three biomarkers
#---------------------------------------------------------------------------------------------------------------
if (verbose) message("Pipeline D started ...")
system("free -g")
sourcef("perform.pipelineD.R")
sourcef("survival.R")

fn.biomarker <- file.path(rdataDir, "resD.biomarkers.rda")
if (!file.exists(fn.biomarker)) {
  resD.biomarkers <- perform.pipelineD(resC.features$mrmr, eset.disc=moffitt.RGS, eset.valid=moffitt.RGS, lcores=ncores)
  save(resD.biomarkers, file=fn.biomarker)
} else {
  print(sprintf("Skipping pipeline D, found %s and loading it instead...", fn.biomarker))
  load(fn.biomarker)
}

#---------------------------------------------------------------------------------------------------------------
#---------------------------------------------------------------------------------------------------------------
### Perform Pipeline E. Test biomarker on independent validation cohort
###
### !!! R-G-O !!!
###
### - Builds, predicts, and tests biomarker survival models
### Returns: 
### - MRMR results
### - concordance results
#---------------------------------------------------------------------------------------------------------------
if (verbose) message("Pipeline E started ...")
system("free -g")
sourcef("perform.pipelineE.R")

resE <- perform.pipelineE(resD.biomarkers, eset.disc=moffitt.RGS, eset.valid=maastro.RGS, N=1000, dsName.disc="moffitt", dsName.valid="maastro")

sapply(resE$nsclc.signatures, "[[", "c.index")
sapply(resE$nsclc.imaging, "[[", "c.index")
sapply(resE$nsclc.fourFeatureSig, "[[", "c.index")

#---------------------------------------------------------------------------------------------------------------
#---------------------------------------------------------------------------------------------------------------
### Predict pathway activition status based
#---------------------------------------------------------------------------------------------------------------
if (verbose) message("Pipeline G started ...")
system("free -g")
sourcef("perform.pipelineG.R")

res.gsva_run <- perform.GSVA(eset=moffitt.RG, gseaGmt.c2.reac, outdir=rdataDir, name="moffitt_test", removeGenePrefix="geneid\\.", 
                              custom_no.permutations=0, save_permutations_to=NULL, 
                              min.size=gseaMinSize, max.size=gseaMaxSize, cores=ncores, verbose=verbose, method="gsva") 
res.gsva_run_maastro <- perform.GSVA(eset=moffitt.RG, gseaGmt.c2.reac, outdir=rdataDir, name="maastro_test", removeGenePrefix="geneid\\.", 
                                     custom_no.permutations=0, save_permutations_to=NULL, 
                                     min.size=gseaMinSize, max.size=gseaMaxSize, cores=ncores, verbose=verbose, method="gsva") 
res.gsva_run_moffitt <- res.gsva_run

resG_gsva <- perform.pipelineG(enrichment.disc=t(res.gsva_run_moffitt$gsva$es.obs),
                               enrichment.valid=t(res.gsva_run_maastro$gsva$es.obs),
                               dsName.disc="moffitt_gsva", dsName.valid="maastro_gsva",
                               imaging.disc=pData(moffitt.RG)[,grep("imaging", colnames(pData(moffitt.RG)))], 
                               imaging.valid=pData(maastro.RG)[,grep("imaging", colnames(pData(maastro.RG)))],
                               lcores=ncores, N=2, height.predictingPathway=117) # N is currently not used in this sub pipeline

if (verbose) message("Pipeline G2 started ...")
system("free -g")
sourcef("perform.pipelineG2.R")

resG2_gsva <- perform.pipelineG2(modules=resB4.modules$modules.filteredANDsignificant, res.upDown=resG_gsva)

#---------------------------------------------------------------------------------------------------------------
#---------------------------------------------------------------------------------------------------------------
### Cleanup results as last part of the pipeline
### - Replot specific plots
### - Select plots
### - Gather other results (package info, etc)
#---------------------------------------------------------------------------------------------------------------
if (verbose) message("Gathering final results into final directories ...")
system("free -g")

##########################
### plot final figures ###

## module definition
getModuleTab <- function(module, tab="") { ## discovery is moffitt
  require(eisa)
  rows <- eisa::getFeatureNames(module)[[1]]
  cols <- eisa::getSampleNames(module)[[1]]
  tab[rows,cols]
}

sourcef("plotFinal_heatmaps.R")
plotFinal_heatmaps(mods=resB4.modules$modules.filteredANDsignificant, genesetCollection=gseaGmt.c2.reac, 
                   origTable.train=res.biclust.moffitt$nesTable, lplotDir=finalDir) ## see B4

####################
### session info ###

write(toLatex(sessionInfo(), locale = FALSE), file=file.path(finalDir,"sessionInfoR.tex"), append=FALSE)

###########################################################
### copy material to manuscript and presentation folder ###

file.copy(from=file.path(finalDir, "sessionInfoR.tex"), to=file.path(manuscriptSupDir), overwrite=T)
file.copy(from=file.path(plotDir, "wilcox_corr_gsea_nesTable_moffittVSmaastro.pdf"), to=file.path(manuscriptSupDir), overwrite=T)
tt <- list.files(finalDir, "^module[0-9]{,2}_plain\\.pdf\\.png$", full.names=T)
file.copy(from=tt, to=file.path(manuscriptFigDir), overwrite=T)
file.copy(from=file.path(finalDir, "module_key.pdf"), to=file.path(manuscriptFigDir,"module_key.pdf"), overwrite=T)
file.copy(from=file.path(finalDir, "modules.pdf"), to=file.path(manuscriptSupDir), overwrite=T)
file.copy(from=file.path(plotDir, "heatmap_gsea_nesTable_maastro.pdf"), to=file.path(manuscriptSupDir), overwrite=T)
file.copy(from=file.path(plotDir, "performances.moffitt.maastro.pdf"), to=file.path(manuscriptSupDir), overwrite=T)
file.copy(from=file.path(plotDir, "heatmap_gsea_nesTable_moffitt.pdf"), to=file.path(manuscriptFigDir), overwrite=T)
file.copy(from=file.path(plotDir, "barplot_additiveEffectMultipleDatatypes_removedRadiomicSigs_moffitt.maastro.pdf"), 
          to=file.path(manuscriptFigDir), overwrite=T)
file.copy(from=file.path(plotDir, "heatmap_gsea_nesTable_reordered_maastro.pdf"), to=file.path(manuscriptSupDir), overwrite=T)
file.copy(from=file.path(plotDir, "parcoord_feature-module-pathway_moffitt.pdf"), to=file.path(manuscriptSupDir), overwrite=T)
tt <- list.files(tableDir, "^modules.+\\.tex$")
file.copy(from=file.path(tableDir, tt), to=file.path(manuscriptSupDir), overwrite=T)
# legend
file.copy(from=file.path(finalDir, "legend.pdf"), to=file.path(manuscriptFigDir), overwrite=T)
# barplot additional additive effects (SV.pdf)
file.copy(from=file.path(plotDir, "barplot_additiveEffectMultipleDatatypes_removedGeneSigs_moffitt.maastro.pdf"),
          to=file.path(manuscriptSupDir,"fullBarplot.pdf"), overwrite=T)
file.copy(from=file.path(plotDir, "barplot_additiveEffectMultipleDatatypes_moffitt.maastro.pdf"),
          to=file.path(manuscriptSupDir,"fullBarplot_allgenesigs.pdf"), overwrite=T)

message("#-------------------- Pipeline done --------------------#")
# stop("developing")
#------------------------------------------------------------------------------------
#------------------------------------------------------------------------------------
### Save Pipeline results ###
#------------------------------------------------------------------------------------
# Pipeline_Results <- list(A=resA,
#                          B=list(resB.c5.bp, resB.c4.cm, resB.c6.onco, resB.c2.reac),
#                          C=list(resC.c5.bp, resC.c4.cm, resC.c6.onco, resC.c2.reac))
# save(Pipeline_Results, file="Pipeline_Results.RData")
#------------------------------------------------------------------------------------
